# Supplementary material for: CRISPR screens in the context of immune selection identify CHD1 and MAP3K7 as mediators of cancer immunotherapy resistance
Source: Cell Rep Med. 2026 Jan 20;7(1):102565. doi: 10.1016/j.xcrm.2025.102565 (PMC12866162; doi:10.1016/j.xcrm.2025.102565)
Supplement: Table S1. Quality control metrics for CRISPR KO screen counts [file mmc2.xlsx]

## Sheet: WG_CRISPR_read_count_QC
Samples group	Samples	Reads Mapped to Guides	Total Guides	Average Zero Count Guides	Zero Count Guides (%, to Total Guides)	Average Low Count Guides (<15)	Low Count Guides (%, to Total Guides)
A375	A375_JAK1_B10_CTRL_D14_Exp1_AW	11532213	37722	350	0.00928	1936	0.05132
A375	A375_JAK1_B10_CTRL_D14_Exp2_AW	11424966	37722	346.5	0.009185	1926.5	0.05107
A375	A375_JAK1_B10_IFNg_D14_Exp1_AW	12023267	37722	368	0.009755	1923.5	0.05099
A375	A375_JAK1_B10_IFNg_D14_Exp2_AW	11114581	37722	359.5	0.00953	2005.5	0.053165
A375	A375_JAK1_B10_IL6_D14_Exp1_AW	12332429	37722	348	0.009225	1914	0.05074
A375	A375_JAK1_B10_IL6_D14_Exp2_AW	11584098	37722	337.5	0.00895	1942.5	0.051495
A375	A375_JAK1_B10_T0_Exp1_AW	10198673	37722	3	8e-05	118.5	0.00314
A375	A375_JAK1_B10_T0_Exp2_AW	10541377	37722	2.5	6.5e-05	68	0.001805
A375	A375_JAK1_E8_CTRL_D14_Exp1_AW	13280886	37722	199	0.005275	1297	0.034385
A375	A375_JAK1_E8_CTRL_D14_Exp2_AW	10805514	37722	185	0.004905	1471.5	0.03901
A375	A375_JAK1_E8_IFNg_D14_Exp1_AW	10160552	37722	212	0.00562	1579.5	0.04187
A375	A375_JAK1_E8_IFNg_D14_Exp2_AW	10126576	37722	217	0.005755	1513	0.04011
A375	A375_JAK1_E8_IL6_D14_Exp1_AW	10136974	37722	191.5	0.005075	1570	0.04162
A375	A375_JAK1_E8_IL6_D14_Exp2_AW	11705470	37722	196.5	0.00521	1399	0.03709
A375	A375_JAK1_E8_T0_Exp1_AW	14732896	37722	1	3e-05	20	0.00053
A375	A375_JAK1_E8_T0_Exp2_AW	12445375	37722	2.5	6.5e-05	19.5	0.000515
A375	A375_JAK2_D10_CTRL_D14_Exp1_AW	10052303	37722	340	0.009015	1937	0.05135
A375	A375_JAK2_D10_CTRL_D14_Exp2_AW	11129713	37722	243.5	0.006455	1747	0.04631
A375	A375_JAK2_D10_IFNg_D14_Exp1_AW	8878396	37722	312	0.008275	2068	0.054825
A375	A375_JAK2_D10_IFNg_D14_Exp2_AW	11031854	37722	245.5	0.00651	1791	0.04748
A375	A375_JAK2_D10_IL6_D14_Exp1_AW	11779596	37722	301.5	0.007995	1786.5	0.04736
A375	A375_JAK2_D10_IL6_D14_Exp2_AW	13281965	37722	236.5	0.00627	1560	0.041355
A375	A375_JAK2_D10_T0_Exp1_AW	13720423	37722	1	3e-05	41	0.001085
A375	A375_JAK2_D10_T0_Exp2_AW	11155559	37722	2.5	6.5e-05	32.5	0.000865
A375	A375_JAK2_D9_CTRL_D14_Exp1_AW	12261760	37722	306.5	0.008125	1675	0.044405
A375	A375_JAK2_D9_CTRL_D14_Exp2_AW	11499225	37722	280.5	0.007435	1757	0.04658
A375	A375_JAK2_D9_IFNg_D14_Exp1_AW	10853245	37722	350	0.00928	1856.5	0.049215
A375	A375_JAK2_D9_IFNg_D14_Exp2_AW	12013770	37722	261	0.006915	1701	0.04509
A375	A375_JAK2_D9_IL6_D14_Exp1_AW	10138030	37722	329	0.008725	1943.5	0.05152
A375	A375_JAK2_D9_IL6_D14_Exp2_AW	9940659	37722	332.5	0.008815	1943	0.051505
A375	A375_JAK2_D9_T0_Exp1_AW	13362259	37722	2	5e-05	37	0.00098
A375	A375_JAK2_D9_T0_Exp2_AW	11478572	37722	2.5	6.5e-05	30.5	0.000805
A375	A375_WT_CTRL_D14_Exp1_AW	11598262	37722	83.5	0.002215	1266	0.03356
A375	A375_WT_CTRL_D14_Exp2_AW	11855798	37722	112.5	0.00298	1264.5	0.03352
A375	A375_WT_IFNg_D14_Exp1_AW	12455417	37722	107	0.002835	712	0.018875
A375	A375_WT_IFNg_D14_Exp2_AW	13594289	37722	73.5	0.00195	552	0.014635
A375	A375_WT_IL6_D14_Exp1_AW	11713185	37722	100.5	0.002665	1339.5	0.03551
A375	A375_WT_IL6_D14_Exp2_AW	12254220	37722	98	0.002595	1245.5	0.03302
A375	A375_WT_T0_Exp1_AW	11771013	37722	2	5e-05	37.5	0.000995
A375	A375_WT_T0_Exp2_AW	11210142	37722	1.5	4e-05	25	0.000665
HT-29	HT-29_JAK1_KO_C1_CTRL_D14_exp1	20005954	37722	44.5	0.00118	495.5	0.013135
HT-29	HT-29_JAK1_KO_C1_CTRL_D14_exp2	16797074	37722	37.5	0.00099	564	0.01495
HT-29	HT-29_JAK1_KO_C1_IFNg_D14_exp1	20947836	37722	39.5	0.00105	510.5	0.013535
HT-29	HT-29_JAK1_KO_C1_IFNg_D14_exp2	19489384	37722	34	0.0009	461	0.01222
HT-29	HT-29_JAK1_KO_C1_IL-6_D14_exp1	18782863	37722	48	0.00127	581	0.015405
HT-29	HT-29_JAK1_KO_C1_IL-6_D14_exp2	16833896	37722	41.5	0.0011	551.5	0.01462
HT-29	HT-29_JAK1_KO_C1_T0_exp1	18571320	37722	2	5e-05	12	0.00032
HT-29	HT-29_JAK1_KO_C1_T0_exp2	19609770	37722	2	5e-05	4.5	0.00012
HT-29	HT-29_JAK1_KO_C3_CTRL_D14_exp1	17783466	37722	51.5	0.001365	599.5	0.015895
HT-29	HT-29_JAK1_KO_C3_CTRL_D14_exp2	16782479	37722	45.5	0.001205	619.5	0.01642
HT-29	HT-29_JAK1_KO_C3_IFNg_D14_exp1	19286491	37722	65	0.001725	628	0.01665
HT-29	HT-29_JAK1_KO_C3_IFNg_D14_exp2	17761754	37722	56.5	0.0015	599	0.01588
HT-29	HT-29_JAK1_KO_C3_IL-6_D14_exp1	23136045	37722	50.5	0.00134	490	0.01299
HT-29	HT-29_JAK1_KO_C3_IL-6_D14_exp2	20474558	37722	40.5	0.001075	531	0.01408
HT-29	HT-29_JAK1_KO_C3_T0_exp1	19606309	37722	2	5e-05	6	0.00016
HT-29	HT-29_JAK1_KO_C3_T0_exp2	17864042	37722	2	5e-05	8.5	0.000225
HT-29	HT-29_WT_CTRL_D14_exp1	20874661	37722	10	0.000265	267	0.00708
HT-29	HT-29_WT_CTRL_D14_exp2	17500567	37722	3.5	9.5e-05	232	0.00615
HT-29	HT-29_WT_IFNg_D14_exp1	22412941	37722	240	0.006365	381	0.0101
HT-29	HT-29_WT_IFNg_D14_exp2	19222058	37722	316.5	0.00839	520.5	0.0138
HT-29	HT-29_WT_IL-6_D14_exp1	20703727	37722	8	0.000215	254	0.00673
HT-29	HT-29_WT_IL-6_D14_exp2	16282913	37722	2	5.5e-05	313	0.008295
HT-29	HT-29_WT_T0_exp1	18918003	37722	1.5	4e-05	8	0.000215
HT-29	HT-29_WT_T0_exp2	18340298	37722	1	3e-05	4	0.00011
HT-29	HT-29_A11_CTRL_Scr1	7714193	37722	350	0.00928	1470	0.03897
HT-29	HT-29_A11_CTRL_Scr2	6291519	37722	655.5	0.017375	2458	0.06516
HT-29	HT-29_A11_IFNg_Scr1	9319526	37722	336.5	0.00892	1357.5	0.035985
HT-29	HT-29_A11_IFNg_Scr2	6784001	37722	360	0.009545	1604.5	0.042535
HT-29	HT-29_A11_IL-6_Scr1	9585621	37722	303	0.00803	1278	0.03388
HT-29	HT-29_A11_IL-6_Scr2	4785712	37722	684	0.018135	3085.5	0.0818
HT-29	HT-29_A11_T0_Scr1	8693504	37722	1	3e-05	43.5	0.00115
HT-29	HT-29_A11_T0_Scr2	9721586	37722	5	0.000135	92.5	0.002455
HT-29	HT-29_F4_CTRL_Scr1	7540332	37722	280	0.007425	1355.5	0.035935
HT-29	HT-29_F4_CTRL_Scr2	6900899	37722	246.5	0.006535	1412	0.03743
HT-29	HT-29_F4_IFNg_Scr1	8486361	37722	389	0.010315	1457.5	0.03864
HT-29	HT-29_F4_IFNg_Scr2	8078541	37722	166	0.0044	1260	0.0334
HT-29	HT-29_F4_IL-6_Scr1	8621472	37722	298.5	0.00791	1371.5	0.036355
HT-29	HT-29_F4_IL-6_Scr2	6562400	37722	232	0.00615	1501.5	0.039805
HT-29	HT-29_F4_T0_Scr1	9282928	37722	1	3e-05	24	0.000635
HT-29	HT-29_F4_T0_Scr2	8849466	37722	33	0.000875	858.5	0.02276
HT-29	HT-29_WT_CTRL_Scr1	9748264	37722	47	0.00125	853.5	0.022625
HT-29	HT-29_WT_CTRL_Scr2	8872690	37722	268	0.007105	1477	0.039155
HT-29	HT-29_WT_IFNg_Scr1	7074913	37722	693	0.018375	3334	0.088385
HT-29	HT-29_WT_IFNg_Scr2	7613797	37722	278.5	0.00738	1337	0.035445
HT-29	HT-29_WT_IL-6_Scr1	8375661	37722	118	0.00313	1098.5	0.029125
HT-29	HT-29_WT_IL-6_Scr2	8124366	37722	437	0.011585	2206.5	0.058495
HT-29	HT-29_WT_T0_Scr1	9105934	37722	2.5	6.5e-05	42	0.001115
HT-29	HT-29_WT_T0_Scr2	7943474	37722	9	0.00024	298	0.0079
SK-MEL2	SK_JAK1_B8_CTRL_exp1	7804748	37722	160	0.00424	1486.5	0.03941
SK-MEL2	SK_JAK1_B8_CTRL_exp2	8257318	37722	142	0.003765	1337.5	0.035455
SK-MEL2	SK_JAK1_B8_IFNb_exp1	9011124	37722	162.5	0.00431	1337	0.03544
SK-MEL2	SK_JAK1_B8_IFNb_exp2	10604718	37722	126.5	0.003355	1162	0.030805
SK-MEL2	SK_JAK1_B8_IFNg_exp1	9289973	37722	393.5	0.01043	1410.5	0.037395
SK-MEL2	SK_JAK1_B8_IFNg_exp2	10188210	37722	121.5	0.00322	1193.5	0.03164
SK-MEL2	SK_JAK1_B8_IL-6_exp1	8689105	37722	168	0.004455	1419	0.03762
SK-MEL2	SK_JAK1_B8_IL-6_exp2	9114180	37722	134	0.003555	1290	0.034195
SK-MEL2	SK_JAK1_B8_T0_exp1	8372968	37722	2	5e-05	80	0.00212
SK-MEL2	SK_JAK1_B8_T0_exp2	9525433	37722	3	8e-05	62.5	0.001655
SK-MEL2	SK_JAK1_C8_CTRL_exp1	8835684	37722	184.5	0.00489	1447.5	0.038375
SK-MEL2	SK_JAK1_C8_CTRL_exp2	9167630	37722	152	0.00403	1358.5	0.036015
SK-MEL2	SK_JAK1_C8_IFNb_exp1	9170371	37722	337.5	0.008945	1551	0.041115
SK-MEL2	SK_JAK1_C8_IFNb_exp2	10069700	37722	155	0.00411	1278.5	0.03389
SK-MEL2	SK_JAK1_C8_IFNg_exp1	8213980	37722	688	0.01824	2413	0.06397
SK-MEL2	SK_JAK1_C8_IFNg_exp2	9706214	37722	154	0.004085	1300	0.034465
SK-MEL2	SK_JAK1_C8_IL-6_exp1	8122835	37722	184.5	0.00489	1550	0.04109
SK-MEL2	SK_JAK1_C8_IL-6_exp2	9111682	37722	159.5	0.004225	1347	0.035705
SK-MEL2	SK_JAK1_C8_T0_exp1	8878278	37722	3.5	9.5e-05	48.5	0.001285
SK-MEL2	SK_JAK1_C8_T0_exp2	10191375	37722	3	8e-05	49.5	0.00131
SK-MEL2	SK_JAK2_C4_CTRL_exp1	8778832	37722	279.5	0.00741	1629.5	0.043195
SK-MEL2	SK_JAK2_C4_CTRL_exp2	8691221	37722	225	0.005965	1510	0.04003
SK-MEL2	SK_JAK2_C4_IFNb_exp1	9691779	37722	723.5	0.01918	2247	0.05957
SK-MEL2	SK_JAK2_C4_IFNb_exp2	10033344	37722	408	0.010815	1908	0.05058
SK-MEL2	SK_JAK2_C4_IFNg_exp1	9061490	37722	415.5	0.011015	1651.5	0.04378
SK-MEL2	SK_JAK2_C4_IFNg_exp2	9854441	37722	199	0.005275	1420.5	0.037655
SK-MEL2	SK_JAK2_C4_IL-6_exp1	7959246	37722	612	0.01622	1979.5	0.05248
SK-MEL2	SK_JAK2_C4_IL-6_exp2	8479094	37722	211	0.005595	1497.5	0.039695
SK-MEL2	SK_JAK2_C4_T0_exp1	9422567	37722	2	5e-05	72.5	0.00192
SK-MEL2	SK_JAK2_C4_T0_exp2	9476288	37722	2.5	6.5e-05	81	0.00215
SK-MEL2	SK_JAK2_D5_CTRL_exp1	8475504	37722	238.5	0.00632	1668.5	0.04423
SK-MEL2	SK_JAK2_D5_CTRL_exp2	8185046	37722	228.5	0.00606	1611	0.042705
SK-MEL2	SK_JAK2_D5_IFNb_exp1	8025882	37722	913	0.0242	2514	0.066645
SK-MEL2	SK_JAK2_D5_IFNb_exp2	8206485	37722	607.5	0.016105	2355	0.06243
SK-MEL2	SK_JAK2_D5_IFNg_exp1	7839888	37722	256	0.00679	1754.5	0.046515
SK-MEL2	SK_JAK2_D5_IFNg_exp2	8470028	37722	260.5	0.00691	1621.5	0.042985
SK-MEL2	SK_JAK2_D5_IL-6_exp1	9354482	37722	1039.5	0.027555	3318.5	0.087975
SK-MEL2	SK_JAK2_D5_IL-6_exp2	9355102	37722	214.5	0.005685	1498.5	0.039725
SK-MEL2	SK_JAK2_D5_T0_exp1	7983801	37722	2	5e-05	85.5	0.002265
SK-MEL2	SK_JAK2_D5_T0_exp2	8699255	37722	2.5	6.5e-05	98	0.002595
SK-MEL2	SK_WT_CTRL_exp1	7947426	37722	51.5	0.001365	1110.5	0.02944
SK-MEL2	SK_WT_CTRL_exp2	8577233	37722	42.5	0.00113	1018.5	0.027
SK-MEL2	SK_WT_IFNb_exp1	8774716	37722	177.5	0.004705	1564	0.04146
SK-MEL2	SK_WT_IFNb_exp2	10360910	37722	71.5	0.001895	1187	0.03147
SK-MEL2	SK_WT_IFNg_exp1	9629069	37722	3399	0.090105	7542	0.199935
SK-MEL2	SK_WT_IFNg_exp2	10325542	37722	317	0.0084	1100	0.02916
SK-MEL2	SK_WT_IL-6_exp1	8380465	37722	38.5	0.00102	1078.5	0.02859
SK-MEL2	SK_WT_IL-6_exp2	8826884	37722	32	0.00085	970.5	0.025725
SK-MEL2	SK_WT_T0_exp1	8013278	37722	2.5	6.5e-05	44.5	0.00118
SK-MEL2	SK_WT_T0_exp2	9188938	37722	2	5e-05	27.5	0.00073
Organoids	CRC_9_T0_D14	13980333	37722	2	5e-05	12.5	0.00033
Organoids	CRC_9_Ctrl_TCells_A	13778050	37722	40.5	0.001075	672.5	0.01783
Organoids	CRC_9_TCells_A	14694007	37722	1078.5	0.02859	3588	0.09512
Organoids	CRC_9_Ctrl_TCells_B	14788055	37722	63	0.00167	792.5	0.021005
Organoids	CRC_9_TCells_B	13954095	37722	2292.5	0.06077	5247	0.139095
Organoids	CRC_9_Ctrl_TCells_A1	13834633	37722	617	0.016355	3131.5	0.083015
Organoids	CRC_9_TCells_A1	14461916	37722	7048.5	0.186855	14926	0.395685
Organoids	CRC_9_Ctrl_TCells_B1	15232551	37722	539.5	0.014305	2710.5	0.071855
Organoids	CRC_9_TCells_B1	14267812	37722	7685.5	0.20374	14758.5	0.391245
Organoids	CRC_9_Ctrl_IFNg_B	12630260	37722	54.5	0.001445	934.5	0.024775
Organoids	CRC_9_Ctrl_IFNg_A	12121846	37722	153	0.004055	1543	0.040905
Organoids	CRC_9_IFNg_A	12144353	37722	198.5	0.005265	1909.5	0.05062
Organoids	CRC_9_IFNg_B	14271116	37722	184.5	0.00489	1565.5	0.0415
Organoids	CRC_9_CTRL_TNFa_A	65257332	37722	73.5	0.00195	362.5	0.00961
Organoids	CRC_9_CTRL_TNFa_B	73404532	37722	108	0.002865	441.5	0.0117025
Organoids	CRC_9_TNFa_A	64832032	37722	661.75	0.0175425	2547.5	0.0675325
Organoids	CRC_9_TNFa_B	70050757	37722	453.75	0.01203	1768	0.04687
