# Supplementary material for: CRISPR screens in the context of immune selection identify CHD1 and MAP3K7 as mediators of cancer immunotherapy resistance
Source: Cell Rep Med. 2026 Jan 20;7(1):102565. doi: 10.1016/j.xcrm.2025.102565 (PMC12866162; doi:10.1016/j.xcrm.2025.102565)
Supplement: Table S2. Processed data from CRISPR KO screens [file mmc3.xlsx]

## Sheet: Supplemental_Table_1
	gene	HT29_wt_ctrl_vs_JAK1c1_ctrl_average_neg.score	HT29_wt_ctrl_vs_JAK1c1_ctrl_average_neg.rank	HT29_wt_ctrl_vs_JAK1c1_ctrl_average_lfc	HT29_wt_ctrl_vs_JAK1c1_ctrl_average_pos.score	HT29_wt_ctrl_vs_JAK1c1_ctrl_average_pos.rank	HT29_wt_ctrl_vs_JAK1c1_ctrl_average_pvalue	HT29_wt_ctrl_vs_JAK1c1_ctrl_average_fdr	HT29_wt_ctrl_vs_JAK1c1_ctrl_average_neg_log_10_p	HT29_wt_ctrl_vs_JAK1c3_ctrl_average_neg.score	HT29_wt_ctrl_vs_JAK1c3_ctrl_average_neg.rank	HT29_wt_ctrl_vs_JAK1c3_ctrl_average_lfc	HT29_wt_ctrl_vs_JAK1c3_ctrl_average_pos.score	HT29_wt_ctrl_vs_JAK1c3_ctrl_average_pos.rank	HT29_wt_ctrl_vs_JAK1c3_ctrl_average_pvalue	HT29_wt_ctrl_vs_JAK1c3_ctrl_average_fdr	HT29_wt_ctrl_vs_JAK1c3_ctrl_average_neg_log_10_p	HT29_wt_ctrl_vs_JAK2A11_ctrl_average_neg.score	HT29_wt_ctrl_vs_JAK2A11_ctrl_average_neg.rank	HT29_wt_ctrl_vs_JAK2A11_ctrl_average_lfc	HT29_wt_ctrl_vs_JAK2A11_ctrl_average_pos.score	HT29_wt_ctrl_vs_JAK2A11_ctrl_average_pos.rank	HT29_wt_ctrl_vs_JAK2A11_ctrl_average_pvalue	HT29_wt_ctrl_vs_JAK2A11_ctrl_average_fdr	HT29_wt_ctrl_vs_JAK2A11_ctrl_average_neg_log_10_p	HT29_wt_ctrl_vs_JAK2F4_ctrl_average_neg.score	HT29_wt_ctrl_vs_JAK2F4_ctrl_average_neg.rank	HT29_wt_ctrl_vs_JAK2F4_ctrl_average_lfc	HT29_wt_ctrl_vs_JAK2F4_ctrl_average_pos.score	HT29_wt_ctrl_vs_JAK2F4_ctrl_average_pos.rank	HT29_wt_ctrl_vs_JAK2F4_ctrl_average_pvalue	HT29_wt_ctrl_vs_JAK2F4_ctrl_average_fdr	HT29_wt_ctrl_vs_JAK2F4_ctrl_average_neg_log_10_p	SKMEL2_wt_ctrl_vs_JAK1C8_ctrl_average_neg.score	SKMEL2_wt_ctrl_vs_JAK1C8_ctrl_average_neg.rank	SKMEL2_wt_ctrl_vs_JAK1C8_ctrl_average_lfc	SKMEL2_wt_ctrl_vs_JAK1C8_ctrl_average_pos.score	SKMEL2_wt_ctrl_vs_JAK1C8_ctrl_average_pos.rank	SKMEL2_wt_ctrl_vs_JAK1C8_ctrl_average_pvalue	SKMEL2_wt_ctrl_vs_JAK1C8_ctrl_average_fdr	SKMEL2_wt_ctrl_vs_JAK1C8_ctrl_average_neg_log_10_p	SKMEL2_wt_ctrl_vs_JAK1B8_ctrl_average_neg.score	SKMEL2_wt_ctrl_vs_JAK1B8_ctrl_average_neg.rank	SKMEL2_wt_ctrl_vs_JAK1B8_ctrl_average_lfc	SKMEL2_wt_ctrl_vs_JAK1B8_ctrl_average_pos.score	SKMEL2_wt_ctrl_vs_JAK1B8_ctrl_average_pos.rank	SKMEL2_wt_ctrl_vs_JAK1B8_ctrl_average_pvalue	SKMEL2_wt_ctrl_vs_JAK1B8_ctrl_average_fdr	SKMEL2_wt_ctrl_vs_JAK1B8_ctrl_average_neg_log_10_p
1	MICALL2	3.7883e-06	1	-0.55543	0.80762	15142	1.1811e-05	0.222772	4.92771	0.1075	4301	-0.21913	0.94986	17813	0.22802	0.987954	0.642027	0.26221	7663	-0.17298	0.38797	9917	0.41151	0.980454	0.38562	0.80199	14891	0.17043	0.25542	7292	0.40085	0.999501	0.397018	0.43082	10330	0.10988	0.33945	8798	0.48631	1	0.313087	0.064172	2906	-0.12563	0.27187	7707	0.14712	0.956041	0.832328
2	LYPD6B	2.6879e-05	2	-0.60784	0.36028	9338	0.00010788	0.715965	3.96706	0.16948	5613	-0.045356	0.15402	5358	0.29883	0.9953	0.524576	0.087561	3564	-0.51497	0.89743	16633	0.19353	0.980454	0.713252	0.12149	4740	-0.36513	0.51607	11525	0.25327	0.968652	0.596416	0.8189	15040	0.09128	0.409	10050	0.55616	1	0.2548	0.72226	13218	0.041407	0.70205	13553	0.7384	1	0.131708
3	CEP44	5.9341e-05	3	-0.50747	0.99994	18861	0.00022756	0.715965	3.6429	0.00089749	70	-0.33593	0.9991	18844	0.0032743	0.794894	2.48488	0.43133	10673	0.10019	0.41844	10472	0.56574	0.992351	0.247383	0.1091	4325	-0.33089	0.88868	16401	0.23173	0.968652	0.635018	0.31803	8399	0.07733	0.18361	6095	0.33042	1	0.480934	0.29656	7677	-0.083334	0.4394	10731	0.4334	0.999999	0.363111
4	CTRL00329	6.7198e-05	4	-0.60933	0.53507	11414	0.00011733	0.715965	3.93059	0.16356	5516	-0.1844	0.67536	13165	0.22594	0.987954	0.646007	0.11313	4423	-0.53167	0.88687	16430	0.19035	0.980454	0.720447	0.59603	12432	-0.11519	0.75305	14090	0.59592	0.998957	0.224812	0.02582	1545	-0.33502	0.97418	18253	0.047554	0.803626	1.32281	0.055154	2603	-0.26975	0.94485	17621	0.097913	0.89201	1.00916
5	DPPA3	7.2065e-05	5	-0.54358	0.99993	18860	0.00027271	0.715965	3.5643	7.6604e-05	4	-0.59323	0.92608	17334	0.00029318	0.794894	3.53287	0.12864	4924	-0.63634	0.80997	15012	0.26544	0.980454	0.576034	0.25072	7410	-0.31107	0.73795	13870	0.39942	0.984159	0.39857	0.8407	15450	0.069403	0.8173	15034	0.8184	1	0.0870344	0.3784	9264	-0.027864	0.49234	11597	0.52127	0.999999	0.282937
6	LGALS13	7.9394e-05	6	-0.64166	0.98114	18460	0.00029948	0.715965	3.52363	0.010637	721	-0.4494	0.9874	18586	0.035581	0.920268	1.44878	0.33594	9014	-0.34211	0.93179	17247	0.48498	0.987924	0.314276	0.78462	14643	0.20458	0.12208	4688	0.25412	0.994364	0.594961	0.14077	5071	-0.020317	0.18814	6185	0.26809	0.998285	0.571719	0.46781	10262	0.22327	0.062843	2939	0.14843	0.951264	0.828478
7	ABCA3	8.0636e-05	7	-0.62867	0.41175	10249	0.00030316	0.715965	3.51833	0.083003	3449	-0.20375	0.48229	11192	0.18322	0.987954	0.737027	0.31837	8701	0.065137	0.27013	7710	0.41399	0.98504	0.38301	0.23475	7122	0.33574	0.045002	2092	0.11248	0.96685	0.948925	0.93099	17269	0.14306	0.33284	8686	0.47975	1	0.318985	0.65305	12293	0.023881	0.60305	12536	0.68552	1	0.16398
8	FAT1	8.0712e-05	8	-0.6161	0.99992	18859	0.00030368	0.715965	3.51758	0.001033	82	-0.46986	0.74377	14087	0.0037568	0.794894	2.42518	0.077269	3216	-0.40721	0.62052	12579	0.17478	0.980454	0.757508	0.032802	1606	-0.45102	0.33224	8692	0.08901	0.968652	1.05056	0.60236	11920	0.13988	0.25013	7238	0.39688	1	0.401341	0.86226	15855	0.02203	0.77423	14457	0.7858	1	0.104688
9	ARID3B	0.00012198	9	-0.31144	0.12279	4593	0.00045224	0.79883	3.34463	0.1636	5518	-0.015032	0.17528	5754	0.2925	0.9953	0.533874	0.39091	9963	0.65744	0.0137	791	0.044956	0.977851	1.34721	0.14451	5501	0.24717	0.015768	961	0.051269	0.955972	1.29015	0.30733	8187	-0.077251	0.5073	11453	0.4462	1	0.35047	0.0038336	483	-0.30843	0.42195	10403	0.013577	0.530999	1.8672
10	SERPINB13	0.00012298	10	-0.55046	0.99988	18858	0.00045539	0.79883	3.34162	0.093944	3825	-0.18105	0.95354	17890	0.2034	0.987954	0.691649	0.95039	17635	0.45317	0.038862	1778	0.099677	0.977851	1.00141	0.54633	11999	0.20515	0.16759	5733	0.3121	0.997269	0.505706	0.38631	9700	-0.030937	0.67445	13044	0.53003	1	0.2757	0.030535	1760	-0.40362	0.98167	18407	0.079691	0.856531	1.09859
11	TRIM43	0.00012626	11	-0.46384	0.85316	16000	0.00046589	0.79883	3.33172	0.11055	4419	-0.096779	0.53112	11653	0.23349	0.987954	0.631732	0.75812	14296	0.18598	0.40533	10230	0.55237	0.992008	0.25777	0.78556	14656	0.36083	0.13712	5134	0.27986	0.996819	0.553059	0.88276	16293	0.40212	0.003529	390	0.012561	0.605708	1.90098	0.12594	4601	-0.1979	0.89202	16560	0.24865	0.999999	0.604412
12	BBX	0.00018814	12	-0.17495	0.0609	2675	0.00069581	0.83038	3.15751	0.50716	11092	0.15033	0.058191	2628	0.13678	0.967806	0.863977	0.65835	13091	-0.044734	0.52847	11706	0.70915	0.997707	0.149262	0.098594	3946	-0.021878	0.15104	5427	0.21316	0.968652	0.671294	0.84839	15615	0.29234	0.025204	1543	0.072996	0.891429	1.1367	0.0624	2851	0.056086	0.039149	2147	0.10308	0.905468	0.986826
13	MARCO	0.00018929	13	-0.30747	0.24814	7047	0.00070106	0.83038	3.15424	0.018162	1069	-0.19954	0.68045	13218	0.053911	0.939504	1.26832	0.17676	6056	-0.33486	0.93947	17394	0.32679	0.980454	0.485731	0.21059	6696	0.0071353	0.093481	3830	0.20357	0.978127	0.691286	0.96063	17904	0.25764	0.24567	7162	0.39242	1	0.406249	0.070111	3089	0.20391	0.026339	1681	0.077305	0.865676	1.11179
14	STIMATE	0.00020008	14	-0.56173	0.81848	15365	0.00074463	0.83038	3.12806	0.08443	3488	-0.11976	0.27414	7617	0.18584	0.987954	0.730861	0.16263	5796	-0.41476	0.84337	15624	0.3128	0.980454	0.504733	0.25241	7444	0.031408	0.22343	6745	0.36835	0.999501	0.433739	0.084906	3658	-0.30304	0.98113	18420	0.18673	0.964924	0.728786	0.43217	9949	-0.1372	0.93584	17432	0.56066	0.999999	0.2513
15	FLRT1	0.00020864	15	-0.48058	0.86514	16233	0.00077403	0.83038	3.11124	0.03156	1607	-0.32694	0.93332	17485	0.082211	0.958915	1.08507	0.10251	4074	-0.4182	0.92434	17125	0.22022	0.980454	0.657143	0.12939	5032	-0.20037	0.73872	13880	0.2667	0.968652	0.573977	0.51553	11080	-0.062871	0.80163	14765	0.60665	1	0.217062	0.74992	13652	0.46374	0.0037577	403	0.013307	0.621068	1.87592
16	HEATR6	0.00021527	16	-0.60301	0.97685	18377	0.00079818	0.83038	3.0979	0.0086323	593	-0.49382	0.98423	18519	0.02926	0.919753	1.53373	0.70662	13659	-0.10689	0.67487	13188	0.7375	0.997707	0.132238	0.23999	7225	-0.10739	0.28441	7819	0.38872	0.984159	0.410363	0.030487	1730	-0.42178	0.88736	16378	0.080184	0.875237	1.09591	0.081756	3459	-0.12273	0.20108	6524	0.1808	0.986709	0.742802
17	ARAP2	0.00022142	17	-0.70454	0.99972	18855	0.00081918	0.83038	3.08662	0.043944	2087	-0.28647	0.91066	17039	0.10767	0.966673	0.967905	0.94586	17554	0.48634	0.17284	5873	0.31479	0.980255	0.501979	0.96236	17726	0.40374	0.1723	5827	0.3169	0.997269	0.499078	0.97607	18292	0.32562	0.077481	3339	0.17475	0.987082	0.757583	0.99935	18908	0.63299	0.00064792	109	0.0024524	0.419008	2.61041
18	USP9X	0.00022526	18	-0.70132	0.99977	18857	0.0008365	0.83038	3.07753	0.41669	10314	-0.079474	0.82642	15420	0.55995	1	0.251851	0.11514	4489	0.12912	0.098696	3932	0.2128	0.977851	0.672028	0.74025	14045	-0.12131	0.90922	16813	0.7587	0.999631	0.11993	0.00028124	50	-0.97108	0.99972	18926	0.0010636	0.403069	2.97322	0.4723	10308	-0.22518	0.92976	17313	0.57971	0.999999	0.236789
19	RHBDD2	0.00024189	19	-0.42938	0.96629	18157	0.00090107	0.842259	3.04524	0.073714	3122	-0.25931	0.98409	18516	0.16582	0.987954	0.780363	0.53995	12003	0.31691	0.080506	3300	0.17984	0.977851	0.745114	0.50261	11607	0.51653	0.027771	1450	0.07784	0.96685	1.1088	0.32997	8628	-0.0076217	0.47875	11231	0.47024	1	0.32768	0.084373	3550	-0.3104	0.9686	18095	0.18555	0.986709	0.731539
20	HTR3E	0.00025576	20	-0.69193	0.99974	18856	0.00095356	0.842259	3.02065	0.13085	4871	-0.22958	0.95489	17913	0.25715	0.990628	0.589813	0.035852	1726	-0.46927	0.17196	5855	0.095327	0.980454	1.02078	0.11043	4376	-0.23623	0.32335	8532	0.23407	0.968652	0.630654	0.98979	18621	0.406	0.01021	825	0.034208	0.782184	1.46587	0.99008	18628	0.5845	0.0099225	823	0.03334	0.762633	1.47703
21	PLPP2	0.00026329	21	-0.40704	0.53468	11408	0.00098243	0.842259	3.0077	0.038844	1876	-0.3118	0.97583	18339	0.097272	0.966673	1.01201	0.76359	14365	0.0088833	0.75994	14256	0.7688	0.998525	0.114187	0.24191	7253	-0.1729	0.67074	13031	0.39059	0.984159	0.408279	0.27814	7623	-0.092774	0.70093	13333	0.415	1	0.381952	0.26634	7102	-0.087074	0.6256	12736	0.40071	0.999999	0.39717
22	CTRL00922	0.00029065	22	-0.75153	0.99971	18854	0.00056878	0.83038	3.24506	0.095026	3865	-0.14395	0.42414	10584	0.16235	0.987954	0.789548	0.22656	6935	-0.57285	0.83373	15442	0.28951	0.980454	0.538336	0.041362	1910	-0.68161	0.95864	17753	0.074563	0.968652	1.12748	0.85019	15646	0.44515	0.03776	1979	0.06837	0.878835	1.16513	0.58217	11398	0.39186	0.032592	1894	0.059431	0.839164	1.22599
23	BRD2	0.00029564	23	-0.40456	0.73578	13903	0.0011016	0.854455	2.95798	0.4193	10328	-0.077171	0.88549	16551	0.56114	1	0.250929	0.14505	5421	-0.24665	0.69589	13427	0.29314	0.980454	0.532925	0.083141	3411	-0.47039	0.97828	18112	0.18536	0.968652	0.731984	0.0015531	176	-0.74079	0.99845	18877	0.0056439	0.591698	2.24842	0.26486	7074	0.42728	0.065967	3041	0.15429	0.957969	0.811662
24	BBS9	0.00030445	24	-0.57651	0.9997	18853	0.0011273	0.854455	2.94796	0.040044	1930	-0.32258	0.96578	18139	0.09975	0.966673	1.00109	0.26729	7770	-0.15773	0.46976	11245	0.41651	0.980882	0.380375	0.031441	1553	-0.50172	0.95903	17758	0.086259	0.968652	1.0642	0.16624	5547	-0.11968	0.56922	11984	0.29548	1	0.529472	0.76179	13859	0.18172	0.18696	6276	0.34079	1	0.467513
25	SLC27A1	0.00030551	25	-0.41892	0.77645	14571	0.0011326	0.854455	2.94592	0.53938	11420	-0.019672	0.86741	16207	0.61837	1	0.208752	0.93597	17368	0.56998	0.10252	4065	0.21968	0.977851	0.658209	0.43537	10718	-0.19275	0.90626	16767	0.5837	0.998957	0.23381	0.56197	11504	0.065814	0.26391	7484	0.41069	1	0.386486	0.93717	17368	0.18276	0.34273	8969	0.49275	1	0.307373
26	ELF4	0.00032992	26	-0.38677	0.81707	15334	0.0012181	0.883663	2.91432	0.0013144	110	-0.36333	0.99869	18831	0.0047757	0.794894	2.32096	0.85653	15851	-0.031908	0.78991	14697	0.85644	0.997707	0.0673031	0.10628	4218	-0.41288	0.87046	16048	0.22678	0.968652	0.644395	0.84282	15496	0.17903	0.1397	5252	0.28385	1	0.546911	0.85027	15643	0.070281	0.83356	15433	0.83441	1	0.0786205
27	DNASE1L3	0.00034939	27	-0.30334	0.67322	13000	0.001289	0.89657	2.88975	0.18225	5892	-0.085072	0.41539	10410	0.31244	0.995415	0.505233	0.14166	5323	-0.53957	0.95273	17623	0.28758	0.980454	0.541241	0.032524	1597	-0.34047	0.58308	12130	0.088445	0.968652	1.05333	0.10318	4246	-0.090563	0.3815	9555	0.22014	0.97962	0.657301	0.15994	5182	-0.030207	0.15338	5690	0.28569	0.999999	0.544105
28	PLOD3	0.00036108	28	-0.41224	0.37375	9629	0.001331	0.89657	2.87582	0.058946	2638	-0.1815	0.58019	12137	0.13724	0.976443	0.862519	0.36017	9448	0.028338	0.2972	8217	0.44187	0.986438	0.354705	0.74964	14162	0.53828	0.018871	1118	0.059222	0.963342	1.22752	0.59715	11863	-0.071149	0.68565	13164	0.65028	1	0.1869	0.27302	7220	-0.14319	0.93159	17345	0.40794	0.999999	0.389404
29	EEFSEC	0.00040313	29	-0.33164	0.19437	5999	0.0014838	0.918998	2.82862	0.0035166	266	-0.2454	0.14493	5175	0.012316	0.852823	1.90953	0.61294	12655	0.40206	0.12914	4991	0.26612	0.977851	0.574922	0.40028	10121	0.10239	0.30648	8215	0.45269	0.999501	0.344199	0.64732	12424	0.070238	0.22875	6870	0.37548	1	0.425413	0.99868	18870	0.73613	0.001319	187	0.0048256	0.484653	2.31645
30	TBL1XR1	0.0004081	30	-0.40669	0.99959	18852	0.0014979	0.918998	2.82452	0.98658	18527	0.31652	0.013415	905	0.044096	0.885632	1.3556	0.10328	4103	-0.30032	0.22786	6918	0.22152	0.980454	0.654587	0.03311	1621	-0.068305	0.073261	3123	0.089635	0.968652	1.04752	0.15712	5380	-0.12577	0.32401	8536	0.2857	1	0.54409	0.83539	15300	0.52097	0.035625	2005	0.096087	0.902157	1.01734
31	EXOC1	0.00044088	31	-0.30525	0.13939	4938	0.0016166	0.918998	2.7914	0.72844	13715	0.30313	0.0051515	386	0.017845	0.832671	1.74848	0.34084	9082	0.1025	0.27647	7829	0.42056	0.985169	0.376172	0.38832	9898	-0.25515	0.74913	14025	0.53663	0.993389	0.270325	0.18505	5899	-0.16181	0.5876	12151	0.31566	1	0.50078	0.9587	17858	0.50557	0.070809	3177	0.16333	0.970699	0.786934
32	KIF1C	0.00045107	32	-0.64739	0.99955	18851	0.0016549	0.918998	2.78123	0.00076256	58	-0.47793	0.99924	18849	0.0027972	0.794894	2.55328	0.080986	3339	-0.49742	0.93783	17354	0.1816	0.980454	0.740884	0.045755	2075	-0.54192	0.87937	16197	0.11482	0.968652	0.939982	0.39755	9892	0.10367	0.17369	5932	0.32045	1	0.49424	0.6231	11881	-0.025027	0.85097	15750	0.66204	0.999999	0.179116
33	MS4A2	0.00045463	33	-0.43056	0.53688	11437	0.0016691	0.918998	2.77752	0.014831	926	-0.36066	0.63617	12736	0.046595	0.937094	1.33166	0.25092	7427	-0.00072618	0.35279	9274	0.40024	0.980454	0.39768	0.2809	7967	-0.20839	0.81671	15078	0.42957	0.986119	0.366966	0.16548	5533	-0.16559	0.59841	12258	0.29466	1	0.530679	0.068286	3033	0.028604	0.051158	2560	0.12619	0.931603	0.898975
34	PDE8B	0.00045687	34	-0.77905	0.96776	18186	0.0016759	0.918998	2.77575	0.015664	971	-0.48124	0.9828	18487	0.048454	0.937094	1.31467	0.3904	9956	-0.24951	0.89939	16665	0.53895	0.9933	0.268452	0.77807	14543	0.13493	0.32647	8591	0.47309	0.999501	0.325056	0.015877	1139	-0.32254	0.93667	17425	0.049004	0.811868	1.30977	0.64657	12206	0.11699	0.3098	8379	0.46075	1	0.336535
35	CSF2RA	0.00047257	35	-0.38622	0.44147	10505	0.0017373	0.918998	2.76013	0.0036507	279	-0.4482	0.98539	18542	0.012788	0.852823	1.8932	0.83243	15426	0.45181	0.035472	1651	0.092837	0.977851	1.03228	0.28822	8109	-0.076443	0.66287	12941	0.43681	0.987154	0.359707	0.11231	4534	-0.052249	0.18357	6093	0.23649	0.985105	0.626187	0.62809	11952	0.0031441	0.74677	14082	0.76671	1	0.115369
36	IQCF1	0.00051061	36	-0.38191	0.92075	17252	0.0018851	0.918998	2.72467	0.059814	2669	-0.23696	0.91115	17050	0.13896	0.978293	0.85711	0.4395	10824	-0.13307	0.66346	13042	0.58798	0.995805	0.230637	0.26803	7743	-0.21924	0.87072	16052	0.41667	0.985635	0.380208	0.84996	15642	0.37352	0.036975	1947	0.097004	0.94086	1.01321	0.9312	17254	0.34838	0.043921	2306	0.11234	0.920572	0.949466
37	RBPMS	0.00056435	37	-0.48968	0.68294	13139	0.0020859	0.918998	2.68071	0.01654	1012	-0.36693	0.7831	14672	0.05038	0.937094	1.29774	0.38373	9855	0.29	0.20085	6402	0.34327	0.980255	0.464364	0.13987	5373	-0.11278	0.39072	9771	0.28456	0.969103	0.545826	0.67585	12792	0.0019474	0.54141	11740	0.64678	1	0.189243	0.83175	15227	0.18735	0.28634	7947	0.43774	1	0.358784
38	IHH	0.00057872	38	-0.3806	0.99942	18850	0.0021415	0.918998	2.66928	0.0044936	334	-0.29545	0.99551	18750	0.015642	0.870303	1.80571	0.84625	15687	0.63953	0.044682	2001	0.11135	0.977851	0.95331	0.71125	13683	0.092023	0.31601	8394	0.46231	0.999501	0.335067	0.0041269	395	-0.32151	0.86502	15953	0.014537	0.691569	1.83753	0.080399	3413	-0.088001	0.43698	10680	0.17827	0.986709	0.748922
39	BCKDK	0.00058719	39	-0.40503	0.99941	18849	0.0021735	0.918998	2.66284	0.57014	11737	-0.10359	0.92375	17296	0.63476	1	0.19739	0.64257	12933	0.34417	0.041015	1865	0.10399	0.977851	0.983008	0.37275	9633	0.12178	0.10548	4170	0.22504	0.989295	0.64774	0.24623	7018	-0.08454	0.61794	12456	0.38083	1	0.419269	0.38568	9415	-0.096043	0.80887	14988	0.52915	0.999999	0.276421
40	PGK1	0.00059589	40	-0.59532	0.88409	16579	0.0022014	0.918998	2.6573	0.014037	889	-0.19724	0.54376	11768	0.044841	0.937094	1.34832	0.048432	2174	0.46493	0.0011861	56	0.0043125	0.977851	2.36527	0.056597	2461	-0.34317	0.14407	5297	0.13571	0.968652	0.867388	0.75743	13909	0.11005	0.38015	9530	0.52704	1	0.278156	0.86392	15887	0.3409	0.087485	3722	0.19376	0.982404	0.712736
41	ADIG	0.00061023	41	-0.47824	0.99939	18848	0.0022465	0.918998	2.64849	0.051984	2393	-0.19543	0.54697	11799	0.12353	0.966673	0.908228	0.88523	16366	0.11191	0.48415	11352	0.61363	0.994345	0.212093	0.4166	10410	0.24282	0.063288	2790	0.14775	0.970976	0.830473	0.77048	14140	0.2199	0.227	6845	0.37374	1	0.42743	0.008606	825	-0.4269	0.47856	11402	0.0292	0.669532	1.53462
42	PRSS1	0.00061809	42	-0.40257	0.69652	13316	0.0022727	0.918998	2.64346	0.013169	857	-0.42756	0.97525	18327	0.04294	0.937094	1.36714	0.26838	7785	-0.1592	0.37643	9696	0.41759	0.981026	0.37925	0.23797	7190	-0.29618	0.65662	12861	0.38672	0.984159	0.412603	0.39645	9871	0.09511	0.14586	5422	0.29248	1	0.533904	0.3634	8961	-0.012197	0.28385	7907	0.50516	0.999999	0.296571
43	HSPB2	0.00062849	43	-0.4851	0.967	18171	0.0023184	0.918998	2.63481	0.30404	8232	0.014624	0.33618	8819	0.47977	0.999794	0.318967	0.12011	4655	-0.38376	0.76401	14300	0.25088	0.980454	0.600534	0.61464	12631	-0.054006	0.69381	13315	0.68502	0.998957	0.164297	0.21142	6388	-0.092542	0.66711	12953	0.34379	1	0.463707	0.30519	7841	0.15854	0.068715	3119	0.15948	0.964374	0.797294
44	TCF3	0.00064926	44	-0.29019	0.16155	5356	0.0023909	0.918998	2.62144	0.0018534	153	-0.16863	0.19386	6088	0.006635	0.807378	2.17816	0.21993	6807	-0.1609	0.60873	12461	0.36947	0.980454	0.432421	0.70958	13660	0.18695	0.19472	6242	0.33954	0.998891	0.469109	0.98365	18486	0.21177	0.016351	1171	0.052981	0.851506	1.27588	0.028299	1681	-0.099677	0.13417	5138	0.075009	0.843455	1.12489
45	ACP7	0.00067182	45	-0.7783	0.98922	18644	0.0024749	0.918998	2.60644	0.0044871	333	-0.49688	0.99551	18751	0.015619	0.870303	1.80635	0.0050308	290	-0.82946	0.99497	18432	0.017457	0.980454	1.75803	0.043173	1983	-0.49247	0.68698	13224	0.10976	0.968652	0.959556	0.20721	6303	-0.016864	0.14803	5466	0.33926	1	0.469467	0.54622	11011	0.11858	0.11935	4694	0.24953	1	0.602877
46	MOGAT3	0.00072555	46	-0.19645	0.31451	8412	0.0026591	0.918998	2.57527	0.00045687	35	-0.48646	0.58373	12176	0.0016759	0.794894	2.77575	0.564	12209	0.13859	0.39982	10128	0.54672	0.992008	0.262235	0.4184	10447	0.40269	0.034985	1715	0.092371	0.96685	1.03446	0.023513	1450	-0.37689	0.85398	15724	0.065436	0.853029	1.18418	0.41764	9842	-0.033919	0.66454	13137	0.55406	0.999999	0.256443
47	CLDND2	0.0007259	47	-0.4449	0.85719	16080	0.0026612	0.918998	2.57492	0.13803	5010	-0.15057	0.76093	14331	0.26497	0.992795	0.576803	0.91175	16865	0.48276	0.082829	3370	0.18402	0.977851	0.735135	0.28227	7998	-0.011274	0.23973	7030	0.43091	0.986119	0.365613	0.3585	9177	0.02404	0.3678	9288	0.51456	1	0.288564	0.043463	2212	-0.37947	0.53779	11954	0.10625	0.907809	0.973671
48	OR4K15	0.00077024	48	-0.45061	0.53103	11375	0.0028287	0.918998	2.54841	0.0069501	484	-0.46692	0.99129	18671	0.023739	0.906301	1.62454	0.72703	13901	-0.042449	0.52856	11707	0.75044	0.997707	0.124684	0.037635	1778	-0.49253	0.93514	17276	0.098673	0.968652	1.0058	0.17564	5718	0.085081	0.065173	2927	0.15165	0.978389	0.819158	0.21053	6114	0.016162	0.26632	7602	0.4182	1	0.378616
49	LTB4R2	0.00077545	49	-0.40438	0.50978	11157	0.0028491	0.918998	2.54529	0.014472	909	-0.36515	0.98669	18574	0.045792	0.937094	1.33921	0.90182	16683	0.21448	0.31659	8582	0.46165	0.987348	0.335687	0.22567	6990	-0.26469	0.82159	15160	0.37438	0.981266	0.426687	0.046089	2303	-0.16118	0.50079	11398	0.11199	0.920678	0.950821	0.4956	10532	0.12603	0.25204	7353	0.40419	1	0.393414
50	TSPAN2	0.00077928	50	-0.32195	0.85817	16100	0.0028612	0.918998	2.54345	0.014463	908	-0.098808	0.31751	8452	0.045772	0.937094	1.3394	0.051596	2289	-0.50365	0.79793	14824	0.12623	0.980454	0.898837	0.039152	1829	-0.5821	0.85668	15801	0.10176	0.968652	0.992423	0.49744	10898	0.067501	0.35123	9029	0.49809	1	0.302692	0.88639	16318	0.23558	0.27567	7765	0.42736	1	0.369206
51	SAYSD1	0.00078804	51	-0.57184	0.99921	18847	0.0028932	0.918998	2.53862	0.06444	2826	-0.26868	0.96356	18094	0.14798	0.983947	0.829797	0.33783	9042	0.23944	0.095322	3806	0.20665	0.977851	0.684765	0.0466	2111	-0.13434	0.3879	9704	0.11649	0.968652	0.933711	0.80682	14817	0.20182	0.13549	5128	0.27679	1	0.55785	0.62756	11945	0.060119	0.48475	11515	0.63271	1	0.198795
52	MAP3K14	0.00079022	52	-0.57963	0.86826	16286	0.0028964	0.918998	2.53814	0.0062752	446	-0.43229	0.92883	17390	0.021516	0.903802	1.66724	0.88564	16369	0.077374	0.61267	12500	0.6751	0.996022	0.170632	0.91704	16871	0.31437	0.083338	3465	0.18518	0.978127	0.732406	0.99769	18835	0.53706	0.0023062	281	0.0082966	0.545584	2.0811	0.82169	15017	0.43546	0.014836	1126	0.048418	0.807958	1.31499
53	GOLGA7	0.00081466	53	-0.47211	0.99919	18846	0.0029667	0.918998	2.52773	0.34983	9084	-0.13015	0.93076	17427	0.49191	1	0.308114	0.8263	15312	0.14287	0.36611	9521	0.51225	0.989286	0.290518	0.70366	13583	-0.047085	0.84859	15658	0.73494	0.9995	0.133748	0.78823	14469	0.067404	0.61212	12395	0.68085	1	0.166949	0.96622	18052	0.31776	0.075583	3339	0.17226	0.973865	0.763816
54	CYP11B2	0.00083262	54	-0.35664	0.8542	16025	0.0030376	0.918998	2.51747	0.11985	4664	-0.098409	0.65512	12929	0.24536	0.987954	0.610196	0.089008	3617	-0.10481	0.10962	4316	0.19611	0.980454	0.7075	0.25161	7431	-0.17019	0.84265	15547	0.40032	0.984159	0.397593	0.67544	12788	0.1884	0.15451	5587	0.30113	1	0.521246	0.24067	6625	-0.17478	0.9547	17810	0.37291	0.999999	0.428396
55	GJD2	0.00083301	55	-0.27227	0.44303	10512	0.0030376	0.918998	2.51747	0.032261	1637	-0.066228	0.22678	6726	0.083681	0.958915	1.07737	0.18952	6272	-0.0025848	0.14368	5311	0.33937	0.980454	0.469327	0.8	14854	0.28834	0.043562	2048	0.10963	0.96685	0.960071	0.88816	16407	0.3395	0.032955	1813	0.088924	0.925433	1.05098	0.83105	15206	0.10634	0.24821	7299	0.40045	1	0.397452
56	PPP2R2C	0.00086017	56	-0.40517	0.99914	18845	0.0031347	0.918998	2.5038	0.14487	5137	-0.093933	0.57976	12130	0.27229	0.993795	0.564968	0.071336	3029	-0.42962	0.8702	16115	0.16375	0.980454	0.785819	0.11099	4387	-0.23298	0.5014	11392	0.23504	0.968652	0.628858	0.82347	15124	0.034729	0.43042	10454	0.57791	1	0.23814	0.062745	2864	-0.25823	0.79712	14791	0.14434	0.95201	0.840613
57	AMDHD2	0.00088673	57	-0.19009	0.39294	10032	0.0032282	0.918998	2.49104	0.051058	2360	-0.0015577	0.072961	3127	0.1217	0.966673	0.914709	0.024362	1290	-0.57289	0.36834	9562	0.072193	0.980454	1.1415	0.024796	1287	-0.7605	0.89106	16452	0.072831	0.968652	1.13768	0.2354	6819	-0.018894	0.39124	9715	0.36935	1	0.432562	0.027845	1665	-0.29969	0.84698	15669	0.07407	0.839953	1.13036
58	C1QTNF3	0.0008886	58	-0.67145	0.99911	18844	0.0032339	0.918998	2.49027	0.0023472	186	-0.51632	0.99765	18802	0.0083653	0.8348	2.07752	0.053766	2374	-0.56845	0.85189	15786	0.13044	0.980454	0.884589	0.014792	828	-0.46955	0.89823	16602	0.048265	0.968652	1.31637	0.87611	16146	0.29519	0.086435	3620	0.19099	0.994925	0.718989	0.063463	2880	0.097533	0.065132	3017	0.15275	0.955571	0.816019
59	SIL1	0.00094045	59	-0.43099	0.54274	11508	0.0034177	0.918998	2.46627	0.0077456	540	-0.29399	0.82392	15367	0.026368	0.906301	1.57892	0.098368	3925	-0.29676	0.41493	10418	0.21284	0.980454	0.671947	0.82715	15273	0.37322	0.045322	2107	0.11312	0.96685	0.946461	0.0010534	137	-0.60119	0.99895	18893	0.003883	0.527807	2.41083	0.70767	13009	0.094529	0.14949	5582	0.30015	1	0.522662
60	WNT3	0.00099417	60	-0.33506	0.37378	9631	0.0036135	0.918998	2.44207	0.090593	3707	-0.20835	0.90742	16968	0.19723	0.987954	0.705027	0.89597	16561	0.71903	0.048782	2169	0.11931	0.977851	0.923323	0.93986	17287	0.12105	0.66857	13007	0.7094	0.999501	0.149109	0.0036802	362	-0.39121	0.99632	18809	0.013041	0.674461	1.88469	0.34718	8651	-0.042892	0.76523	14326	0.48785	0.999999	0.311714
61	OTULIN	0.00099795	61	-0.43067	0.97036	18234	0.0036316	0.918998	2.4399	0.012483	826	-0.35446	0.87659	16387	0.041245	0.937094	1.38463	0.62252	12731	0.041564	0.44606	10982	0.59406	0.99402	0.22617	0.89495	16499	0.22449	0.1161	4509	0.2437	0.992049	0.613144	0.009301	778	-0.44758	0.9907	18653	0.031388	0.758782	1.50324	0.022513	1450	-0.3859	0.91991	17123	0.062616	0.815884	1.20331
62	ZNF205	0.0010064	62	-0.45594	0.99899	18843	0.0036649	0.918998	2.43594	0.66749	12851	-0.072653	0.88607	16560	0.69369	1	0.158835	0.6516	13021	0.12879	0.35708	9360	0.50305	0.987348	0.298389	0.36028	9405	0.058484	0.39095	9777	0.53814	0.999501	0.269105	0.88208	16274	0.015599	0.81403	14972	0.81547	1	0.088592	0.1307	4684	-0.050318	0.51799	11791	0.25382	0.999999	0.595474
63	CFAP221	0.0010299	63	-0.68768	0.77984	14625	0.0037468	0.918998	2.42634	0.013824	880	-0.38998	0.38633	9818	0.044365	0.937094	1.35296	0.51373	11805	0.33792	0.096499	3851	0.20879	0.977851	0.68029	0.32124	8695	-0.44693	0.88282	16263	0.46993	0.990332	0.327967	0.77457	14220	0.18926	0.10207	4117	0.21907	1	0.659417	0.64684	12209	0.015103	0.68143	13322	0.72644	1	0.1388
64	CCNJL	0.0010479	64	-0.27209	0.65182	12723	0.0038192	0.918998	2.41803	0.17898	5821	-0.13167	0.91173	17065	0.30897	0.9953	0.510084	0.5911	12436	0.12081	0.42459	10596	0.57208	0.99247	0.242543	0.36282	9450	-0.058715	0.48957	11289	0.51128	0.992994	0.291341	0.086688	3708	-0.22096	0.91701	17007	0.19005	0.966512	0.721132	0.54186	10966	0.27052	0.11756	4642	0.24643	1	0.608306
65	UGT3A2	0.0010778	65	-0.43283	0.69388	13275	0.00392	0.918998	2.40671	0.0020681	166	-0.41181	0.39832	10060	0.0074109	0.832007	2.13013	0.8342	15449	0.052436	0.52108	11639	0.62996	0.994547	0.200687	0.33594	8960	0.1051	0.14657	5344	0.29076	0.996819	0.536465	0.26059	7313	-0.17031	0.92157	17114	0.39612	1	0.402173	0.68663	12712	-0.092321	0.84186	15576	0.70442	0.999999	0.152168
66	OR1N2	0.0011016	66	-0.28866	0.81309	15241	0.0040114	0.918998	2.3967	0.78567	14599	0.1469	0.11562	4496	0.24258	0.999794	0.615145	0.26278	7682	-0.019644	0.26093	7533	0.41205	0.980454	0.38505	0.0046935	283	-0.71871	0.74215	13932	0.016339	0.968652	1.78677	0.009413	785	-0.34766	0.99059	18649	0.031748	0.758782	1.49828	0.40102	9695	0.045195	0.39785	9946	0.54669	1	0.262259
67	CCRL2	0.0011232	67	-0.54303	0.9907	18675	0.0040791	0.918998	2.38944	0.40959	10247	-0.11841	0.96796	18178	0.55568	1	0.255175	0.016056	925	-0.52346	0.98394	18231	0.052132	0.980454	1.2829	0.3288	8829	-0.00026542	0.23282	6911	0.47756	0.991638	0.320972	0.33044	8635	-0.12693	0.72961	13675	0.47074	1	0.327219	0.57914	11359	0.2936	0.0477	2437	0.11963	0.928311	0.92216
68	C19orf38	0.0011253	68	-0.57378	0.92006	17240	0.0040864	0.918998	2.38866	0.23977	6996	-0.20305	0.90191	16879	0.37398	1	0.427152	0.44007	10836	-0.16073	0.72242	13751	0.58856	0.995805	0.230209	0.18245	6215	-0.08019	0.45171	10899	0.33158	0.976855	0.479412	0.72214	13393	0.27952	0.13111	5009	0.26931	1	0.569748	0.08236	3478	-0.26475	0.87759	16267	0.18192	0.986709	0.74012
69	TADA2B	0.0011312	69	-0.47744	0.99887	18842	0.0041085	0.918998	2.38632	0.036939	1808	-0.24237	0.88241	16489	0.093307	0.966673	1.03009	0.22943	7004	-0.24499	0.585	12241	0.37877	0.980454	0.421624	0.017316	947	-0.25819	0.19637	6271	0.055915	0.968652	1.25247	0.75329	13854	0.25906	0.065963	2947	0.15312	0.979114	0.814968	0.037887	2031	-0.28273	0.93654	17450	0.094974	0.883663	1.0224
70	ABITRAM	0.0011553	70	-0.44981	0.89343	16761	0.0041961	0.918998	2.37715	0.047642	2221	-0.27744	0.94332	17677	0.11499	0.966673	0.93934	0.093976	3778	-0.12587	0.56068	12008	0.20494	0.980454	0.688373	0.70446	13590	-0.091643	0.9018	16673	0.73541	0.9995	0.13347	0.58172	11719	-0.060883	0.81696	15028	0.64156	1	0.192763	0.60855	11706	0.030856	0.39455	9900	0.54339	1	0.264888
71	DHX57	0.0011583	71	-0.51445	0.99884	18841	0.0042045	0.918998	2.37629	0.33768	8866	0.032826	0.18578	5939	0.32296	0.999794	0.490851	0.059949	2605	-0.55685	0.94223	17436	0.14224	0.980454	0.846978	0.093175	3764	-0.25996	0.63775	12648	0.20345	0.968652	0.691542	0.27871	7632	-0.095249	0.84538	15555	0.4156	1	0.381324	0.38185	9332	0.063557	0.52736	11863	0.65179	1	0.185892
72	SERPINB3	0.001209	72	-0.33944	0.29435	8002	0.0044035	0.918998	2.3562	0.24104	7021	-0.027364	0.35848	9266	0.37529	1	0.425633	0.69374	13506	0.84522	0.0072559	420	0.024773	0.977851	1.60602	0.89966	16585	0.25419	0.2422	7074	0.38735	0.999501	0.411896	0.071779	3191	-0.23311	0.97334	18232	0.1621	0.959729	0.790217	0.030396	1755	-0.29357	0.91514	17031	0.079395	0.855774	1.10021
73	LAPTM4B	0.0012213	73	-0.36102	0.99878	18840	0.0044471	0.918998	2.35192	0.32672	8653	0.02245	0.35321	9161	0.49736	0.999794	0.303329	0.040634	1894	-0.57886	0.98001	18149	0.10488	0.980454	0.979307	0.098452	3944	-0.30747	0.88481	16304	0.21292	0.968652	0.671784	0.24158	6945	-0.029271	0.30477	8206	0.37584	1	0.424997	0.11959	4479	-0.25992	0.96714	18067	0.24178	0.999999	0.61658
74	NME2	0.0012364	74	-0.23662	0.078612	3322	0.0045043	0.918998	2.34637	0.15565	5356	0.17467	0.022679	1301	0.065382	0.932801	1.18454	0.81441	15122	0.6119	0.04107	1869	0.1041	0.977851	0.982549	0.24498	7317	0.091105	0.216	6609	0.36094	0.999501	0.442565	0.73395	13570	-0.007392	0.81089	14913	0.7423	1	0.129421	0.67571	12572	0.053364	0.75877	14243	0.77483	1	0.110794
75	TECTA	0.0012492	75	-0.39682	0.99837	18831	0.0045531	0.918998	2.34169	0.088027	3608	-0.11287	0.87698	16392	0.19262	0.987954	0.715299	0.086845	3538	-0.46079	0.90862	16826	0.1922	0.980454	0.716247	0.090121	3655	-0.30134	0.55086	11826	0.19795	0.968652	0.703444	0.19673	6103	0.073214	0.19754	6339	0.34439	1	0.462949	0.24906	6793	-0.11943	0.89056	16530	0.382	0.999999	0.417937
76	LHFPL5	0.0012627	76	-0.47955	0.95898	18011	0.0045983	0.918998	2.3374	0.079724	3335	-0.014784	0.27469	7629	0.17717	0.987954	0.75161	0.69194	13477	-0.14238	0.91503	16957	0.72843	0.997707	0.137612	0.26833	7749	-0.036113	0.24062	7045	0.41697	0.985644	0.379895	0.086957	3718	-0.10493	0.40751	10025	0.19054	0.966512	0.720014	0.46142	10199	0.063853	0.40546	10101	0.55423	1	0.25631
77	H1-3	0.001273	77	-0.36737	0.81377	15254	0.0046308	0.918998	2.33434	0.029189	1518	-0.20602	0.63204	12694	0.077409	0.95689	1.11121	0.82362	15271	0.041219	0.71038	13598	0.73348	0.997011	0.134612	0.11419	4495	-0.30709	0.8194	15122	0.24055	0.968652	0.618795	0.021955	1383	0.0046064	0.092557	3815	0.20203	0.997253	0.694584	0.29329	7608	-0.0037796	0.28519	7935	0.42984	0.999999	0.366693
78	BPY2B	0.0012774	78	-0.57583	0.99872	18839	0.004645	0.918998	2.33301	0.0031131	240	-0.49681	0.99689	18783	0.010962	0.847782	1.96011	0.14804	5503	0.28462	0.081076	3320	0.18087	0.977851	0.742633	0.7448	14101	0.057705	0.33639	8769	0.48307	0.999501	0.31599	0.25752	7247	0.40425	0.034742	1866	0.092615	0.936563	1.03332	0.11586	4417	-0.28054	0.56645	12193	0.23773	0.999999	0.623916
79	KIF2C	0.0013164	79	-0.32444	0.33725	8872	0.0047904	0.918998	2.31963	0.19272	6091	-0.17727	0.91143	17056	0.32365	0.997932	0.489924	0.31972	8730	0.28078	0.11633	4566	0.24403	0.977851	0.612557	0.73148	13930	0.16737	0.38097	9581	0.52801	0.999501	0.277358	0.10064	4159	-0.18265	0.80445	14812	0.21566	0.979417	0.66623	0.99791	18837	0.60544	0.0020946	261	0.0075672	0.544011	2.12106
80	NHLRC4	0.0013241	80	-0.37071	0.9416	17662	0.0048193	0.918998	2.31702	0.010565	716	-0.25858	0.98944	18630	0.035351	0.920268	1.4516	0.088269	3592	-0.24568	0.69496	13416	0.19482	0.980454	0.710366	0.71151	13686	0.084919	0.42793	10460	0.57573	0.999501	0.239781	0.43001	10316	-0.057998	0.61392	12416	0.56614	1	0.247076	0.60433	11650	0.0028156	0.83277	15414	0.8337	1	0.0789902
81	TTC21A	0.0013409	81	-0.5465	0.99736	18812	0.0048723	0.918998	2.31227	0.070061	2987	-0.27336	0.89936	16827	0.1588	0.987954	0.79915	0.1299	4962	-0.56647	0.93157	17242	0.26759	0.980454	0.57253	0.050216	2234	-0.28139	0.5723	12024	0.12339	0.968652	0.90872	0.65509	12528	0.10103	0.34572	8915	0.49261	1	0.307497	0.36406	8978	0.033387	0.48005	11428	0.62811	1	0.201964
82	CFAP70	0.001343	82	-0.36438	0.66883	12944	0.0048802	0.918998	2.31156	0.29066	7964	-0.18877	0.91114	17049	0.42856	1	0.367988	0.89277	16498	0.43434	0.13073	5048	0.26884	0.977851	0.570506	0.87899	16217	0.37303	0.10988	4316	0.23279	0.989295	0.633036	0.099769	4132	-0.22097	0.76039	14105	0.21407	0.979339	0.669444	0.67285	12534	0.21697	0.18812	6291	0.34194	1	0.46605
83	RLN3	0.0013548	83	-0.48609	0.79884	14976	0.0049143	0.918998	2.30854	0.00033468	23	-0.44035	0.62082	12579	0.0012313	0.794894	2.90964	0.016059	927	-0.53964	0.98394	18230	0.052142	0.980454	1.28281	0.43156	10658	-0.17949	0.75646	14142	0.57991	0.998549	0.236639	0.012475	986	-0.38563	0.98752	18579	0.041204	0.786711	1.38506	0.023299	1482	-0.29495	0.29357	8076	0.064326	0.816564	1.19161
84	ZP2	0.001366	84	-0.38213	0.99863	18838	0.0049515	0.918998	2.30526	0.067357	2906	-0.24729	0.8568	15994	0.15367	0.987954	0.813411	0.027569	1400	-0.65682	0.82176	15219	0.078717	0.980454	1.10393	0.011875	674	-0.71532	0.98812	18310	0.039432	0.968652	1.40415	0.11944	4690	0.032308	0.2656	7514	0.41245	1	0.384629	0.037543	2015	-0.16977	0.1004	4130	0.094251	0.883299	1.02571
85	MAML3	0.0013691	85	-0.26369	0.18748	5854	0.0049657	0.918998	2.30402	0.0086855	596	-0.12818	0.097129	3919	0.029428	0.919753	1.53124	0.07252	3055	-0.50716	0.85976	15924	0.16599	0.980454	0.779918	0.28685	8085	-0.36881	0.87644	16158	0.43543	0.986741	0.361082	0.0144	1086	-0.41916	0.45356	10882	0.045781	0.79568	1.33931	0.065284	2935	-0.28684	0.76362	14306	0.14931	0.959689	0.825911
86	DPY19L3	0.0013702	86	-0.47305	0.76791	14415	0.0049689	0.918998	2.30374	0.0021755	172	-0.41899	0.86655	16186	0.007771	0.8348	2.10952	0.10076	4008	-0.36583	0.43036	10691	0.21712	0.980454	0.6633	0.071386	2992	-0.55563	0.94212	17421	0.16374	0.968652	0.785845	0.33526	8732	0.1898	0.039452	2038	0.10205	0.943127	0.991187	0.0052656	596	-0.57513	0.98995	18618	0.018319	0.582439	1.7371
87	TARDBP	0.0013787	87	-0.58475	0.96837	18191	0.0049993	0.918998	2.30109	0.89481	16707	0.051432	0.85451	15941	0.85437	0.999794	0.068354	0.059128	2577	-0.42359	0.63662	12743	0.14067	0.980454	0.851799	0.11309	4453	-0.38392	0.557	11882	0.23867	0.968652	0.622202	0.96505	18019	0.39703	0.36502	9248	0.51182	1	0.290883	0.15334	5078	-0.17232	0.26278	7537	0.27852	0.999999	0.555144
88	SLFN11	0.001391	88	-0.3969	0.99861	18837	0.0050403	0.918998	2.29754	0.080808	3370	-0.27831	0.945	17717	0.17922	0.987954	0.746614	0.97061	18001	0.22415	0.76931	14378	0.77607	0.998525	0.110099	0.87692	16185	0.33172	0.14995	5407	0.29415	0.997269	0.531431	0.25496	7195	-0.15472	0.72583	13628	0.39014	1	0.40878	0.051361	2477	-0.29958	0.95191	17760	0.12192	0.930827	0.913925
89	SHOC2	0.0014003	89	-0.14287	0.018657	1046	0.0050691	0.918998	2.29507	0.091387	3730	-0.066801	0.14317	5145	0.1987	0.987954	0.701802	0.90047	16653	0.47869	0.090808	3628	0.19849	0.977851	0.702261	0.36475	9486	0.16925	0.037354	1803	0.097151	0.96685	1.01255	0.97927	18372	1.1208	0.0034766	386	0.012388	0.604481	1.907	0.96215	17948	0.95947	0.03851	2126	0.10177	0.902842	0.99238
90	NAA30	0.0014239	90	-0.97387	0.9916	18695	0.0051589	0.918998	2.28744	0.055804	2522	-0.10538	0.40687	10226	0.13108	0.975387	0.882464	0.98503	18270	1.5399	0.014971	854	0.028033	0.977851	1.55233	0.90189	16622	0.96424	0.072311	3092	0.12608	0.96685	0.899354	0.74395	13711	-0.11688	0.93038	17289	0.75037	1	0.124725	0.0971	3946	-0.40407	0.87096	16131	0.20916	0.999999	0.679521
91	AP1S3	0.001427	91	-0.34674	0.72137	13680	0.0051731	0.918998	2.28625	0.00093264	72	-0.34862	0.59977	12346	0.0033883	0.794894	2.47002	0.08692	3540	-0.36242	0.47051	11252	0.19234	0.980454	0.71593	0.37127	9601	-0.14471	0.7823	14502	0.51961	0.993198	0.284322	0.015915	1140	-0.087144	0.087269	3647	0.049089	0.811868	1.30902	0.19553	5840	0.047753	0.35743	9239	0.50708	1	0.294924
92	CLBA1	0.0014367	92	-0.4094	0.42066	10319	0.0052009	0.918998	2.28392	0.080532	3364	-0.2035	0.58111	12148	0.17872	0.987954	0.747827	0.81721	15169	0.013893	0.57816	12176	0.65715	0.995169	0.182335	0.71556	13736	-0.029334	0.81387	15014	0.74242	0.9995	0.12935	0.13571	4984	-0.14205	0.34196	8850	0.26268	0.995479	0.580573	0.28778	7498	-0.024925	0.42452	10450	0.42386	0.999999	0.372778
93	C6orf15	0.001449	93	-0.34258	0.42141	10325	0.0052455	0.918998	2.28021	0.14385	5119	-0.10225	0.30378	8185	0.2712	0.993795	0.56671	0.0066567	390	-0.70831	0.61693	12542	0.022797	0.980454	1.64212	0.36929	9568	-0.20487	0.86869	16020	0.51768	0.993198	0.285939	0.79723	14631	0.030068	0.72911	13668	0.74984	1	0.125031	0.35957	8888	0.053043	0.14809	5552	0.29788	1	0.525959
94	MEX3D	0.0014776	94	-0.31705	0.57735	11847	0.0053453	0.918998	2.27203	0.74728	13981	-0.024026	0.88719	16579	0.75276	1	0.123343	0.0055903	328	-0.50369	0.57709	12164	0.019271	0.980454	1.7151	0.9576	17620	0.45687	0.022272	1236	0.066477	0.96685	1.17733	0.050953	2451	-0.35258	0.98246	18461	0.12153	0.937795	0.915317	0.01288	1072	-0.41962	0.97258	18178	0.041642	0.734481	1.38047
95	SFRP4	0.0015088	95	-0.43404	0.99849	18836	0.0054345	0.918998	2.26484	0.53109	11334	0.019948	0.43035	10711	0.57768	0.999794	0.238313	0.13775	5206	-0.22932	0.83634	15492	0.281	0.980454	0.551294	0.37061	9589	-0.018848	0.53686	11707	0.51896	0.993198	0.284866	0.48824	10812	0.19649	0.019092	1313	0.060296	0.86469	1.21971	0.8358	15306	0.31447	0.079371	3461	0.17919	0.978044	0.746686
96	C19orf18	0.0015092	96	-0.52718	0.99849	18835	0.0054355	0.918998	2.26476	0.012467	825	-0.2288	0.98753	18588	0.041193	0.937094	1.38518	0.052392	2317	-0.47095	0.55475	11957	0.12773	0.980454	0.893707	0.17407	6076	-0.20006	0.3429	8875	0.32332	0.974533	0.490367	0.45717	10539	-0.062435	0.81934	15067	0.57847	1	0.237719	0.56639	11234	0.15194	0.18814	6292	0.34196	1	0.466025
97	LNX1	0.001522	97	-0.3756	0.99848	18834	0.0054849	0.918998	2.26083	0.0010185	80	-0.38491	0.84405	15745	0.0037127	0.794894	2.43031	0.17194	5970	-0.086751	0.4388	10860	0.32204	0.980454	0.49209	0.13351	5170	-0.15958	0.56952	11995	0.27366	0.968652	0.562789	0.96817	18100	0.24636	0.1025	4136	0.2198	1	0.657972	0.938	17387	0.14795	0.55469	12104	0.66344	1	0.178198
98	GPR151	0.0015313	98	-0.20544	0.26909	7504	0.0055148	0.918998	2.25847	0.18172	5880	-0.031673	0.22327	6656	0.31187	0.995415	0.506026	0.16557	5849	0.058858	0.076812	3180	0.17297	0.977851	0.762029	0.91531	16855	0.21147	0.41101	10150	0.55854	0.999501	0.252946	0.22114	6561	0.011827	0.16455	5776	0.31123	1	0.506919	0.62177	11862	0.30879	0.064778	3002	0.15207	0.955342	0.817956
99	SCARA5	0.0015338	99	-0.47442	0.97777	18402	0.0055264	0.918998	2.25756	0.077071	3239	-0.15544	0.48025	11175	0.17217	0.987954	0.764043	0.22329	6868	-0.25849	0.79804	14826	0.37274	0.980454	0.428594	0.43549	10721	-0.18942	0.8338	15370	0.58381	0.998957	0.233728	0.93781	17437	0.3143	0.18189	6063	0.32866	1	0.483253	0.85484	15719	0.18741	0.32408	8647	0.47462	1	0.323654
100	DND1	0.0015564	100	-0.62058	0.91899	17225	0.0055983	0.918998	2.25194	0.39101	9887	-0.033727	0.71537	13689	0.53578	1	0.271014	0.1092	4295	-0.33055	0.96087	17765	0.23196	0.980454	0.634587	0.11704	4603	0.10958	0.092249	3788	0.20133	0.978127	0.696092	0.050581	2439	-0.25567	0.85897	15835	0.12081	0.937425	0.917897	0.96558	18039	0.42482	0.051361	2567	0.12659	0.931603	0.897601
101	SEC24B	0.001585	101	-0.12021	0.18088	5725	0.005708	0.918998	2.24352	0.32437	8618	0.022806	0.30734	8262	0.44969	0.999794	0.347087	0.14033	5288	-0.33456	0.80703	14968	0.28537	0.980454	0.544592	0.68889	13405	-0.066211	0.6692	13016	0.72583	0.9995	0.139165	0.12936	4868	-0.16502	0.20709	6505	0.2558	0.993029	0.592099	0.073242	3178	-0.46423	0.93916	17502	0.16466	0.977292	0.783412
102	FGF17	0.0015851	102	-0.39256	0.99841	18833	0.005708	0.918998	2.24352	0.055113	2500	-0.21985	0.88568	16553	0.12974	0.974546	0.886926	0.2983	8333	-0.19061	0.88228	16335	0.4475	0.983903	0.349207	0.19767	6478	-0.27489	0.57145	12015	0.34673	0.980505	0.460009	0.027797	1626	-0.053509	0.079951	3422	0.074589	0.867275	1.12733	2.6877e-05	22	-0.74008	0.14293	5396	0.0001126	0.0907	3.94846
103	DNAJB12	0.0016044	103	-0.5456	0.97379	18311	0.0057731	0.918998	2.23859	0.62416	12324	-0.15057	0.97709	18365	0.66616	1	0.176421	0.35954	9440	-0.089069	0.40337	10194	0.50837	0.988772	0.29382	0.93195	17138	0.22438	0.22597	6795	0.37087	0.999501	0.430778	0.086376	3697	-0.21723	0.92036	17088	0.18948	0.966512	0.722437	0.00035799	120	-0.63055	0.99964	18910	0.0013347	0.210253	2.87462
104	HAUS6	0.0016052	104	-0.64372	0.97736	18391	0.0057752	0.918998	2.23843	0.089521	3661	-0.21454	0.54978	11822	0.19529	0.987954	0.70932	0.83217	15421	0.71312	0.062949	2671	0.14672	0.977851	0.833511	0.12135	4734	-0.34753	0.40997	10130	0.25304	0.968652	0.596811	0.71171	13260	0.40517	0.11653	4560	0.24423	1	0.612201	0.21284	6153	0.29571	0.25956	7482	0.41152	1	0.385609
105	RTL8C	0.0016128	105	-0.41202	0.99209	18705	0.005802	0.918998	2.23642	0.018604	1090	-0.31036	0.97198	18260	0.05483	0.939504	1.26098	0.38711	9914	-0.17313	0.87584	16221	0.53566	0.991784	0.271111	0.74683	14126	-0.0084842	0.69002	13261	0.76329	0.999631	0.11731	0.11218	4531	-0.16082	0.87924	16223	0.23628	0.985105	0.626573	0.7951	14483	0.069894	0.45313	10956	0.60138	1	0.220851
106	LRIF1	0.0016205	106	-0.54672	0.9925	18716	0.0058287	0.918998	2.23443	0.0074809	516	-0.36074	0.99252	18697	0.025477	0.906301	1.59385	0.67971	13345	-0.017049	0.4334	10753	0.72119	0.997707	0.14195	0.55937	12094	0.28002	0.04054	1933	0.10357	0.96685	0.984766	0.34153	8852	-0.044887	0.38009	9529	0.48249	1	0.316512	0.87045	16005	0.048564	0.80273	14890	0.8078	1	0.0926962
107	LIPT1	0.001623	107	-0.45317	0.99838	18832	0.0058382	0.918998	2.23372	0.70429	13340	-0.098584	0.94889	17787	0.71942	1	0.143017	0.2826	8040	0.23977	0.081426	3331	0.18151	0.977851	0.741099	0.11926	4678	-0.25573	0.35116	9019	0.24939	0.968652	0.603121	0.12873	4851	-0.16647	0.42629	10377	0.25513	0.993029	0.593238	0.13855	4818	-0.088246	0.38143	9663	0.26242	0.999999	0.581003
108	SRGN	0.0016357	108	-0.43097	0.99836	18830	0.0058781	0.918998	2.23076	0.55628	11593	0.061169	0.20641	6329	0.34444	0.999794	0.462886	0.41656	10414	0.19377	0.14048	5259	0.28163	0.980255	0.550321	0.6941	13470	0.16433	0.31283	8341	0.45915	0.999501	0.338045	0.11992	4696	-0.37574	0.9829	18469	0.24571	0.988612	0.609577	0.24404	6683	-0.037244	0.3578	9242	0.37651	0.999999	0.424223
109	LRRC59	0.0016386	109	-0.29685	0.82802	15525	0.0058886	0.918998	2.22999	0.023366	1290	-0.15251	0.42194	10539	0.065156	0.946527	1.18605	0.87687	16215	0.073983	0.43564	10801	0.58333	0.992644	0.234086	0.41831	10444	-0.034005	0.67662	13101	0.56666	0.995564	0.246677	0.0027346	289	-0.02656	0.15759	5648	0.0097377	0.636275	2.01154	0.88948	16395	0.49056	0.0013881	194	0.0050555	0.489874	2.29624
110	AGTPBP1	0.0016387	110	-0.34185	0.47171	10779	0.0058886	0.918998	2.22999	0.038227	1857	-0.17784	0.32955	8704	0.095969	0.966673	1.01787	0.28638	8110	-0.32302	0.86301	15979	0.43548	0.982868	0.361032	0.26053	7607	-0.18241	0.43316	10549	0.40926	0.984159	0.388001	0.029461	1693	-0.16695	0.29517	8050	0.078033	0.869469	1.10772	0.018447	1288	-0.31069	0.63348	12819	0.053882	0.789648	1.26856
111	F2RL1	0.0016401	111	-0.51936	0.98643	18572	0.005898	0.918998	2.2293	0.90458	16880	0.025041	0.85293	15912	0.85281	0.999794	0.0691477	0.42064	10480	-0.30447	0.8384	15540	0.56916	0.995805	0.244766	0.0137	761	-0.86878	0.71173	13528	0.044956	0.968652	1.34721	0.81754	15021	0.020827	0.64356	12702	0.69773	1	0.156313	0.83598	15311	-0.010641	0.88846	16494	0.8361	0.999999	0.0777418
112	NRGN	0.0016529	112	-0.3497	0.74216	14009	0.0059463	0.918998	2.22575	0.37469	9567	-0.085692	0.87481	16357	0.51829	1	0.285427	0.010343	606	-0.57137	0.98966	18338	0.034663	0.980454	1.46013	0.15827	5803	-0.34581	0.92624	17118	0.30744	0.969822	0.51224	0.85403	15728	0.205	0.16845	5842	0.31522	1	0.501386	0.6846	12686	0.18491	0.21413	6738	0.36727	1	0.435015
113	UPK3A	0.0016923	113	-0.3971	0.84106	15777	0.0060781	0.918998	2.21623	0.0094452	639	-0.29492	0.42582	10616	0.031839	0.920268	1.49704	0.76419	14372	0.24551	0.25517	7425	0.39871	0.98504	0.399343	0.16355	5891	-0.040374	0.34303	8877	0.31283	0.972379	0.504692	0.76958	14123	0.062092	0.72937	13672	0.75001	1	0.124933	0.87806	16149	0.071944	0.68953	13413	0.73097	1	0.1361
114	TMPRSS11D	0.0017178	114	-0.3589	0.5314	11379	0.0061652	0.918998	2.21005	0.3234	8596	-0.001387	0.3592	9281	0.46372	1	0.333744	0.030183	1514	-0.51984	0.79784	14822	0.083984	0.980454	1.0758	0.11747	4617	-0.25589	0.70488	13446	0.24632	0.968652	0.6085	0.093754	3944	-0.21463	0.74633	13912	0.20307	0.972716	0.692354	0.80257	14625	0.063762	0.84968	15725	0.84974	1	0.0707139
115	AIM2	0.001746	115	-0.051285	0.012716	793	0.0062681	0.918998	2.20286	0.20641	6346	0.054921	0.11532	4485	0.24204	0.999794	0.616113	0.25228	7459	-0.15365	0.40455	10216	0.4016	0.980454	0.396206	0.40146	10146	-0.16434	0.7082	13480	0.54984	0.994343	0.259764	0.61298	12043	-0.065874	0.92214	17126	0.6596	1	0.180719	0.37663	9228	0.08541	0.39169	9852	0.54055	1	0.267164
116	NR2E3	0.0017602	116	-0.48555	0.99824	18829	0.0063201	0.918998	2.19928	0.058922	2636	-0.23474	0.88679	16569	0.1372	0.976443	0.862646	0.021742	1197	-0.75633	0.94468	17475	0.066782	0.980454	1.17534	0.23909	7210	-0.213	0.81261	14989	0.38784	0.984159	0.411347	0.80614	14807	0.042413	0.27742	7729	0.42433	1	0.372296	0.65531	12318	-0.011641	0.74272	14033	0.68283	0.999999	0.165687
117	ABTB2	0.0017905	117	-0.32748	0.86477	16227	0.006424	0.918998	2.19219	0.11291	4494	-0.093981	0.69161	13363	0.23769	0.987954	0.623989	0.20346	6530	0.04716	0.34274	9076	0.48851	0.987348	0.311127	0.44171	10829	-0.039667	0.77108	14336	0.59014	0.998957	0.229045	0.0022617	248	-0.44853	0.99267	18707	0.0081367	0.619561	2.08955	0.059085	2734	-0.18698	0.69483	13475	0.13718	0.94704	0.862709
118	XRN1	0.0018096	118	-0.81819	0.99628	18792	0.0064849	0.918998	2.1881	0.00087923	66	-0.63284	0.99912	18846	0.0032003	0.794894	2.49481	0.18871	6262	-0.42685	0.8283	15344	0.33858	0.980454	0.470339	0.99446	18395	0.97086	0.0055379	388	0.019107	0.885186	1.71881	0.61722	12092	-0.20773	0.80643	14837	0.66219	1	0.179017	0.54419	10991	0.0041861	0.46298	11124	0.61116	1	0.213845
119	ACTR2	0.0018437	119	-0.47302	0.8009	15025	0.0065925	0.918998	2.18095	0.96731	18122	0.15785	0.41074	10303	0.55725	0.999794	0.25395	0.119	4619	-0.58893	0.881	16310	0.1993	0.980454	0.700493	0.57312	12223	0.11887	0.39959	9933	0.41796	0.999501	0.378865	0.28506	7757	-0.30719	0.83293	15318	0.42235	1	0.374328	0.85505	15724	0.61036	0.10032	4126	0.21666	0.990799	0.664221
120	SCAMP1	0.0018534	120	-0.35887	0.94299	17689	0.006635	0.918998	2.17816	0.29404	8039	-0.0039274	0.21188	6428	0.43221	1	0.364305	0.29727	8309	-0.05204	0.26545	7612	0.44646	0.983903	0.350217	0.84799	15625	0.054618	0.44324	10740	0.59127	0.999501	0.228214	0.577	11673	-0.09318	0.82113	15103	0.63899	1	0.194506	0.32577	8261	-0.13667	0.72482	13826	0.46486	0.999999	0.332678
121	PPP1R3D	0.0018592	121	-0.35603	0.44756	10555	0.0066613	0.918998	2.17644	0.13603	4973	-0.066842	0.35465	9193	0.26278	0.99201	0.580408	0.5402	12005	0.24355	0.092644	3707	0.20185	0.977851	0.694971	0.37228	9624	-0.1672	0.85597	15789	0.52063	0.993198	0.283471	0.86406	15901	-0.026275	0.87759	16190	0.86415	1	0.0634109	0.01182	1034	-0.39866	0.98818	18565	0.03919	0.715406	1.40682
122	DNAI2	0.0018703	122	-0.23569	0.25464	7192	0.0067043	0.918998	2.17365	0.54557	11476	0.099137	0.10449	4153	0.2228	0.999794	0.652085	0.4564	11136	-0.21857	0.96893	17923	0.60482	0.997324	0.218374	0.82618	15256	0.12998	0.33689	8777	0.48354	0.999501	0.315568	0.54478	11343	-0.021948	0.66713	12954	0.62161	1	0.206482	0.16446	5263	-0.16867	0.78712	14647	0.29061	0.999999	0.536689
123	ZMYM1	0.0019071	123	-0.28065	0.34429	9021	0.0068293	0.918998	2.16562	0.019505	1136	-0.026533	0.040782	1981	0.056873	0.939504	1.24509	0.25508	7518	-0.17994	0.7396	13993	0.40439	0.980454	0.3932	0.35001	9229	-0.10145	0.56466	11957	0.49854	0.991739	0.3023	0.33135	8659	-0.08087	0.67305	13026	0.4717	1	0.326334	0.22805	6406	-0.17874	0.85233	15772	0.35931	0.999999	0.444531
124	ZNF430	0.0019157	124	-0.592	0.98362	18511	0.006856	0.918998	2.16393	0.7837	14561	0.042292	0.73408	13944	0.74632	0.999794	0.127075	0.27317	7872	-0.30878	0.83499	15465	0.42242	0.981538	0.374256	0.14623	5559	-0.5284	0.86411	15939	0.29515	0.969822	0.529957	0.31907	8418	0.15487	0.14852	5474	0.29516	1	0.529942	0.6728	12533	-0.076456	0.78395	14602	0.69474	0.999999	0.158178
125	MMP12	0.0019204	125	-0.2568	0.33083	8741	0.0068681	0.918998	2.16316	0.1068	4280	-0.055214	0.33126	8745	0.22676	0.987954	0.644434	0.086019	3508	-0.064628	0.44573	10975	0.19069	0.980454	0.719672	0.4554	11067	0.13088	0.33085	8667	0.47755	0.999501	0.320981	0.0084332	712	-0.25071	0.43924	10613	0.028641	0.758782	1.54301	0.10715	4258	-0.23175	0.86552	16032	0.22725	0.999999	0.643496
126	SCN2B	0.0019211	126	-0.40757	0.99808	18828	0.0068718	0.918998	2.16293	0.22502	6711	-0.055061	0.38688	9829	0.35806	1	0.446044	0.79594	14835	0.72628	0.019293	1032	0.059467	0.977851	1.22572	0.8816	16265	0.477	0.036207	1766	0.094848	0.96685	1.02297	0.79932	14667	0.091156	0.62339	12508	0.68684	1	0.163144	0.38925	9468	0.067066	0.33106	8764	0.48141	1	0.317485
127	FPGS	0.0019423	127	-0.51396	0.66584	12902	0.0069453	0.918998	2.15831	0.7171	13532	0.18516	0.049455	2310	0.11967	0.966328	0.922015	0.083056	3403	-0.58374	0.89083	16523	0.18531	0.980454	0.732101	0.0080951	488	-1.0267	0.98422	18239	0.027514	0.968652	1.56045	0.80495	14779	0.15797	0.088333	3688	0.19446	0.994925	0.71117	0.7597	13825	0.19242	0.19249	6365	0.34623	1	0.460635
128	SPAG8	0.0019442	128	-0.44968	0.88076	16523	0.0069511	0.918998	2.15795	0.0079454	552	-0.30777	0.99205	18687	0.027016	0.906301	1.56838	0.58744	12415	0.47918	0.059652	2550	0.14038	0.977851	0.852695	0.089555	3634	-0.21625	0.11003	4321	0.19696	0.968652	0.705622	0.77286	14180	0.064101	0.34661	8932	0.49351	1	0.306704	0.98194	18439	0.37513	0.01806	1308	0.058014	0.836525	1.23647
129	TBX4	0.0019461	129	-0.47987	0.99619	18791	0.0069595	0.918998	2.15742	0.020413	1171	-0.37327	0.97585	18341	0.058792	0.941967	1.23068	0.86216	15954	-0.037713	0.89941	16666	0.86201	0.997707	0.0644877	0.06351	2716	-0.55261	0.95907	17759	0.1489	0.968652	0.827105	0.039593	2059	-0.2833	0.9391	17477	0.099012	0.906023	1.00431	0.12157	4518	-0.15139	0.41588	10302	0.24391	0.999999	0.61277
130	C6orf201	0.0019608	130	-0.22861	0.49558	11020	0.0070125	0.918998	2.15413	0.018339	1075	-0.29866	0.80059	14970	0.054301	0.939504	1.26519	0.086207	3514	-0.50775	0.85843	15894	0.19105	0.980454	0.718853	0.041984	1938	-0.39566	0.83809	15459	0.10742	0.968652	0.968915	0.29693	7995	-0.059559	0.39322	9756	0.43512	1	0.361391	0.38182	9331	-0.040744	0.37265	9511	0.52497	0.999999	0.279866
131	SVEP1	0.0019614	131	-0.41549	0.99804	18827	0.0070146	0.918998	2.154	0.39555	9979	-0.11796	0.83028	15493	0.54067	1	0.267068	0.67828	13327	0.14743	0.35843	9384	0.50444	0.987348	0.29719	0.7485	14144	0.27821	0.11459	4474	0.24103	0.989295	0.617929	0.37119	9410	-0.15015	0.9442	17590	0.51389	1	0.28913	0.84843	15604	0.038034	0.57339	12255	0.67179	1	0.172766
132	MBOAT4	0.0019725	132	-0.36525	0.99803	18826	0.0070534	0.918998	2.1516	0.044502	2108	-0.26095	0.72878	13859	0.10878	0.966673	0.963451	0.95961	17796	0.67536	0.069206	2889	0.15866	0.977851	0.799533	0.49203	11526	0.16312	0.1478	5363	0.29201	0.996819	0.534602	0.94539	17590	0.19135	0.35579	9100	0.50261	1	0.298769	0.93419	17311	0.24368	0.27308	7727	0.42482	1	0.371795
133	UST	0.0019778	133	-0.44527	0.91177	17089	0.0070723	0.918998	2.15044	0.0014875	125	-0.51459	0.99851	18826	0.005372	0.794894	2.26986	0.29695	8300	0.16676	0.27506	7807	0.4191	0.98504	0.377682	0.081333	3332	-0.38542	0.89223	16466	0.18216	0.968652	0.739547	0.99651	18799	0.40168	0.003491	388	0.012441	0.604481	1.90514	0.99689	18804	0.56793	0.0031093	346	0.011081	0.602783	1.95542
134	HTR3D	0.0020001	134	-0.51897	0.94091	17647	0.00716	0.918998	2.14509	0.15049	5255	-0.096617	0.65624	12940	0.27834	0.993795	0.555424	0.95363	17693	0.14642	0.78686	14647	0.79045	0.998525	0.102126	0.18662	6285	-0.0086609	0.35343	9055	0.3357	0.977846	0.474049	0.2415	6942	-0.025042	0.32746	8594	0.37577	1	0.425078	0.00053107	155	-0.58246	0.93208	17358	0.0019941	0.242225	2.70025
135	ABCF3	0.002006	135	-0.41774	0.68027	13105	0.0071799	0.918998	2.14388	0.0029267	225	-0.26018	0.3075	8267	0.01032	0.841819	1.98632	0.86739	16051	0.41042	0.18883	6174	0.33101	0.980255	0.480159	0.63633	12869	-0.087952	0.63925	12665	0.69638	0.998957	0.157154	0.033388	1842	-0.32908	0.9463	17637	0.086254	0.884432	1.06422	0.86739	15946	0.47643	0.038094	2110	0.10098	0.902428	0.995765
136	CRYGN	0.0020144	136	-0.57415	0.99098	18681	0.0072114	0.918998	2.14198	0.020976	1194	-0.31387	0.9574	17967	0.060018	0.942126	1.22172	0.11124	4354	-0.22331	0.45149	11078	0.23552	0.980454	0.627972	0.3058	8429	-0.081768	0.58557	12149	0.45452	0.98769	0.342447	0.010571	869	-0.38189	0.94694	17652	0.035318	0.767548	1.452	0.53384	10890	0.042198	0.40841	10160	0.55715	1	0.254028
137	IQCA1	0.0020177	137	-0.34771	0.62245	12365	0.0072225	0.918998	2.14131	0.32065	8547	-0.17054	0.94555	17732	0.46076	1	0.336525	0.32503	8829	-0.21291	0.7823	14577	0.47418	0.986099	0.324057	0.082765	3395	-0.22766	0.35016	9000	0.18468	0.968652	0.73358	0.11973	4695	-0.20898	0.78961	14579	0.24551	0.988612	0.609931	0.49187	10499	-0.023043	0.6822	13327	0.58926	0.999999	0.229693
138	ITGAX	0.0020532	138	-0.60148	0.98376	18515	0.0073526	0.918998	2.13356	0.016322	1001	-0.37686	0.94979	17812	0.049919	0.937094	1.30173	0.29206	8220	0.34997	0.085555	3468	0.18897	0.977851	0.723607	0.18217	6211	-0.26318	0.85548	15777	0.33127	0.976592	0.479818	0.00549	497	-0.063555	0.17812	6003	0.019062	0.726767	1.71983	0.95779	17833	0.30278	0.12822	4970	0.26458	1	0.577443
139	PIN1	0.0020669	139	-0.54073	0.98797	18607	0.0074057	0.918998	2.13043	0.80391	14923	0.015998	0.8284	15458	0.82833	0.999794	0.0817966	0.13868	5234	-0.44076	0.85128	15774	0.28255	0.980454	0.548905	0.21877	6852	-0.1834	0.677	13106	0.36762	0.98106	0.434601	0.22901	6708	0.30145	0.039426	2036	0.10199	0.943127	0.991442	0.68774	12729	0.22671	0.11499	4557	0.24205	1	0.616095
140	LYG1	0.0020681	140	-0.25718	0.63757	12530	0.0074109	0.918998	2.13013	0.059936	2673	-0.22226	0.58787	12226	0.13919	0.978488	0.856392	0.010758	623	-0.40592	0.15438	5508	0.035996	0.980454	1.44375	0.28307	8014	0.35588	0.025987	1377	0.074144	0.96685	1.12992	0.32325	8504	0.23327	0.0085928	734	0.029161	0.749498	1.5352	0.64762	12220	0.17155	0.247	7278	0.3993	1	0.398701
141	SULT2B1	0.0020682	141	-0.4307	0.99793	18825	0.0074114	0.918998	2.1301	0.47956	10853	-0.098861	0.89163	16671	0.58881	1	0.230025	0.85725	15871	0.67746	0.042385	1918	0.10678	0.977851	0.97151	0.98561	18193	0.72195	0.014393	884	0.047049	0.955972	1.32745	0.0040885	392	-0.54362	0.98798	18589	0.014418	0.691569	1.84109	0.51503	10709	0.0090311	0.62621	12744	0.69697	1	0.156786
142	CTRL00218	0.0020821	142	-0.23246	0.1507	5135	0.0040623	0.918998	2.39123	0.0026323	206	-0.46724	0.99737	18794	0.0051379	0.794894	2.28921	0.59818	12518	0.15004	0.31576	8564	0.34984	0.980255	0.456131	0.90575	16688	0.39702	0.094249	3854	0.16112	0.977312	0.792851	0.50767	11003	-0.092608	0.7823	14453	0.509	1	0.293282	0.30781	7896	-0.1587	0.7613	14272	0.3341	0.999999	0.476124
143	LDHC	0.0020932	143	-0.26903	0.13108	4755	0.0075023	0.918998	2.12481	0.10846	4336	-0.16825	0.58077	12146	0.22982	0.987954	0.638612	0.35219	9302	0.30915	0.10086	4004	0.21671	0.977851	0.664121	0.83698	15446	0.48162	0.074055	3145	0.16812	0.978127	0.774381	0.19857	6137	0.33595	0.0060305	590	0.020861	0.658646	1.68066	0.70723	13004	0.32587	0.086475	3686	0.19193	0.982404	0.716857
144	ZDHHC17	0.0020991	144	-0.4661	0.73013	13825	0.0075201	0.918998	2.12378	0.010735	728	-0.35376	0.91516	17129	0.035911	0.920268	1.44477	0.71271	13722	0.066598	0.44114	10905	0.58907	0.993144	0.229833	0.85271	15706	0.15755	0.3391	8816	0.4858	0.999501	0.313542	0.047103	2327	-0.30066	0.9039	16719	0.11401	0.926285	0.943057	0.030967	1777	-0.31472	0.52478	11842	0.080626	0.857922	1.09352
145	OLFML1	0.0021232	145	-0.54825	0.98455	18531	0.0075862	0.918998	2.11998	0.0024423	191	-0.4453	0.7376	13995	0.0087049	0.841261	2.06024	0.43867	10809	0.24629	0.21342	6658	0.35604	0.980255	0.448501	0.51623	11710	-0.041775	0.76468	14260	0.63932	0.998957	0.194282	0.013624	1050	-0.251	0.3656	9255	0.044008	0.791538	1.35647	0.35223	8750	-0.063182	0.60676	12563	0.49321	0.999999	0.306968
146	HOXD9	0.0021476	146	-0.40806	0.96542	18140	0.0076792	0.918998	2.11468	0.0051241	378	-0.29477	0.723	13792	0.017759	0.880889	1.75058	0.1679	5899	-0.24974	0.69018	13360	0.318	0.980454	0.497573	0.048409	2170	-0.054296	0.11422	4460	0.11991	0.968652	0.921145	0.3773	9532	-0.054748	0.66734	12960	0.52045	1	0.283621	0.37291	9148	-0.13104	0.8985	16691	0.51533	0.999999	0.287915
147	ADSS2	0.0021755	147	-0.65491	0.99106	18685	0.007771	0.918998	2.10952	0.013026	849	-0.35068	0.78547	14707	0.042627	0.937094	1.37032	0.61131	12632	0.091422	0.43701	10824	0.58474	0.992699	0.233037	0.24582	7328	-0.075356	0.33778	8789	0.39448	0.984159	0.403975	0.055038	2599	-0.20408	0.89361	16495	0.12964	0.942792	0.887261	0.17066	5397	0.054523	0.071449	3199	0.16454	0.971399	0.783729
148	REX1BD	0.0021887	148	-0.27529	0.13337	4803	0.0078183	0.918998	2.10689	0.00065433	47	-0.3972	0.9832	18497	0.0024171	0.794894	2.61671	0.38302	9841	0.14521	0.17148	5846	0.31341	0.980255	0.503887	0.4726	11353	0.22819	0.15664	5537	0.30088	0.997269	0.521607	0.94706	17616	0.1538	0.13761	5190	0.28039	1	0.552237	0.71412	13098	0.035041	0.60279	12533	0.68539	1	0.164062
149	BDKRB1	0.0022274	149	-0.19505	0.17573	5625	0.0079605	0.918998	2.09906	0.025582	1375	-0.041807	0.080061	3359	0.069817	0.949831	1.15604	0.41446	10373	0.11973	0.38026	9766	0.52664	0.990677	0.278486	0.16904	5992	-0.1052	0.42956	10489	0.31829	0.97344	0.497177	0.18343	5866	0.022357	0.19668	6325	0.34351	1	0.464061	0.40163	9712	0.041298	0.23076	7005	0.38348	1	0.416257
150	UNK	0.0022291	150	-0.034944	0.052025	2340	0.0079653	0.918998	2.0988	0.083859	3465	0.015923	0.10695	4230	0.22724	0.999794	0.643515	0.40108	10147	-0.09449	0.83007	15377	0.54966	0.994793	0.259906	0.46108	11159	0.20327	0.21143	6525	0.35627	0.999501	0.448221	0.063929	2912	-0.23058	0.64413	12706	0.14699	0.951889	0.832712	0.35842	8866	0.055411	0.17025	6008	0.32452	1	0.488759
151	GPI	0.0022519	151	-0.5022	0.99775	18824	0.0080498	0.918998	2.09421	0.052153	2403	-0.25698	0.66242	13005	0.12387	0.966673	0.907034	0.00055673	29	-1.0466	0.99944	18525	0.0020578	0.980454	2.6866	0.2961	8239	-0.33569	0.58988	12188	0.44477	0.98768	0.351865	0.001453	165	-0.28389	0.8285	15230	0.0052974	0.591698	2.27594	0.68582	12705	0.27109	0.055778	2723	0.13506	0.935827	0.869473
152	UNG	0.0022686	152	-0.30467	0.99773	18823	0.0081012	0.918998	2.09145	0.7853	14587	0.0855	0.35166	9128	0.49575	0.999794	0.304737	0.3169	8676	-0.18464	0.63145	12684	0.46594	0.985126	0.33167	0.026525	1355	-0.01695	0.032195	1613	0.076348	0.968652	1.1172	0.074938	3308	-0.20252	0.82062	15090	0.16818	0.960223	0.774226	0.21313	6162	-0.12908	0.58384	12346	0.34327	0.999999	0.464364
153	TANC2	0.002273	153	-0.23752	0.08411	3524	0.0081185	0.918998	2.09052	0.19947	6225	-0.06873	0.53812	11713	0.33087	0.998253	0.480343	0.32263	8787	0.42376	0.046387	2074	0.11469	0.977851	0.940474	0.92529	17009	0.11384	0.77075	14331	0.77832	0.999501	0.108842	0.23416	6801	0.39565	0.0014209	206	0.0051694	0.467926	2.28656	0.10089	4054	0.24144	0.0090622	771	0.030646	0.749047	1.51363
154	NPIPA7	0.0022791	154	-0.035621	0.0066227	454	0.008138	0.918998	2.08948	0.16833	5593	0.13237	0.011588	797	0.038545	0.885632	1.41403	0.014628	837	-0.54159	0.3433	9094	0.047763	0.980454	1.32091	0.14427	5493	-0.071126	0.23178	6891	0.29186	0.969822	0.534825	0.46028	10566	0.071239	0.15881	5670	0.30544	1	0.515074	0.68267	12662	0.27977	0.10109	4151	0.21803	0.990799	0.661484
155	PIK3C2B	0.0022814	155	-0.43149	0.99772	18822	0.0081435	0.918998	2.08919	0.11331	4507	-0.22169	0.94538	17727	0.23827	0.987954	0.622931	0.32933	8905	-0.012393	0.25914	7492	0.47849	0.986437	0.320127	0.10018	4004	-0.39816	0.83141	15323	0.216	0.968652	0.665546	0.30744	8193	0.027651	0.39478	9784	0.54172	1	0.266225	0.72793	13292	0.29913	0.060246	2864	0.14354	0.946264	0.843027
156	DRD5	0.0022828	156	-0.32674	0.81875	15367	0.0081458	0.918998	2.08907	0.0065883	461	-0.46577	0.8774	16399	0.022562	0.906301	1.64662	0.94455	17541	0.50466	0.089072	3570	0.19544	0.977851	0.708987	0.41068	10314	0.086616	0.26405	7456	0.40959	0.999501	0.387651	0.3148	8339	-0.07008	0.84353	15518	0.45419	1	0.342762	0.042646	2186	-0.32411	0.95615	17832	0.1046	0.904621	0.980468
157	MICAL1	0.0023234	157	-0.34274	0.79434	14888	0.0082813	0.918998	2.0819	0.015473	959	-0.245	0.61048	12460	0.048034	0.937094	1.31845	0.79739	14856	-0.09073	0.8935	16570	0.80173	0.997707	0.0959719	0.094567	3814	-0.40758	0.90318	16700	0.20591	0.968652	0.686323	0.68464	12912	0.050571	0.38928	9687	0.53618	1	0.270689	0.7005	12908	-0.031597	0.90426	16810	0.71464	0.999999	0.145913
158	TMC6	0.0023365	158	-0.19514	0.21213	6343	0.008329	0.918998	2.07941	0.06417	2818	-0.16398	0.57971	12129	0.14744	0.98301	0.831385	0.8873	16399	0.80371	0.036228	1685	0.094332	0.977851	1.02534	0.88243	16281	0.31291	0.13072	4933	0.26884	0.996819	0.570506	0.018393	1239	-0.33655	0.90486	16735	0.054474	0.828815	1.26381	0.041926	2163	-0.43988	0.95904	17898	0.10316	0.900305	0.986489
159	SLC27A4	0.0023439	159	-0.39432	0.42333	10341	0.0083563	0.918998	2.07799	0.039044	1884	-0.27256	0.90577	16942	0.097709	0.966673	1.01007	0.022118	1216	-0.74604	0.88647	16420	0.067553	0.980454	1.17036	0.42232	10513	0.038777	0.4161	10249	0.56369	0.999501	0.24896	0.023397	1444	-0.40041	0.95156	17751	0.065192	0.853029	1.18581	0.21104	6121	-0.25571	0.93461	17407	0.34103	0.999999	0.467207
160	AHSA1	0.0023784	160	-0.42169	0.99762	18821	0.0084813	0.918998	2.07154	0.030497	1563	-0.27162	0.88829	16603	0.080069	0.958915	1.09654	0.43552	10751	0.060947	0.26079	7527	0.40447	0.98504	0.393114	0.74891	14151	0.1446	0.14127	5232	0.2854	0.996819	0.544546	0.98675	18544	0.43946	0.013253	1016	0.043571	0.810937	1.3608	0.99438	18736	0.36963	0.0056218	541	0.019498	0.680229	1.71001
161	SLC35C1	0.0024213	161	-0.44995	0.91186	17092	0.008633	0.918998	2.06384	0.23921	6984	-0.11183	0.90381	16908	0.3734	1	0.427826	0.18145	6153	-0.26255	0.71981	13727	0.33142	0.980454	0.479621	0.19331	6403	0.05829	0.1347	5063	0.27566	0.996819	0.559626	0.10349	4258	-0.14348	0.85532	15759	0.2207	0.97962	0.656198	0.0049076	568	-0.5425	0.88606	16442	0.017125	0.570886	1.76637
162	ZNF506	0.0024386	162	-0.51303	0.99756	18820	0.0086934	0.918998	2.06081	0.18048	5859	-0.27714	0.93619	17532	0.31057	0.995415	0.50784	0.95586	17728	1.1181	0.0038303	216	0.013419	0.977851	1.87228	0.052114	2299	-0.13192	0.01964	1148	0.12705	0.968652	0.896025	0.22585	6659	-0.039464	0.30696	8244	0.35912	1	0.44476	0.078166	3347	-0.24565	0.22155	6858	0.17406	0.983108	0.759301
163	ZNF560	0.0024438	163	-0.47128	0.94613	17754	0.0087081	0.918998	2.06008	0.11931	4648	-0.11405	0.24949	7145	0.24477	0.987954	0.611242	0.56981	12263	0.39072	0.13638	5183	0.27738	0.980255	0.556925	0.096595	3889	-0.3295	0.78038	14478	0.20954	0.968652	0.678733	0.74132	13674	-0.067279	0.91315	16925	0.7482	1	0.125982	0.70074	12913	0.13369	0.10119	4155	0.21819	0.990799	0.661165
164	AQP7	0.0024457	164	-0.41028	0.92511	17346	0.0087138	0.918998	2.05979	0.15642	5369	-0.081558	0.26795	7492	0.28466	0.9953	0.545674	0.47369	11441	0.17182	0.40884	10301	0.55593	0.992008	0.25498	0.51751	11723	0.22426	0.15268	5461	0.29689	0.997269	0.527404	0.86502	15922	0.32465	0.030556	1724	0.084062	0.91918	1.0754	0.85758	15769	0.45827	0.037337	2071	0.099434	0.902157	1.00247
165	CCDC62	0.0024505	165	-0.46563	0.77184	14487	0.0087296	0.918998	2.05901	0.0025143	197	-0.34581	0.84998	15855	0.0089312	0.841819	2.04909	0.59445	12473	0.40298	0.042456	1919	0.10692	0.977851	0.970941	0.86156	15878	0.31658	0.24806	7180	0.39335	0.999501	0.405221	0.05641	2644	-0.27734	0.5861	12140	0.1323	0.945258	0.87844	0.35211	8747	0.055908	0.11514	4562	0.2423	1	0.615647
166	SMARCB1	0.0024601	166	-0.53799	0.9944	18751	0.0087595	0.918998	2.05752	0.18541	5952	0.050312	0.10208	4081	0.21857	0.999794	0.660409	0.06877	2945	-0.72846	0.71917	13718	0.159	0.980454	0.798603	0.00076562	55	-1.3343	0.99923	18521	0.0028112	0.928815	2.55111	0.68587	12926	0.036326	0.40362	9950	0.5507	1	0.259085	0.22533	6364	-0.093544	0.36215	9326	0.35641	0.999999	0.44805
167	DCBLD2	0.0024858	167	-0.47003	0.99527	18774	0.0088388	0.918998	2.05361	0.027793	1460	-0.2944	0.82422	15374	0.074492	0.953325	1.12789	0.02089	1165	-0.45761	0.26221	7557	0.06496	0.980454	1.18735	0.010418	604	-0.60575	0.40085	9957	0.034912	0.968652	1.45703	0.037388	1978	-0.29548	0.79755	14696	0.094453	0.901776	1.02478	0.042389	2180	-0.040142	0.053047	2625	0.10407	0.902538	0.982674
168	USP26	0.0024914	168	-0.17362	0.020299	1116	0.0088571	0.918998	2.05271	0.44845	10580	0.014965	0.33938	8885	0.48308	0.999794	0.315981	0.45496	11114	-0.18585	0.57189	12107	0.60341	0.99703	0.219387	0.074043	3083	-0.229	0.24182	7063	0.1687	0.968652	0.772885	0.31427	8328	0.03008	0.10961	4345	0.23228	1	0.633988	0.22551	6367	-0.072929	0.2193	6816	0.3566	0.999999	0.447819
169	PPP3CC	0.0024975	169	-0.44855	0.7472	14091	0.008876	0.918998	2.05178	0.0096598	652	-0.26425	0.99034	18650	0.032534	0.920268	1.48766	0.063536	2754	-0.45444	0.96925	17936	0.14909	0.980454	0.826551	0.29176	8175	-0.26739	0.78434	14534	0.44042	0.987423	0.356133	0.87978	16227	0.13243	0.28542	7874	0.43228	1	0.364235	0.7389	13469	0.15866	0.24219	7192	0.39456	1	0.403887
170	SH3GL1	0.0025137	170	-0.36881	0.99749	18819	0.0089291	0.918998	2.04919	0.40835	10222	-0.11075	0.92218	17266	0.55435	1	0.256216	0.2073	6603	0.085905	0.22118	6806	0.36391	0.981644	0.439006	0.44526	10886	0.093424	0.23245	6903	0.37748	0.999501	0.423106	0.96103	17911	0.32959	0.088033	3676	0.19389	0.994925	0.712445	0.96561	18040	0.33878	0.14427	5444	0.29157	1	0.535257
171	RNASE1	0.0025168	171	-0.47099	0.99748	18818	0.008938	0.918998	2.04876	0.017885	1059	-0.28258	0.91341	17095	0.053329	0.939504	1.27304	0.068965	2952	-0.40002	0.73621	13950	0.15933	0.980454	0.797702	0.13425	5195	-0.077892	0.32747	8609	0.27495	0.968652	0.560746	0.072211	3210	-0.12678	0.58011	12084	0.16294	0.959729	0.787972	0.83252	15243	0.17885	0.11304	4512	0.23878	1	0.622002
172	CEP68	0.0025412	172	-0.52936	0.95683	17969	0.009022	0.918998	2.0447	0.025158	1362	-0.27695	0.83595	15586	0.068934	0.948364	1.16157	0.0043748	245	-0.88176	0.88666	16423	0.015245	0.980454	1.81687	0.10706	4246	-0.3718	0.31028	8295	0.22813	0.968652	0.641818	0.31487	8341	-0.037755	0.68166	13124	0.45427	1	0.342686	0.19741	5873	-0.081868	0.44164	10773	0.32635	0.999999	0.486316
173	ATP13A4	0.0025433	173	-0.39985	0.45472	10610	0.0090288	0.918998	2.04437	0.1463	5165	-0.14264	0.47058	11077	0.27385	0.993795	0.562487	0.053451	2363	-0.17463	0.16248	5670	0.12982	0.980454	0.886658	0.059171	2551	-0.40693	0.88179	16247	0.14059	0.968652	0.852046	0.047678	2348	-0.21218	0.74692	13919	0.11515	0.927007	0.938736	0.7022	12936	0.09361	0.3196	8552	0.47019	1	0.327727
174	ANKRD27	0.0025511	174	-0.3324	0.82962	15561	0.0090592	0.918998	2.04291	0.020599	1180	-0.35781	0.9675	18165	0.059199	0.941967	1.22769	0.18217	6161	-0.015228	0.21203	6631	0.33209	0.980454	0.478744	0.36853	9553	-0.048652	0.38535	9659	0.51692	0.993198	0.286577	0.0046103	434	-0.38076	0.99539	18786	0.016162	0.705651	1.7915	0.70523	12976	0.108	0.28517	7934	0.43661	1	0.359906
175	TRH	0.0025724	175	-0.38068	0.83978	15754	0.0091301	0.918998	2.03952	0.21695	6561	0.032232	0.24456	7067	0.384	0.999794	0.415669	0.07742	3220	-0.42355	0.72376	13767	0.17504	0.980454	0.756863	0.78285	14617	0.053073	0.41826	10289	0.56588	0.999501	0.247276	0.10589	4330	-0.16031	0.85723	15805	0.22501	0.981828	0.647798	0.15765	5139	0.0019689	0.40073	10014	0.54961	1	0.259945
176	USP17L2	0.002582	176	-0.48112	0.99742	18817	0.0091632	0.918998	2.03795	0.033781	1692	-0.30863	0.97055	18224	0.08685	0.96286	1.06123	0.83169	15412	-0.012743	0.80793	14980	0.83202	0.997707	0.0798662	0.083672	3433	-0.26193	0.87437	16121	0.18631	0.968652	0.729764	0.097657	4072	-0.21883	0.8598	15854	0.21025	0.975852	0.677264	0.95431	17744	0.37989	0.14108	5343	0.28628	1	0.543209
177	NRAS	0.0025931	177	-0.43892	0.99741	18816	0.0091999	0.918998	2.03622	0.1782	5802	-0.23335	0.93125	17439	0.30817	0.9953	0.51121	0.37335	9679	-0.12691	0.65818	12977	0.52199	0.989398	0.282338	0.23175	7081	-0.16828	0.50639	11441	0.38048	0.983032	0.419668	0.89647	16573	1.2407	0.058606	2691	0.1036	0.943127	0.98464	0.58463	11427	-0.10978	0.82013	15177	0.58449	0.999999	0.233223
178	OR5A1	0.0026012	178	-0.44531	0.9974	18815	0.0092256	0.918998	2.03501	0.70704	13387	0.070135	0.26215	7391	0.40247	0.999794	0.395266	0.010069	592	-0.75477	0.9832	18218	0.033819	0.980454	1.47084	0.39326	10005	0.19341	0.16217	5639	0.30664	0.997269	0.513371	0.21576	6460	-0.30599	0.94664	17642	0.34842	1	0.457897	0.12075	4499	-0.32187	0.97547	18249	0.24302	0.999999	0.614358
179	H3C7	0.0026048	179	-0.17499	0.66817	12936	0.0092393	0.918998	2.03436	0.83985	15612	0.11508	0.40665	10220	0.55298	0.999794	0.257291	0.40941	10286	-0.063443	0.79914	14840	0.55791	0.995789	0.253436	0.41922	10464	-0.11276	0.76945	14322	0.56759	0.995564	0.245965	0.40741	10083	-0.047592	0.62794	12549	0.55267	1	0.257534	0.33027	8335	-0.0064907	0.48024	11434	0.46965	0.999999	0.328226
180	PLXNA3	0.0026204	180	-0.3199	0.99738	18814	0.0092913	0.918998	2.03192	0.18989	6032	-0.23059	0.94231	17659	0.32059	0.997932	0.49405	0.85879	15901	0.12232	0.43843	10850	0.58622	0.993058	0.231939	0.40006	10119	0.2261	0.10531	4164	0.22473	0.989295	0.648339	0.77679	14262	0.16506	0.21213	6594	0.35893	1	0.44499	0.024686	1548	-0.15298	0.46897	11233	0.067263	0.818795	1.17222
181	SOGA1	0.0026441	181	-0.43167	0.99736	18813	0.0093663	0.918998	2.02843	0.072174	3054	-0.062238	0.38535	9799	0.16285	0.987954	0.788212	0.82158	15235	0.43906	0.077685	3209	0.17458	0.977851	0.758006	0.92388	16986	0.15165	0.38731	9692	0.53444	0.999501	0.272101	0.067893	3058	-0.27158	0.95883	17904	0.15469	0.955084	0.810538	0.08374	3522	-0.23753	0.88376	16399	0.1844	0.986709	0.734239
182	APOH	0.0026584	182	-0.22583	0.10604	4271	0.0094225	0.918998	2.02583	0.12162	4697	-0.20157	0.74379	14088	0.24725	0.988064	0.606864	0.94978	17621	0.38678	0.3828	9812	0.5292	0.990677	0.27638	0.14896	5613	-0.14347	0.16383	5674	0.2982	0.969822	0.525492	0.96148	17922	0.22288	0.261	7433	0.40773	1	0.389627	0.77012	14012	0.16579	0.33698	8870	0.48711	1	0.312373
183	RRP36	0.0026655	183	-0.58598	0.99733	18811	0.0094435	0.918998	2.02487	0.0035241	267	-0.50353	0.97465	18317	0.012344	0.852823	1.90854	0.2601	7626	-0.088206	0.52292	11654	0.40942	0.980454	0.387831	0.50156	11597	0.13461	0.19035	6162	0.33504	0.997269	0.474903	0.94773	17627	0.47956	0.017575	1244	0.056612	0.856135	1.24709	0.90194	16637	0.38316	0.082066	3548	0.18406	0.978949	0.735041
184	IL24	0.0026839	184	-0.27519	0.37155	9578	0.0094965	0.918998	2.02244	0.098719	3997	-0.16664	0.3839	9763	0.21218	0.987954	0.673296	0.34218	9107	-0.17373	0.86033	15931	0.49118	0.988374	0.308759	0.59688	12445	0.0010645	0.37084	9382	0.51774	0.999501	0.285888	0.21457	6440	0.021029	0.24995	7233	0.39669	1	0.401549	0.066849	2984	0.041571	0.070255	3167	0.16232	0.968117	0.789628
185	C10orf113	0.0026872	185	-0.33876	0.29655	8040	0.0095117	0.918998	2.02174	0.11218	4477	-0.11665	0.24492	7071	0.23641	0.987954	0.626334	0.91181	16867	0.20136	0.3242	8719	0.46956	0.987348	0.328309	0.31926	8659	0.021262	0.18708	6096	0.33175	0.997269	0.479189	0.31482	8340	0.032146	0.10704	4261	0.22777	1	0.642503	0.54227	10970	0.10651	0.22215	6873	0.37506	1	0.425899
186	DEFB135	0.0027121	186	-0.23671	0.58326	11916	0.0096089	0.918998	2.01733	0.33618	8834	-0.11344	0.93957	17607	0.4774	1	0.321118	0.044735	2040	0.025413	0.11797	4630	0.24689	0.977851	0.607497	0.38103	9755	0.42598	0.028501	1476	0.079325	0.96685	1.10059	0.98262	18462	0.34836	0.017381	1233	0.056021	0.855523	1.25165	0.92356	17081	0.01148	0.92895	17301	0.9289	1	0.032031
187	DCAF8L1	0.0027138	187	-0.37913	0.97379	18310	0.0096131	0.918998	2.01714	0.13636	4979	-0.084517	0.63169	12688	0.26315	0.992061	0.579797	0.027346	1394	-0.63499	0.903	16726	0.078266	0.980454	1.10643	0.039873	1852	-0.69619	0.94128	17400	0.10323	0.968652	0.986194	0.35611	9129	-0.092117	0.87715	16183	0.49796	1	0.302806	0.23425	6516	-0.033783	0.33447	8830	0.36608	0.999999	0.436424
188	FOXK1	0.0027251	188	-0.37833	0.67345	13004	0.0096456	0.918998	2.01567	0.05925	2648	0.015659	0.099117	3985	0.21322	0.999794	0.671172	0.0092033	539	-0.67914	0.84471	15645	0.031079	0.980454	1.50753	0.39702	10065	-0.066236	0.4689	11118	0.54538	0.994343	0.263301	0.66957	12723	-0.047129	0.82748	15217	0.69543	1	0.157747	0.096863	3943	-0.13992	0.23368	7056	0.20868	0.999999	0.680519
189	LTBP4	0.0027322	189	-0.44777	0.88185	16543	0.0096724	0.918998	2.01447	0.31809	8502	-0.1688	0.94311	17673	0.45799	1	0.339144	0.0027292	151	-0.83395	0.97257	18001	0.0096624	0.980454	2.01491	0.16823	5974	-0.025399	0.16832	5747	0.31748	0.973297	0.498284	0.32447	8531	0.023587	0.43066	10456	0.57814	1	0.237967	0.3845	9386	-0.0022564	0.30594	8301	0.52788	0.999999	0.277465
190	FIZ1	0.0027406	190	-0.28038	0.64544	12644	0.0097039	0.918998	2.01305	0.0031798	244	-0.29789	0.86363	16138	0.011185	0.847782	1.95136	0.46965	11370	0.025805	0.34203	9065	0.48777	0.987348	0.311785	0.0015162	95	-0.49382	0.15682	5540	0.0054666	0.968652	2.26228	0.15251	5290	-0.18378	0.92688	17218	0.2807	1	0.551758	0.060836	2797	-0.19104	0.65595	13044	0.1406	0.949156	0.852015
191	DMAC2L	0.0027657	191	-0.1939	0.44969	10573	0.0097821	0.918998	2.00957	0.31546	8446	-0.026305	0.36568	9407	0.45515	1	0.341845	0.38361	9851	-0.018716	0.63488	12722	0.53215	0.990979	0.273966	0.051446	2272	-0.57282	0.97848	18117	0.12578	0.968652	0.900388	0.56837	11567	-0.02089	0.67744	13079	0.6342	1	0.197774	0.35377	8781	-0.11213	0.88553	16428	0.49486	0.999999	0.305518
192	EPC2	0.0027741	192	-0.44998	0.61252	12251	0.0098094	0.918998	2.00836	0.24277	7050	-0.050562	0.51248	11485	0.37712	1	0.42352	0.44845	11008	0.16799	0.3229	8698	0.46818	0.987348	0.329587	0.11096	4386	-0.21692	0.56326	11947	0.235	0.968652	0.628932	0.85791	15802	0.18045	0.42195	10302	0.56929	1	0.244666	0.73103	13333	-0.0092303	0.83189	15403	0.73829	0.999999	0.131773
193	GLT8D1	0.002788	193	-0.35272	0.99721	18810	0.0098519	0.918998	2.00648	0.25938	7361	0.017488	0.27318	7591	0.41398	0.999794	0.383021	0.43105	10670	0.63992	0.01102	631	0.036786	0.977851	1.43432	0.69503	13483	0.26138	0.09694	3927	0.20979	0.983262	0.678215	0.84883	15622	0.35762	0.0062308	607	0.021478	0.665801	1.66801	0.7007	12912	0.26359	0.011458	927	0.038101	0.773458	1.41906
194	ZNF667	0.0027977	194	-0.49981	0.95689	17970	0.0098808	0.918998	2.00521	0.27778	7746	-0.14034	0.91865	17195	0.41474	1	0.382224	0.67227	13264	0.35875	0.039412	1801	0.1008	0.977851	0.996539	0.32003	8673	-0.16911	0.41336	10197	0.4687	0.990332	0.329105	0.65667	12541	0.023644	0.82298	15134	0.82365	1	0.0842573	0.83673	15329	0.29243	0.042578	2255	0.10971	0.919662	0.959754
195	PRPSAP2	0.0027991	195	-0.33555	0.9972	18809	0.0098881	0.918998	2.00489	0.02285	1272	-0.15049	0.16452	5566	0.064066	0.944529	1.19337	0.86468	16000	0.054454	0.68077	13252	0.71427	0.996762	0.146138	0.48613	11476	-0.19457	0.88205	16251	0.62674	0.998957	0.202913	0.034828	1892	-0.1605	0.093161	3842	0.089262	0.890628	1.04933	0.32502	8247	-0.091276	0.6776	13273	0.46406	0.999999	0.333426
196	SNTB2	0.0028007	196	-0.47343	0.94761	17785	0.0098944	0.918998	2.00461	0.073403	3106	-0.16002	0.90663	16956	0.16524	0.987954	0.781885	0.44552	10950	0.032136	0.28032	7901	0.42449	0.985169	0.372133	0.70304	13575	0.35518	0.080644	3379	0.18038	0.978127	0.743812	0.2111	6380	-0.17262	0.9194	17063	0.34345	1	0.464136	0.30576	7851	-0.12449	0.57061	12235	0.44337	0.999999	0.353234
197	TVP23A	0.0028068	197	-0.38118	0.98405	18521	0.0099118	0.918998	2.00385	0.13426	4939	-0.18083	0.94645	17744	0.26085	0.991202	0.583609	0.94035	17450	0.4229	0.12581	4882	0.26043	0.977851	0.584309	0.39607	10050	0.1054	0.18853	6125	0.33321	0.997269	0.477282	0.33749	8775	-0.18717	0.97669	18308	0.47816	1	0.320427	0.99506	18756	0.47494	0.0046639	474	0.016323	0.648432	1.7872
198	RBM38	0.0028194	198	-0.36868	0.92605	17370	0.0099558	0.918998	2.00192	0.029494	1527	-0.21685	0.67837	13196	0.078019	0.958915	1.1078	0.29822	8332	0.034486	0.50727	11533	0.62368	0.994547	0.205038	0.10555	4193	0.13377	0.074892	3178	0.16965	0.978127	0.770446	0.00029231	52	-0.30886	0.42204	10303	0.0011075	0.403561	2.95566	0.3428	8565	0.13159	0.11528	4567	0.24256	1	0.615181
199	TLCD2	0.0028248	199	-0.30441	0.073698	3146	0.0099758	0.918998	2.00105	0.22613	6729	-0.027901	0.049248	2301	0.35923	1	0.444627	0.94216	17485	0.52302	0.10232	4057	0.21931	0.977851	0.658942	0.34952	9218	0.14723	0.20187	6363	0.34669	0.999501	0.460059	0.32078	8457	-0.085513	0.65741	12852	0.4605	1	0.33677	0.59637	11557	-0.014498	0.47655	11367	0.64567	0.999999	0.189989
200	OPRPN	0.002836	200	-0.48764	0.99716	18808	0.010015	0.918998	1.99935	0.0070059	490	-0.45166	0.99299	18704	0.023921	0.906301	1.62122	0.11416	4457	-0.1833	0.41338	10391	0.24053	0.980454	0.618831	0.091081	3686	-0.34143	0.94942	17563	0.19965	0.968652	0.699731	0.40005	9945	-0.0012452	0.24743	7196	0.54476	1	0.263795	0.081664	3456	-0.11283	0.28803	7968	0.18062	0.986709	0.743234
201	ANKRD46	0.0028487	201	-0.39155	0.94974	17834	0.010046	0.918998	1.99801	0.47686	10822	-0.019845	0.68824	13319	0.58754	1	0.230963	0.03354	1638	-0.61021	0.96235	17792	0.090726	0.980454	1.04227	0.0050873	310	-0.81981	0.99491	18437	0.017656	0.968652	1.75311	0.37124	9411	-0.039227	0.51845	11552	0.51395	1	0.289079	0.84534	15528	0.11812	0.37435	9540	0.52356	1	0.281034
202	NOP53	0.0028592	202	-0.73804	0.99714	18807	0.010086	0.918998	1.99628	0.0041224	309	-0.83452	0.99044	18654	0.014392	0.868085	1.84188	0.023506	1267	-0.84786	0.2838	7961	0.070417	0.980454	1.15232	0.067659	2867	-0.96435	0.52718	11609	0.15679	0.968652	0.804682	0.57465	11650	-0.040561	0.81048	14909	0.6377	1	0.195384	0.35764	8851	-0.29629	0.93198	17353	0.49901	0.999999	0.301891
203	GAPDH	0.002873	203	-0.36961	0.49135	10979	0.01014	0.91911	1.99396	0.28687	7903	0.0095039	0.074206	3169	0.16743	0.985252	0.776167	0.09495	3816	-0.51536	0.44036	10886	0.20665	0.980454	0.684765	0.037798	1785	-0.81428	0.32674	8597	0.099016	0.968652	1.00429	0.12658	4806	-0.28963	0.84386	15526	0.25285	0.993029	0.597137	0.83327	15253	0.13414	0.33147	8772	0.48181	1	0.317124
204	SPTSSB	0.0028852	204	-0.35209	0.54697	11549	0.010185	0.91911	1.99204	0.033426	1675	-0.27068	0.4665	11039	0.086115	0.96286	1.06492	0.080916	3338	-0.013402	0.11714	4596	0.18148	0.980454	0.741171	0.23275	7097	-0.17655	0.68531	13208	0.38147	0.983709	0.41854	0.49687	10893	0.11265	0.16128	5720	0.30798	1	0.511477	0.0077929	773	-0.15615	0.35149	9125	0.02659	0.65099	1.57528
205	IFI44	0.0029267	205	-0.26956	0.49274	10991	0.01032	0.92329	1.98632	0.11122	4441	-0.23035	0.98686	18577	0.23472	0.987954	0.62945	0.40619	10228	0.21726	0.1191	4661	0.24886	0.977851	0.604045	0.071996	3009	-0.19584	0.29732	8050	0.16486	0.968652	0.782885	0.90677	16782	0.13247	0.29644	8071	0.4434	1	0.353204	0.038807	2061	-0.27438	0.42729	10494	0.096868	0.888541	1.01382
206	FGFRL1	0.0029289	206	-0.4792	0.99707	18806	0.010329	0.92329	1.98594	0.042189	2014	-0.29004	0.96119	18040	0.10411	0.966673	0.982508	0.23415	7101	-0.032401	0.38441	9845	0.38358	0.980454	0.416144	0.8709	16070	0.054267	0.69148	13280	0.72336	0.999501	0.140646	0.16608	5542	-0.20314	0.88931	16412	0.29531	1	0.529722	0.11329	4381	-0.25927	0.7743	14458	0.235	0.999999	0.628932
207	TPH2	0.0029766	207	-0.4281	0.99702	18805	0.010499	0.92329	1.97885	0.0054802	396	-0.41828	0.99452	18737	0.01889	0.893522	1.72377	0.039338	1843	-0.66488	0.79292	14746	0.10233	0.980454	0.989997	0.48623	11479	-0.13067	0.80578	14877	0.62679	0.998957	0.202878	0.15367	5316	-0.084152	0.10883	4329	0.28198	1	0.549782	0.79765	14532	0.41031	0.0058514	558	0.020273	0.684904	1.69308
208	MFAP5	0.0029803	208	-0.21311	0.09842	4028	0.010512	0.92329	1.97831	0.082718	3438	-0.11576	0.43323	10761	0.1827	0.987954	0.738261	0.92392	17124	0.75233	0.014682	831	0.047938	0.977851	1.31932	0.87708	16186	0.70476	0.028906	1487	0.080158	0.96685	1.09605	0.0051906	472	-0.3936	0.99481	18768	0.018071	0.720487	1.74302	0.46652	10249	-0.23657	0.97358	18203	0.57685	0.999999	0.238937
209	IL21	0.0030055	209	-0.39994	0.99699	18804	0.010596	0.92329	1.97486	0.022326	1247	-0.27185	0.37261	9540	0.062933	0.944106	1.20112	0.8884	16419	0.76482	0.041056	1867	0.10407	0.977851	0.982674	0.19214	6378	-0.011627	0.29185	7958	0.34122	0.979892	0.466966	0.9497	17667	0.15822	0.41614	10188	0.56342	1	0.249168	0.36258	8947	-0.064471	0.72116	13779	0.50429	0.999999	0.29732
210	SHISAL1	0.0030142	210	-0.37208	0.87612	16441	0.01062	0.92329	1.97388	0.040209	1935	-0.23231	0.94019	17620	0.10008	0.966673	0.999653	0.84683	15699	0.21928	0.25554	7430	0.39911	0.98504	0.398907	0.11876	4663	-0.094391	0.1895	6147	0.24853	0.968652	0.604621	0.12513	4790	-0.061003	0.28411	7851	0.25126	0.991876	0.599877	0.011031	978	-0.28079	0.77466	14464	0.036798	0.710786	1.43418
211	SLC27A2	0.0030168	211	-0.22945	0.094485	3894	0.010629	0.92329	1.97351	0.0045993	345	-0.24001	0.21903	6573	0.016012	0.870303	1.79555	0.2372	7168	0.2882	0.014519	824	0.047425	0.977851	1.32399	0.79744	14817	0.41273	0.060792	2713	0.14297	0.96685	0.844755	0.008191	694	-0.30434	0.83146	15291	0.027855	0.758782	1.5551	0.43228	9950	-0.04177	0.2604	7488	0.5607	0.999999	0.251269
212	GDF7	0.0030339	212	-0.12793	0.2289	6648	0.010689	0.92329	1.97106	0.9773	18324	0.30392	0.01884	1155	0.05712	0.911371	1.24321	0.031818	1578	0.055289	0.15616	5547	0.29758	0.980255	0.526396	0.48152	11432	0.079514	0.19522	6249	0.34005	0.998891	0.468457	0.88634	16371	0.14606	0.33161	8663	0.47852	1	0.3201	0.082144	3467	-0.25988	0.96502	18019	0.18151	0.986709	0.741099
213	TRIM34	0.0030372	213	-0.27075	0.51786	11238	0.0107	0.92329	1.97062	0.43593	10461	0.02513	0.35871	9271	0.50312	0.999794	0.298328	0.4165	10412	-0.29128	0.96234	17791	0.56496	0.995805	0.247982	0.21962	6869	-0.32437	0.934	17256	0.36847	0.98106	0.433598	0.033819	1853	-0.26482	0.4577	10974	0.087188	0.88861	1.05954	0.15616	5113	-0.1468	0.35689	9229	0.28163	0.999999	0.550321
214	RIMS4	0.003045	214	-0.27282	0.99696	18803	0.010723	0.92329	1.96968	0.0083035	576	-0.23534	0.6961	13421	0.028187	0.913451	1.54995	0.98974	18361	0.4579	0.010263	591	0.034419	0.977851	1.4632	0.89701	16541	0.062253	0.61188	12389	0.67794	0.999501	0.168809	0.95095	17697	0.2557	0.12116	4697	0.25224	1	0.598186	0.086172	3619	-0.30022	0.96683	18062	0.18894	0.987812	0.723676
215	CTRL00273	0.0030753	215	-0.467	0.56208	11701	0.0059846	0.918998	2.22296	0.0034242	260	-0.55554	0.87854	16415	0.0066235	0.807378	2.17891	0.344	9140	-0.020517	0.33219	8860	0.37648	0.980454	0.424258	0.92905	17081	0.85032	0.034482	1693	0.062749	0.964985	1.20239	0.284	7738	-0.08633	0.53069	11651	0.31728	1	0.498557	0.13889	4828	-0.30951	0.82999	15363	0.20568	0.997442	0.686808
216	SLC9A3R2	0.0030876	216	-0.36524	0.89938	16867	0.010861	0.92329	1.96413	0.50628	11082	0.023255	0.41005	10290	0.55652	0.999794	0.254519	0.046121	2083	-0.7978	0.67769	13214	0.11568	0.980454	0.936742	0.040462	1873	-0.48471	0.22861	6835	0.10436	0.968652	0.981466	0.33693	8763	0.038942	0.33824	8781	0.48509	1	0.314178	0.28987	7540	0.17805	0.076701	3373	0.17432	0.976415	0.758653
217	RUBCNL	0.0031412	217	-0.34948	0.75648	14242	0.011052	0.92329	1.95656	0.00067182	51	-0.40687	0.47706	11148	0.0024749	0.794894	2.60644	0.26208	7660	-0.21828	0.73775	13970	0.41137	0.980454	0.385767	0.78877	14697	0.16253	0.4421	10723	0.59014	0.999501	0.229045	0.1305	4889	-0.16956	0.68372	13141	0.25704	0.993029	0.589999	0.72468	13248	-0.070104	0.83626	15486	0.73318	0.999999	0.134789
218	ODF4	0.0031509	218	-0.23577	0.094235	3882	0.011081	0.92329	1.95542	0.79813	14822	-0.040749	0.78115	14640	0.79799	1	0.0980026	0.93418	17337	0.3365	0.20033	6394	0.34274	0.980255	0.465035	0.95867	17647	0.51207	0.13269	4997	0.27223	0.996819	0.565064	0.0070967	609	-0.31094	0.73499	13756	0.024356	0.755379	1.61339	0.08799	3672	-0.2051	0.85332	15795	0.19232	0.989496	0.715976
219	ZDHHC1	0.0031529	219	-0.21961	0.16364	5407	0.011087	0.92329	1.95519	0.12284	4714	-0.22262	0.82739	15434	0.24858	0.989779	0.604534	0.077009	3208	-0.3853	0.74229	14027	0.17432	0.980454	0.758653	0.83713	15449	0.13885	0.43004	10497	0.57785	0.999501	0.238185	0.36091	9215	0.061969	0.38848	9672	0.53539	1	0.27133	0.59685	11562	0.12627	0.16889	5979	0.32318	1	0.490556
220	TTC8	0.0031544	220	-0.3295	0.99685	18802	0.011094	0.92329	1.95491	0.025097	1359	-0.15994	0.51561	11508	0.068792	0.948364	1.16246	0.097061	3888	-0.19872	0.57888	12180	0.21049	0.980454	0.676769	0.062003	2651	-0.50363	0.86675	15986	0.14599	0.968652	0.835677	0.96165	17928	0.45328	0.0044855	466	0.015712	0.631508	1.80377	0.99843	18859	0.45862	0.0015732	213	0.0057107	0.504057	2.24331
221	LIAS	0.0031636	221	-0.61272	0.9895	18650	0.011132	0.92329	1.95343	0.028161	1477	-0.27963	0.43582	10808	0.075256	0.953325	1.12346	0.80771	15023	0.47987	0.1229	4782	0.25546	0.977851	0.592677	0.25045	7402	-0.50172	0.89991	16632	0.39915	0.984159	0.398864	0.99984	18922	0.68441	0.0001575	63	0.00061003	0.181699	3.21465	0.31313	8004	0.15473	0.28029	7851	0.43185	1	0.364667
222	TROAP	0.0031916	222	-0.51144	0.9729	18289	0.011224	0.92329	1.94985	0.0063144	447	-0.50171	0.99369	18719	0.021642	0.904352	1.6647	0.2326	7069	-0.12292	0.68575	13308	0.38198	0.980454	0.417959	0.8222	15192	0.14615	0.4156	10239	0.5632	0.999501	0.249337	0.81708	15013	0.303	0.060262	2748	0.14228	0.977661	0.846856	0.61763	11805	0.021125	0.32099	8588	0.47159	1	0.326435
223	MAT2B	0.0031948	223	-0.28647	0.71092	13510	0.011237	0.92329	1.94935	0.084613	3497	-0.19663	0.41607	10424	0.18619	0.987954	0.730044	0.041585	1925	-0.52197	0.55028	11904	0.1068	0.980454	0.971429	0.023572	1242	-0.61058	0.29044	7928	0.070342	0.968652	1.15279	0.073657	3266	-0.25484	0.98057	18410	0.16572	0.959729	0.780625	0.17676	5509	0.12964	0.061056	2887	0.14504	0.94799	0.838512
224	C16orf72	0.0032063	224	-0.39908	0.99679	18801	0.011284	0.92329	1.94754	0.013314	860	-0.30726	0.8188	15283	0.043257	0.937094	1.36394	0.91565	16953	0.96595	0.0046556	260	0.016209	0.977851	1.79024	0.17517	6095	-0.11739	0.56972	11999	0.32441	0.974643	0.488906	0.01678	1171	-0.40804	0.96544	18054	0.050988	0.8224	1.29253	0.82263	15041	-0.059208	0.88823	16487	0.82269	0.999999	0.0847638
225	EIF4H	0.0032201	225	-0.47073	0.99678	18800	0.011328	0.92329	1.94585	0.068695	2951	-0.27012	0.98408	18515	0.15624	0.987954	0.806208	0.006657	391	-0.66444	0.99334	18405	0.022799	0.980454	1.64208	0.0095812	559	-0.47566	0.99042	18350	0.03231	0.968652	1.49066	0.80579	14802	0.19151	0.050533	2413	0.12358	0.968015	0.908052	0.017189	1232	-0.43315	0.96005	17916	0.051173	0.784815	1.29096
226	GPBAR1	0.0032213	226	-0.45898	0.97588	18356	0.011331	0.92329	1.94573	0.098625	3992	-0.12755	0.48445	11210	0.21199	0.987954	0.673685	0.10196	4057	-0.59906	0.80782	14978	0.21928	0.980454	0.659001	0.0080603	484	-0.63301	0.99194	18375	0.0274	0.968652	1.56225	0.32165	8472	-0.18975	0.89448	16513	0.46142	1	0.335904	0.29222	7583	-0.12793	0.87076	16127	0.4287	0.999999	0.367847
227	POLR1D	0.003238	227	-0.40269	0.59966	12104	0.011386	0.92329	1.94363	0.028847	1508	-0.24396	0.58526	12192	0.076697	0.954844	1.11522	0.99565	18466	0.93107	0.0043463	239	0.015152	0.977851	1.81953	0.64628	12977	0.31557	0.052293	2376	0.12657	0.96685	0.897669	0.39745	9887	-0.03086	0.5928	12203	0.54194	1	0.266049	0.96586	18045	0.3876	0.07806	3415	0.17683	0.977518	0.752444
228	SLC4A3	0.0032527	228	-0.39459	0.94681	17769	0.011436	0.92329	1.94173	0.010789	733	-0.4187	0.90389	16909	0.036072	0.920268	1.44283	0.98609	18290	0.87762	0.013915	799	0.045602	0.977851	1.34102	0.67078	13221	0.288	0.1239	4741	0.25722	0.994637	0.589695	0.23894	6890	-0.22787	0.97375	18243	0.37307	1	0.42821	0.80126	14608	0.084303	0.43764	10697	0.58602	1	0.232088
229	PIK3R6	0.0032781	229	-0.41564	0.98834	18615	0.011515	0.92329	1.93874	0.076082	3193	-0.11773	0.34374	8973	0.1703	0.987954	0.768785	0.10565	4166	-0.25233	0.89683	16622	0.22571	0.980454	0.646449	0.45552	11070	0.0026773	0.37294	9412	0.5199	0.999501	0.28408	0.47604	10706	0.19121	0.017124	1216	0.05526	0.853918	1.25759	0.37618	9222	0.19845	0.035567	2003	0.095978	0.902157	1.01783
230	ORMDL3	0.0032956	230	-0.39307	0.9921	18706	0.011581	0.92329	1.93625	0.015641	969	-0.32714	0.96285	18081	0.048414	0.937094	1.31503	0.30818	8516	-0.21916	0.75452	14186	0.45727	0.984516	0.339827	0.76813	14411	-0.14981	0.94109	17396	0.77851	1	0.108736	0.9701	18149	0.40965	0.022343	1446	0.067068	0.873099	1.17348	0.88979	16401	0.49508	0.018827	1350	0.060275	0.840991	1.21986
231	LCTL	0.0033021	231	-0.40022	0.73256	13853	0.011601	0.92329	1.9355	0.0014776	124	-0.21527	0.23948	6959	0.0053453	0.794894	2.27203	0.83728	15514	0.70977	0.059475	2542	0.14003	0.977851	0.853779	0.70585	13610	0.17402	0.31144	8319	0.45774	0.999501	0.339381	0.10133	4185	-0.042458	0.37935	9510	0.21692	0.979424	0.6637	0.12785	4633	-0.10573	0.61579	12648	0.25074	0.999999	0.600776
232	ALDH1A3	0.0033077	232	-0.39602	0.92388	17320	0.011625	0.92329	1.93461	0.11757	4602	0.073695	0.086525	3574	0.19028	0.996175	0.720607	0.84063	15568	-0.10142	0.84753	15704	0.84056	0.997707	0.0754313	0.18733	6297	-0.35007	0.86082	15885	0.33643	0.978066	0.473105	0.2815	7690	-0.06502	0.34021	8816	0.41857	1	0.378232	0.21345	6168	-0.031165	0.37524	9560	0.3436	0.999999	0.463947
233	NFE2L3	0.0033557	233	-0.14722	0.14566	5051	0.011775	0.92329	1.92904	0.083154	3452	-0.13993	0.2716	7555	0.18351	0.987954	0.73634	0.30214	8404	-0.078739	0.12899	4984	0.45137	0.984173	0.345467	0.10544	4188	-0.19308	0.12195	4684	0.22528	0.968652	0.647277	0.40723	10081	-0.23185	0.96737	18094	0.55249	1	0.257676	0.29717	7691	-0.22404	0.89576	16635	0.43407	0.999999	0.36244
234	CHIC2	0.0033634	234	-0.38743	0.96568	18147	0.011799	0.92329	1.92815	0.1393	5031	-0.02604	0.38864	9869	0.26632	0.993637	0.574596	0.20759	6607	-0.27135	0.8356	15474	0.35725	0.980454	0.447028	0.78406	14635	0.55661	0.026281	1391	0.074738	0.96685	1.12646	0.62093	12137	0.10212	0.20823	6525	0.35501	1	0.449759	0.81595	14897	0.13786	0.18462	6244	0.33853	1	0.470403
235	CTRL00590	0.0033705	235	-0.48191	0.66066	12835	0.0065316	0.918998	2.18498	0.058978	2639	-0.24167	0.51257	11487	0.1042	0.966673	0.982132	0.67004	13235	0.14654	0.43924	10867	0.45049	0.98666	0.346315	0.59545	12425	-0.056628	0.66353	12949	0.59535	0.998957	0.225228	0.17199	5654	-0.1845	0.65223	12792	0.23255	0.984635	0.633484	0.46474	10233	0.04477	0.40693	10126	0.42894	1	0.367603
236	KLHL31	0.0033866	236	-0.40431	0.73584	13904	0.011873	0.92329	1.92544	0.0052312	384	-0.30802	0.53501	11689	0.018081	0.884365	1.74278	0.46213	11224	0.40226	0.044693	2002	0.11137	0.977851	0.953232	0.56996	12194	0.25373	0.070323	3019	0.16111	0.977312	0.792878	0.84036	15443	-0.035026	0.93705	17432	0.84049	1	0.0754674	0.72	13184	0.077666	0.14487	5461	0.29258	1	0.533755
237	ACD	0.0033899	237	-0.27836	0.20751	6256	0.011885	0.92329	1.925	0.020586	1179	-0.30343	0.73945	14018	0.059166	0.941967	1.22793	0.14545	5431	-0.3215	0.96129	17772	0.29384	0.980454	0.531889	0.070975	2974	-0.44819	0.9275	17147	0.16296	0.968652	0.787919	0.60684	11971	0.21346	0.082819	3514	0.18447	0.990339	0.734074	0.36589	9012	0.2215	0.069269	3138	0.16052	0.966115	0.794471
238	CD8B	0.0034093	238	-0.49574	0.41579	10282	0.011935	0.92329	1.92318	0.067541	2911	0.15853	0.13996	5083	0.27524	0.999794	0.560288	0.48293	11535	-0.0093785	0.5212	11641	0.49096	0.988374	0.308954	0.28903	8122	-0.31921	0.57242	12026	0.33419	0.977371	0.476007	0.98811	18573	0.86964	0.011892	935	0.022516	0.6769	1.64751	0.96773	18093	0.60364	0.032274	1883	0.058868	0.839164	1.23012
239	ZNF17	0.0034383	239	-0.40542	0.99656	18799	0.012044	0.92329	1.91923	0.0012475	104	-0.44905	0.99875	18833	0.0045442	0.794894	2.34254	0.84276	15616	0.052482	0.58445	12232	0.66032	0.995169	0.180246	0.23652	7153	-0.21015	0.66387	12951	0.38528	0.984159	0.414224	0.84363	15513	0.079217	0.3444	8893	0.49128	1	0.308671	0.9594	17875	0.13821	0.75174	14148	0.77004	1	0.113487
240	TSKS	0.003463	240	-0.31189	0.86878	16297	0.012131	0.92329	1.9161	0.081135	3382	-0.0082499	0.18876	5994	0.17982	0.987954	0.745162	0.14343	5376	-0.68547	0.97969	18145	0.29047	0.980454	0.536899	0.033648	1641	-0.51542	0.91219	16861	0.090726	0.968652	1.04227	0.069956	3137	-0.25665	0.94676	17647	0.15863	0.956573	0.799615	0.017291	1236	-0.31919	0.89018	16528	0.051389	0.784815	1.28913
241	NUDT1	0.0034643	241	-0.38016	0.99654	18798	0.012139	0.92329	1.91582	0.084724	3503	-0.19803	0.89324	16698	0.1864	0.987954	0.729554	0.75209	14213	0.058377	0.42884	10663	0.57641	0.992644	0.239268	0.9864	18218	0.70259	0.013604	829	0.044659	0.955972	1.35009	0.92254	17119	0.28668	0.11544	4531	0.24236	1	0.615539	0.89463	16494	0.17193	0.087259	3715	0.19333	0.982404	0.713701
242	PTGER1	0.0035153	242	-0.35677	0.99648	18797	0.012311	0.92329	1.90971	0.0077259	537	-0.3698	0.93738	17559	0.026292	0.906301	1.58018	0.070861	3012	-0.34972	0.66686	13073	0.16287	0.980454	0.788159	0.032874	1611	-0.23544	0.17545	5883	0.089164	0.968652	1.04981	0.087702	3749	-0.26243	0.98232	18455	0.19194	0.967353	0.716835	0.00041303	131	-0.76826	0.99845	18859	0.0015505	0.222177	2.80953
243	CDIPT	0.0035166	243	-0.49326	0.96042	18039	0.012316	0.92329	1.90953	0.0026584	208	-0.37262	0.52053	11554	0.0094225	0.841819	2.02583	0.13628	5168	-0.036597	0.1776	5953	0.27847	0.980454	0.555222	0.77307	14475	0.09837	0.44511	10778	0.59317	0.999501	0.226821	0.00036468	61	-1.0439	0.99842	18875	0.0013614	0.420393	2.86601	0.0090351	853	-0.79508	0.84582	15647	0.030551	0.677876	1.51497
244	ZNF677	0.0035172	244	-0.31461	0.26394	7392	0.012318	0.92329	1.90946	0.071346	3030	-0.25374	0.80072	14972	0.16125	0.987954	0.7925	0.76763	14421	0.21484	0.30282	8328	0.44768	0.98666	0.349032	0.9789	18031	0.69843	0.051859	2362	0.12574	0.96685	0.900527	0.72919	13500	0.026506	0.73409	13742	0.75318	1	0.123101	0.68096	12638	0.057581	0.36544	9383	0.51484	1	0.288328
245	GPR45	0.0035227	245	-0.39508	0.78947	14797	0.01234	0.92329	1.90868	0.57996	11837	0.097807	0.32308	8577	0.4661	0.999794	0.331521	0.67978	13347	0.68669	0.018099	986	0.056922	0.977851	1.24472	0.14478	5510	-0.19451	0.45957	11036	0.29272	0.969822	0.533548	0.7211	13379	0.023251	0.42898	10427	0.57642	1	0.239261	0.93588	17340	0.30387	0.04845	2462	0.12101	0.928992	0.917179
246	S100A1	0.0035255	246	-0.41409	0.93731	17578	0.012348	0.92329	1.9084	0.080264	3355	-0.24318	0.87752	16401	0.17821	0.987954	0.749068	0.22795	6969	-0.13396	0.79069	14711	0.37732	0.980454	0.42329	0.92304	16976	0.26917	0.13848	5180	0.28219	0.996819	0.549458	0.49896	10912	-0.10586	0.86174	15890	0.59843	1	0.222987	0.060644	2787	-0.20569	0.82565	15274	0.14023	0.949156	0.853159
247	CTNS	0.0035558	247	-0.48083	0.99644	18796	0.012445	0.92329	1.90501	0.067255	2904	-0.28681	0.90918	17008	0.15346	0.987954	0.814005	0.024139	1283	-0.90965	0.97284	18006	0.071722	0.980454	1.14435	0.013645	758	-0.58296	0.70144	13397	0.044767	0.968652	1.34904	0.74316	13703	0.16473	0.10295	4150	0.22057	1	0.656454	0.77619	14135	0.12502	0.26304	7542	0.41493	1	0.382025
248	MCPH1	0.0035702	248	-0.42233	0.97802	18405	0.01249	0.92329	1.90344	0.12922	4838	-0.19749	0.8794	16435	0.25542	0.990484	0.592745	0.89536	16547	0.29893	0.36712	9538	0.51327	0.989487	0.289654	0.0080827	486	-0.78624	0.98567	18266	0.027476	0.968652	1.56105	0.69387	13032	0.1308	0.069924	3083	0.16061	0.983685	0.794227	0.73977	13484	0.25267	0.078592	3433	0.17778	0.977518	0.750117
249	ROCK1	0.003574	249	-0.3203	0.4432	10514	0.012505	0.92329	1.90292	0.20614	6342	-0.20635	0.86733	16204	0.33798	1	0.471109	0.17426	6016	-0.42807	0.90557	16773	0.32433	0.980454	0.489013	0.15242	5681	-0.21097	0.69709	13351	0.30162	0.969822	0.52054	0.15087	5265	-0.067939	0.28253	7824	0.27894	1	0.554489	0.74515	13572	0.27793	0.16311	5888	0.31748	1	0.498284
250	LGALS9	0.0035746	250	-0.37216	0.99643	18795	0.012507	0.92329	1.90285	0.39621	9992	-0.10223	0.84643	15793	0.54137	1	0.266506	0.19378	6353	-0.39178	0.90728	16801	0.34366	0.980454	0.463871	0.011893	675	-0.58314	0.98811	18309	0.039485	0.968652	1.40357	0.89084	16461	0.11532	0.40981	10066	0.55697	1	0.254168	0.68927	12750	0.11494	0.30978	8378	0.46073	1	0.336554
251	PCBP3	0.0035786	251	-0.30663	0.99642	18794	0.012518	0.92329	1.90247	0.0020537	164	-0.33924	0.99795	18810	0.0073558	0.831357	2.13337	0.048729	2185	-0.69235	0.81032	15019	0.1207	0.980454	0.918293	0.078879	3244	0.15869	0.052633	2387	0.12721	0.96685	0.895479	0.006857	591	-0.39893	0.99314	18724	0.023537	0.75204	1.62825	0.057028	2669	-0.22554	0.90002	16722	0.13313	0.941319	0.875724
252	CPB2	0.0036238	252	-0.27513	0.89507	16789	0.01269	0.92329	1.89654	0.17281	5697	-0.13294	0.86721	16199	0.30242	0.9953	0.519389	0.92548	17164	0.63751	0.022885	1172	0.067111	0.977851	1.17321	0.94544	17395	0.5616	0.019094	1124	0.059723	0.963342	1.22386	0.027588	1617	-0.35509	0.64398	12704	0.074153	0.867275	1.12987	0.025275	1573	-0.48602	0.97751	18305	0.068517	0.822732	1.1642
253	SPA17	0.0036335	253	-0.38197	0.85334	16002	0.012736	0.92329	1.89497	0.024113	1318	-0.2198	0.74592	14121	0.066738	0.946527	1.17563	0.92436	17139	0.35248	0.12507	4855	0.25917	0.977851	0.586415	0.7064	13616	-0.037006	0.60494	12324	0.73667	0.9995	0.132727	0.70327	13152	0.12929	0.15726	5642	0.3039	1	0.517269	0.69977	12893	0.077866	0.46449	11152	0.61266	1	0.21278
254	NCBP1	0.0036389	254	-0.72761	0.37516	9658	0.0070261	0.918998	2.15329	0.016067	987	-1.1026	0.98393	18511	0.030017	0.920268	1.52263	0.064833	2800	-1.7509	0.93517	17309	0.11387	0.980454	0.943591	0.65421	13050	0.258	0.36475	9274	0.38982	0.999501	0.409136	0.94683	17609	1.1277	0.0089209	752	0.030187	0.756831	1.52018	0.47325	10314	0.61095	0.025039	1623	0.074581	0.863962	1.12737
255	MKRN3	0.0036774	255	-0.40717	0.85207	15979	0.012887	0.92329	1.88985	0.081793	3402	-0.021702	0.43104	10724	0.18102	0.987954	0.742273	0.18956	6274	0.00087385	0.31003	8466	0.455	0.98666	0.341989	0.9685	17835	0.46684	0.24707	7165	0.39232	0.999501	0.40636	0.13084	4894	-0.19374	0.68283	13134	0.2574	0.993029	0.589391	0.09326	3840	-0.027435	0.15545	5751	0.20203	0.995481	0.694584
256	ABHD18	0.0036787	256	-0.31371	0.99632	18793	0.01289	0.92329	1.88975	0.038749	1874	-0.23437	0.97522	18325	0.09709	0.966673	1.01283	0.043037	1977	-0.42978	0.48007	11319	0.10968	0.980454	0.959873	0.21115	6711	-0.42658	0.97363	18032	0.36002	0.98106	0.443673	0.13609	4995	-0.14321	0.76883	14232	0.26309	0.995627	0.579896	0.60108	11613	0.045021	0.50038	11661	0.64073	1	0.193325
257	TDRD9	0.0036852	257	-0.21501	0.083103	3480	0.012917	0.92329	1.88884	0.11002	4394	-0.14175	0.77753	14596	0.23254	0.987954	0.633502	0.46363	11244	-0.27393	0.93359	17280	0.61209	0.997324	0.213185	0.31012	8507	-0.044738	0.23635	6975	0.45881	0.98866	0.338367	0.77551	14239	0.42256	0.015938	1151	0.05174	0.847382	1.28617	0.39809	9637	0.07186	0.29973	8172	0.45094	1	0.345881
258	POM121L12	0.0037007	258	-0.34719	0.89137	16721	0.01297	0.92329	1.88706	0.014496	910	-0.23007	0.79175	14814	0.045849	0.937094	1.33867	0.44442	10934	-0.16811	0.63416	12717	0.59284	0.995849	0.227063	0.36734	9533	0.010695	0.3439	8890	0.49068	0.999501	0.309202	0.73617	13615	0.21134	0.055748	2600	0.13364	0.97099	0.874064	0.21266	6151	0.0054106	0.4482	10876	0.59644	1	0.224433
259	ABCG1	0.0037042	259	-0.30655	0.14705	5076	0.01298	0.92329	1.88673	0.02516	1363	-0.19165	0.25519	7253	0.068938	0.948364	1.16154	0.69566	13532	0.17432	0.23015	6963	0.37303	0.982629	0.428256	0.1565	5755	-0.13456	0.39825	9906	0.30566	0.969822	0.514761	0.24037	6919	-0.17784	0.95411	17806	0.37455	1	0.42649	0.0042631	516	-0.42857	0.99574	18770	0.01498	0.548859	1.82449
260	BICDL1	0.0037144	260	-0.28588	0.54151	11495	0.013012	0.92329	1.88566	0.042813	2044	-0.29047	0.92064	17233	0.1054	0.966673	0.977159	0.92146	17080	0.30395	0.15496	5525	0.29637	0.980255	0.528166	0.035637	1711	0.042154	0.17156	5812	0.31615	0.997269	0.500107	0.11072	4477	-0.10495	0.67854	13090	0.23364	0.984635	0.631453	0.20401	6000	0.16592	0.11586	4582	0.24353	1	0.613448
261	CAV1	0.003731	261	-0.32741	0.57444	11817	0.013076	0.92329	1.88353	0.052866	2424	-0.21535	0.83963	15665	0.12527	0.970958	0.902153	0.30007	8366	-0.1305	0.62962	12668	0.44926	0.983903	0.347502	0.41936	10468	-0.015959	0.42422	10385	0.56774	0.995564	0.245851	0.09867	4102	0.01626	0.091035	3766	0.19926	0.997253	0.70058	0.98594	18527	0.30778	0.014061	1079	0.046053	0.802866	1.33674
262	SLC25A5	0.0037817	262	-0.39585	0.95292	17887	0.013258	0.92329	1.87752	0.25701	7318	-0.10362	0.65236	12909	0.39247	1	0.406194	0.42069	10482	-0.035637	0.56276	12026	0.56922	0.995805	0.24472	0.082668	3391	-0.37548	0.43846	10652	0.18451	0.968652	0.73398	0.046191	2305	-0.20458	0.35891	9150	0.1122	0.921584	0.950007	0.0026815	395	-0.78152	0.95515	17817	0.0095684	0.459017	2.01916
263	OR2T4	0.0037846	263	-0.28006	0.81066	15194	0.013269	0.92329	1.87716	0.010629	720	-0.4703	0.8959	16757	0.035555	0.920268	1.4491	0.5145	11813	0.10179	0.44775	11017	0.59574	0.99402	0.224943	0.59169	12391	0.11105	0.28843	7890	0.43426	0.999501	0.36225	0.63987	12342	0.084763	0.18022	6033	0.32697	1	0.485492	0.86714	15941	0.23587	0.2079	6643	0.36119	1	0.442264
264	ZNF225	0.0038382	264	-0.52258	0.9259	17363	0.013446	0.92329	1.87141	0.048212	2243	-0.34278	0.95846	17996	0.11607	0.966673	0.93528	0.8341	15448	0.12889	0.40863	10298	0.55572	0.992008	0.255144	0.10623	4216	-0.25282	0.80703	14892	0.22668	0.968652	0.644587	0.33249	8687	-0.099661	0.76217	14135	0.4729	1	0.325231	0.37025	9090	0.21418	0.067001	3073	0.15627	0.960026	0.806124
265	H2BC13	0.0038412	265	-0.74663	0.99616	18790	0.0074104	0.918998	2.13016	0.0052291	383	-0.81014	0.99477	18741	0.010086	0.841819	1.99628	0.12416	4779	-0.46969	0.87584	16220	0.20701	0.980454	0.684009	0.90934	16764	0.48546	0.090658	3729	0.15546	0.97494	0.808381	0.84738	15597	0.77331	0.032938	1812	0.088887	0.925433	1.05116	0.16821	5344	0.73182	0.020351	1430	0.064768	0.85405	1.18864
266	FBLN1	0.0038531	266	-0.30907	0.42564	10360	0.0135	0.92329	1.86967	0.14775	5194	-0.24508	0.87375	16334	0.2754	0.993795	0.560036	0.17282	5991	-0.25834	0.16548	5725	0.32293	0.980454	0.490892	0.16956	5999	-0.069238	0.069281	2983	0.31884	0.974019	0.496427	0.019653	1294	-0.34314	0.8299	15262	0.057242	0.836951	1.24229	0.10339	4148	-0.16174	0.44812	10872	0.22048	0.999999	0.656631
267	CTRL00354	0.0038629	267	-0.52654	0.99614	18789	0.0074529	0.918998	2.12767	0.19196	6070	-0.19446	0.80764	15085	0.24683	0.988064	0.607602	0.068373	2930	-0.50532	0.43874	10856	0.11965	0.980454	0.922087	0.0019446	114	-0.97786	0.75105	14057	0.0038039	0.928815	2.41977	0.82614	15173	0.22553	0.27561	7697	0.32312	1	0.490636	0.79595	14498	0.14279	0.48932	11581	0.49788	1	0.302875
268	FAM162A	0.0038686	268	-0.36756	0.99613	18788	0.01355	0.92329	1.86806	0.020906	1190	-0.25074	0.52207	11570	0.059867	0.942126	1.22281	0.9144	16927	0.23778	0.31727	8599	0.46236	0.987348	0.33502	0.82246	15197	0.42486	0.12435	4759	0.25801	0.994637	0.588363	0.29262	7914	0.10695	0.16719	5827	0.31387	1	0.50325	0.016905	1223	-0.29699	0.22406	6910	0.050554	0.781367	1.29624
269	ICAM5	0.0038918	269	-0.44567	0.90302	16938	0.013617	0.92329	1.86592	0.2273	6753	-0.11224	0.73667	13978	0.36051	1	0.443083	0.22056	6820	0.48268	0.015774	894	0.051285	0.977851	1.29001	0.22264	6931	-0.2338	0.4537	10938	0.37143	0.98106	0.430123	0.063312	2895	0.029977	0.11315	4460	0.23848	1	0.622548	0.13775	4807	0.10116	0.10437	4251	0.22365	0.994739	0.650431
270	UGT2B10	0.0039442	270	-0.31771	0.99606	18787	0.013806	0.92329	1.85993	0.031736	1613	-0.17069	0.65828	12964	0.082569	0.958915	1.08318	0.099175	3949	-0.33123	0.75905	14243	0.2143	0.980454	0.668978	0.79832	14828	-0.08365	0.83393	15372	0.80226	1	0.0956849	0.84093	15456	0.24565	0.035881	1903	0.094898	0.94086	1.02274	0.085988	3615	-0.32821	0.96784	18078	0.18859	0.986709	0.724481
271	APOL4	0.0039454	271	-0.41286	0.59849	12087	0.013811	0.92329	1.85977	0.0020561	165	-0.41452	0.99684	18782	0.007361	0.831357	2.13306	0.42393	10547	-0.065802	0.58145	12206	0.57243	0.995805	0.242278	0.72235	13823	-0.0031886	0.57506	12055	0.7468	0.9995	0.126796	0.0063294	549	-0.28251	0.88829	16398	0.021791	0.743184	1.66172	0.042841	2189	-0.17528	0.4811	11448	0.10502	0.906721	0.978728
272	SULT1C4	0.0039844	272	-0.36914	0.80106	15029	0.01395	0.92329	1.85543	0.02594	1393	-0.21419	0.89567	16753	0.070546	0.950329	1.15153	0.11403	4455	-0.33831	0.73999	13999	0.2403	0.980454	0.619246	0.017573	962	-0.46135	0.45884	11026	0.056688	0.968652	1.24651	0.14558	5167	-0.08664	0.20893	6535	0.27333	1	0.563313	0.50114	10578	-0.10958	0.7719	14415	0.59397	0.999999	0.226235
273	ABHD6	0.0039965	273	-0.23474	0.28143	7737	0.013978	0.92329	1.85455	0.042736	2040	-0.12748	0.59428	12298	0.10522	0.966673	0.977902	0.43201	10689	0.15613	0.19359	6276	0.33591	0.980255	0.473777	0.29923	8298	-0.1367	0.74456	13963	0.44797	0.98768	0.348751	0.1951	6067	0.013864	0.08717	3643	0.1923	0.994925	0.716021	0.42371	9883	0.02161	0.1233	4810	0.25625	1	0.591336
274	TAS2R8	0.0040526	274	-0.2859	0.061199	2687	0.014165	0.92329	1.84878	0.011641	786	0.0041192	0.011984	820	0.03976	0.885632	1.40055	0.14107	5309	-0.14997	0.23855	7119	0.28658	0.980454	0.542754	0.003446	206	-0.80737	0.76417	14252	0.012069	0.968652	1.91833	0.25791	7256	-0.12823	0.8081	14869	0.39326	1	0.40532	0.35104	8724	-0.092118	0.7761	14491	0.49197	0.999999	0.308061
275	DCC	0.0040822	275	-0.50623	0.99592	18786	0.014258	0.92329	1.84594	0.10888	4354	-0.22343	0.98591	18554	0.23052	0.987954	0.637291	0.26456	7719	0.14947	0.13979	5244	0.28086	0.980255	0.55151	0.21234	6730	-0.030511	0.13232	4986	0.36121	0.98106	0.44224	0.92134	17094	0.39163	0.016278	1166	0.05276	0.851506	1.2777	0.23377	6507	-0.10395	0.7141	13712	0.36554	0.999999	0.437065
276	ZNF182	0.0040883	276	-0.24268	0.21006	6303	0.014279	0.92329	1.8453	0.37722	9611	-0.10571	0.88818	16601	0.52097	1	0.283187	0.96536	17905	0.37759	0.15849	5591	0.29999	0.980255	0.522893	0.087102	3551	0.05713	0.11038	4333	0.23373	0.989295	0.631286	0.054628	2587	-0.36998	0.94318	17565	0.12885	0.941952	0.889916	0.09479	3887	-0.25774	0.9	16721	0.20487	0.997442	0.688522
277	TNFSF14	0.0041053	277	-0.41271	0.98137	18467	0.014334	0.92329	1.84363	0.23241	6861	-0.054975	0.53173	11659	0.36603	1	0.436483	0.27442	7896	0.032505	0.30316	8335	0.44802	0.98666	0.348703	0.95353	17545	0.72833	0.020673	1185	0.063063	0.96685	1.20023	0.33191	8673	-0.10572	0.88199	16277	0.47229	1	0.325791	0.36065	8903	-0.057261	0.66778	13166	0.50221	0.999999	0.299115
278	MAP1LC3A	0.0041062	278	-0.15717	0.047096	2164	0.014337	0.92329	1.84354	0.14878	5214	-0.014743	0.14561	5191	0.27649	0.993795	0.558321	0.453	11086	0.33926	0.096392	3844	0.20861	0.977851	0.680665	0.81937	15150	-0.060959	0.85178	15709	0.82055	1	0.085895	0.37572	9497	-0.078184	0.48586	11294	0.51874	1	0.28505	0.32608	8264	-0.14913	0.70427	13586	0.46518	0.999999	0.332379
279	UBE4A	0.0042134	279	-0.11179	0.27084	7529	0.014701	0.92329	1.83265	0.44126	10517	-0.0019128	0.47914	11160	0.57095	1	0.243402	0.90634	16761	0.48626	0.070201	2933	0.16055	0.977851	0.79439	0.3646	9483	-0.056197	0.36916	9357	0.51306	0.992994	0.289832	0.064222	2928	-0.31848	0.9587	17902	0.14755	0.951889	0.831061	0.22849	6415	-0.18892	0.94316	17584	0.35978	0.999999	0.443963
280	FAM43B	0.0042245	280	-0.31177	0.61685	12294	0.014737	0.92329	1.83159	0.10155	4100	-0.12846	0.28982	7925	0.21736	0.987954	0.66282	0.24574	7332	-0.0093812	0.20666	6520	0.39504	0.980454	0.403359	0.84398	15567	0.2798	0.10827	4267	0.23003	0.989295	0.638216	0.027901	1632	-0.064427	0.068098	3025	0.074818	0.867633	1.12599	0.28324	7413	0.040835	0.3603	9291	0.50986	1	0.292549
281	AP3B2	0.0042534	281	-0.28542	0.30746	8273	0.014833	0.92329	1.82877	0.82516	15318	0.059762	0.48817	11239	0.60625	0.999794	0.217348	0.98643	18298	1.0485	0.0020838	104	0.0074654	0.977851	2.12695	0.96252	17729	0.80694	0.014191	872	0.04643	0.955972	1.3332	0.49849	10908	0.1735	0.17117	5893	0.31795	1	0.497641	0.80419	14654	-0.039145	0.78135	14562	0.8042	0.999999	0.0946359
282	CD5L	0.0042575	282	0.0036748	0.0032503	225	0.011431	0.924161	1.94192	0.51392	11153	-0.009277	0.34152	8937	0.60546	1	0.217915	0.42846	10623	0.29251	0.074427	3093	0.16848	0.977851	0.773452	0.59627	12435	0.18026	0.3032	8167	0.44944	0.999501	0.347328	0.29149	7887	0.023868	0.32328	8522	0.47018	1	0.327736	0.092152	3805	-0.17676	0.68032	13307	0.19994	0.993272	0.6991
283	CDYL2	0.0043103	283	-0.2831	0.6961	13308	0.015017	0.92329	1.82342	0.10438	4201	-0.21089	0.96245	18065	0.22239	0.987954	0.652885	0.21999	6809	0.28232	0.035494	1653	0.092878	0.977851	1.03209	0.068823	2897	-0.067674	0.17912	5946	0.15898	0.968652	0.798658	0.39591	9860	0.087606	0.33709	8762	0.48394	1	0.315208	0.63097	11994	0.42094	0.0026234	298	0.0093699	0.59141	2.02827
284	ZNF347	0.0043206	284	-0.20985	0.30484	8224	0.015057	0.92329	1.82226	0.007799	546	-0.51066	0.98599	18557	0.026532	0.906301	1.57623	0.00067125	38	-0.98879	0.99933	18520	0.0024708	0.980454	2.60716	0.074132	3086	-0.43615	0.91359	16886	0.16887	0.968652	0.772447	0.52676	11187	0.0014064	0.48012	11247	0.62033	1	0.207377	0.10362	4156	-0.056709	0.48602	11545	0.22088	0.999999	0.655844
285	CENPQ	0.0043282	285	-0.47043	0.97063	18239	0.015082	0.92329	1.82154	0.048492	2256	-0.27963	0.95588	17936	0.11661	0.966673	0.933264	0.0151	865	-0.77598	0.8292	15358	0.049181	0.980454	1.3082	0.3266	8799	-0.093091	0.42633	10425	0.47533	0.990807	0.323005	0.41063	10137	-0.072062	0.60274	12300	0.55614	1	0.254816	0.54469	10995	-0.13546	0.87234	16157	0.61662	0.999999	0.209982
286	ATP6V0A2	0.0043444	286	-0.43487	0.99566	18785	0.01514	0.92329	1.81987	0.093086	3789	-0.16033	0.31224	8356	0.20187	0.987954	0.694928	0.74523	14112	0.39992	0.096959	3866	0.20963	0.977851	0.678547	0.93031	17109	0.42015	0.09455	3865	0.20547	0.97853	0.687252	0.54499	11345	0.105	0.29893	8110	0.4459	1	0.350763	0.9587	17857	0.3281	0.18063	6176	0.33459	1	0.475487
287	P2RY4	0.0043575	287	-0.19059	0.10655	4284	0.015182	0.92329	1.81867	0.10442	4205	-0.070273	0.095728	3870	0.22246	0.987954	0.652748	0.98036	18180	0.43836	0.11352	4454	0.23907	0.977851	0.621475	0.88587	16337	0.47573	0.037555	1815	0.097544	0.96685	1.0108	0.68037	12852	-0.10151	0.86694	15987	0.70278	1	0.153181	0.034181	1888	-0.26	0.83368	15435	0.087391	0.875184	1.05853
288	ELF2	0.0043742	288	-0.31003	0.12775	4686	0.015236	0.92329	1.81713	0.20522	6326	0.012564	0.13251	4946	0.26738	0.999794	0.572871	0.13599	5157	-0.56303	0.91481	16952	0.27795	0.980454	0.556033	0.042819	1973	-0.48612	0.88737	16369	0.10909	0.968652	0.962215	0.67726	12808	0.42405	0.037469	1968	0.098023	0.941058	1.00867	0.062885	2867	-0.35793	0.94728	17664	0.14462	0.952806	0.839772
289	F2RL2	0.0043877	289	-0.38389	0.89157	16726	0.015282	0.92329	1.81582	0.55005	11521	0.076223	0.28352	7807	0.42474	0.999794	0.371877	0.30763	8508	-0.091874	0.53484	11761	0.45675	0.984173	0.340321	0.45618	11082	-0.10677	0.68355	13183	0.60457	0.998957	0.218553	0.15812	5405	-0.10061	0.29415	8034	0.28678	1	0.542451	0.17927	5556	-0.055895	0.39031	9833	0.30668	0.999999	0.513315
290	NAP1L5	0.0043995	290	-0.30527	0.43091	10407	0.015321	0.92329	1.81471	0.061046	2714	-0.1446	0.49937	11349	0.14133	0.978546	0.849766	0.31091	8564	0.15587	0.16002	5620	0.3016	0.980255	0.520569	0.040194	1864	-0.080832	0.079502	3331	0.10385	0.968652	0.983593	0.55642	11446	0.012688	0.72212	13581	0.74505	1	0.127815	0.50967	10662	0.094412	0.12768	4948	0.26367	1	0.578939
291	PTK7	0.0044023	291	-0.36679	0.46128	10676	0.01533	0.92329	1.81446	0.0093305	632	-0.24283	0.21979	6589	0.031472	0.920268	1.50208	0.78095	14603	0.11518	0.39378	10033	0.54048	0.990952	0.26722	0.87524	16151	0.16453	0.31395	8365	0.46026	0.999501	0.336997	0.16571	5536	-0.29246	0.87862	16208	0.29491	1	0.530311	0.0056405	629	-0.90128	0.98557	18497	0.019556	0.584798	1.70872
292	FUCA2	0.0044066	292	-0.44956	0.99559	18784	0.015346	0.92329	1.814	0.004687	349	-0.46961	0.99531	18746	0.016311	0.872476	1.78752	0.4109	10308	0.091604	0.31606	8571	0.46109	0.987348	0.336214	0.35728	9352	0.20329	0.071767	3071	0.16382	0.977558	0.785633	0.80519	14784	-0.0217	0.86073	15868	0.80521	1	0.0940908	0.86164	15841	0.076776	0.47568	11352	0.62383	1	0.204934
293	AKAP5	0.0044278	293	-0.2574	0.75139	14159	0.015415	0.92329	1.81206	0.04873	2264	-0.26371	0.80283	15010	0.11709	0.966673	0.93148	0.6998	13585	0.54035	0.035859	1668	0.093596	0.977851	1.02874	0.51748	11722	0.16195	0.1453	5317	0.28947	0.996819	0.538396	0.22427	6628	-0.1527	0.89966	16622	0.35744	1	0.446797	0.89345	16469	0.27726	0.15275	5673	0.30544	1	0.515074
294	TSPY1	0.0044283	294	-0.3413	0.9374	17580	0.015417	0.92329	1.812	0.086222	3554	-0.0297	0.47348	11115	0.18924	0.987954	0.722987	0.9334	17320	0.26774	0.3621	9454	0.50819	0.987348	0.293974	0.28299	8013	-0.092524	0.61437	12416	0.43162	0.986119	0.364898	0.04566	2281	-0.26879	0.97702	18316	0.11114	0.920056	0.95413	0.14464	4927	-0.20804	0.9675	18073	0.26908	0.999999	0.570119
295	WAS	0.0044381	295	-0.4032	0.9418	17665	0.015451	0.92329	1.81104	0.079256	3322	-0.19476	0.5552	11870	0.17627	0.987954	0.753822	0.093397	3755	0.13572	0.075189	3117	0.16991	0.977851	0.769781	0.070443	2957	-0.048917	0.087979	3634	0.16198	0.968652	0.790539	0.36359	9267	-0.11888	0.89219	16472	0.50585	1	0.295978	0.12403	4563	-0.23099	0.82712	15302	0.24657	0.999999	0.60806
296	NDUFA4	0.0044527	296	-0.41785	0.99555	18783	0.015498	0.92329	1.80972	0.0012407	103	-0.35034	0.99876	18834	0.0045211	0.794894	2.34476	0.89185	16479	-0.031868	0.89144	16531	0.89148	0.997707	0.0498884	0.10442	4159	-0.24713	0.42064	10333	0.22348	0.968652	0.650761	0.079698	3468	-0.26604	0.97055	18166	0.17719	0.964598	0.751561	0.48888	10464	-0.032498	0.66913	13184	0.5878	0.999999	0.23077
297	THUMPD2	0.0044592	297	-0.45929	0.99554	18782	0.015523	0.92329	1.80902	0.050625	2341	-0.37771	0.95679	17955	0.12084	0.966673	0.917789	0.81468	15126	0.27359	0.15458	5514	0.29598	0.980255	0.528738	0.076526	3176	-0.15874	0.17043	5790	0.1733	0.968652	0.761201	0.54613	11355	-0.083821	0.8812	16261	0.62236	1	0.205958	0.83612	15315	0.02855	0.65281	13009	0.71072	1	0.148301
298	OCA2	0.0044955	298	-0.30874	0.26407	7393	0.015649	0.92329	1.80551	0.22638	6736	0.031013	0.029478	1551	0.079523	0.951588	1.09951	0.033684	1645	-0.066039	0.14235	5291	0.090993	0.980454	1.04099	0.89664	16534	0.21407	0.08856	3657	0.19478	0.978127	0.710456	0.40776	10090	-0.040513	0.66327	12913	0.55304	1	0.257243	0.13761	4803	-0.077717	0.59747	12480	0.26142	0.999999	0.582661
299	PADI6	0.0045123	299	-0.3733	0.99549	18781	0.015713	0.92329	1.80374	0.0029803	231	-0.52808	0.99326	18712	0.010512	0.846493	1.97831	0.44056	10847	0.010331	0.2921	8109	0.43659	0.986438	0.359926	0.43638	10739	0.24331	0.068142	2948	0.15705	0.976482	0.803962	0.37271	9440	-0.14722	0.85696	15798	0.51551	1	0.287763	0.1103	4332	-0.079303	0.40604	10115	0.23178	0.999999	0.634924
300	GSTO2	0.0045226	300	-0.33343	0.99548	18780	0.015738	0.92329	1.80305	0.31093	8350	-0.088129	0.73529	13960	0.45035	1	0.34645	0.012193	700	-0.67796	0.83107	15389	0.040364	0.980454	1.39401	0.0031147	180	-0.60803	0.43868	10656	0.010961	0.968652	1.96015	0.93927	17469	0.31071	0.11247	4431	0.23728	1	0.624739	0.15009	5020	-0.058267	0.31978	8558	0.27501	0.999999	0.560652
301	UBE2E1	0.0045349	301	-0.022649	0.067082	2907	0.015775	0.92329	1.80203	0.096828	3931	-0.20549	0.90305	16896	0.20867	0.987954	0.68054	0.85693	15863	-0.023392	0.8179	15147	0.85684	0.997707	0.0671003	0.40639	10224	0.040254	0.51237	11500	0.63026	0.999501	0.20048	0.52679	11188	-0.0060324	0.45045	10827	0.61234	1	0.213007	0.98284	18457	0.49399	0.017155	1254	0.055349	0.829415	1.25689
302	YRDC	0.0045467	302	-0.88378	0.80362	15079	0.015816	0.92329	1.8009	0.35646	9218	0.048685	0.20596	6320	0.34397	0.999794	0.463479	0.29997	8363	-0.552	0.71344	13639	0.44917	0.983903	0.347589	0.50009	11589	0.061212	0.32326	8528	0.46977	0.999501	0.328115	0.93462	17366	0.81924	0.20165	6411	0.34853	1	0.45776	0.9881	18574	1.2605	0.011898	953	0.03943	0.779419	1.40417
303	CYS1	0.0045537	303	-0.38926	0.99545	18779	0.015841	0.92329	1.80022	0.04112	1969	-0.19254	0.42851	10670	0.10191	0.966673	0.991783	0.32075	8749	0.29951	0.10028	3991	0.21567	0.977851	0.66621	0.90608	16695	0.53658	0.034513	1695	0.091455	0.96685	1.03879	0.52497	11168	0.1199	0.16529	5793	0.31196	1	0.505901	0.024775	1554	-0.36654	0.37723	9598	0.067449	0.818795	1.17102
304	CPXM2	0.0045885	304	-0.30191	0.85085	15956	0.015974	0.92329	1.79659	0.036921	1807	-0.026983	0.048057	2261	0.09327	0.966673	1.03026	0.14279	5355	-0.081576	0.25993	7512	0.28944	0.980454	0.538441	0.48663	11481	0.28928	0.034087	1681	0.090599	0.96685	1.04288	0.53561	11258	0.15445	0.10035	4062	0.21603	1	0.665486	0.33307	8392	-0.094459	0.94254	17571	0.47266	0.999999	0.325451
305	DNAJC5	0.0045934	305	-0.28075	0.99541	18778	0.015993	0.92329	1.79607	0.82824	15374	-0.050298	0.91874	17200	0.82816	1	0.0818857	0.26258	7675	-0.044875	0.32897	8797	0.41186	0.980454	0.38525	0.25152	7430	-0.056345	0.22655	6801	0.40022	0.984159	0.397701	0.016921	1178	-0.36527	0.60898	12366	0.051306	0.822733	1.28983	0.04778	2349	-0.43382	0.96426	17999	0.1149	0.923137	0.93968
306	PAPOLA	0.0046134	306	-0.46454	0.67775	13069	0.016058	0.92329	1.79431	0.39263	9927	0.019029	0.42018	10501	0.56712	0.999794	0.246325	0.84355	15631	0.17434	0.38944	9942	0.53603	0.990677	0.270811	0.56056	12105	0.60986	0.090962	3741	0.19898	0.978127	0.701191	0.6154	12073	0.019564	0.41779	10222	0.56507	1	0.247898	0.96847	18117	0.46314	0.090777	3827	0.19961	0.984642	0.699818
307	PDE4A	0.0046234	307	-0.37499	0.84715	15881	0.016088	0.92329	1.7935	0.21404	6504	-0.021751	0.50421	11403	0.34637	1	0.46046	0.033379	1633	-0.18546	0.28655	8010	0.09039	0.980454	1.04388	0.069189	2907	-0.52353	0.96987	17960	0.15962	0.968652	0.796913	0.031318	1764	-0.08432	0.079172	3400	0.081935	0.877163	1.08653	0.057963	2704	-0.20622	0.46502	11165	0.135	0.943138	0.869666
308	MON1A	0.0046421	308	-0.34318	0.714	13556	0.016149	0.92329	1.79185	0.093486	3811	-0.029172	0.20124	6219	0.20259	0.987954	0.693382	0.050729	2254	-0.087134	0.11604	4556	0.12455	0.980454	0.904656	0.12706	4937	-0.024039	0.05578	2519	0.26274	0.968652	0.580474	0.88616	16366	0.35861	0.026464	1586	0.075676	0.897996	1.12104	0.69121	12768	0.34824	0.045559	2362	0.11549	0.923585	0.937456
309	MEIS1	0.0046505	309	-0.29087	0.99535	18777	0.016185	0.92329	1.79089	0.059145	2642	-0.17953	0.85666	15991	0.13763	0.976443	0.861287	0.27355	7880	-0.24951	0.78919	14682	0.42279	0.981538	0.373875	0.16692	5955	-0.12123	0.40333	9995	0.31614	0.972835	0.500121	0.10994	4453	-0.26029	0.98244	18459	0.23227	0.984635	0.634007	0.77356	14082	0.018922	0.84023	15553	0.84063	1	0.0753951
310	DPM2	0.0046756	310	-0.42154	0.78687	14735	0.016263	0.92329	1.7888	0.28783	7921	0.027412	0.23279	6833	0.37178	0.999794	0.429714	0.76384	14369	0.03752	0.63799	12768	0.68911	0.996022	0.161711	0.32167	8705	-0.15874	0.71858	13614	0.47035	0.990332	0.327579	0.029136	1680	-0.13734	0.15742	5646	0.077383	0.869469	1.11135	0.63245	12010	0.22993	0.13031	5033	0.26815	1	0.571622
311	SEPHS1	0.0046803	311	-0.41511	0.99532	18776	0.016282	0.92329	1.78829	0.028325	1487	-0.24541	0.83482	15568	0.075592	0.953325	1.12152	0.054703	2403	-0.30508	0.56887	12086	0.13223	0.980454	0.87867	0.66934	13204	0.37207	0.14195	5248	0.28611	0.996819	0.543467	0.88434	16337	0.12485	0.4175	10215	0.56478	1	0.248121	1	18949	1.666	2.6628e-07	4	1.8288e-06	0.008663	5.73783
312	SEC61A2	0.0046841	312	-0.46391	0.99532	18775	0.016296	0.92329	1.78792	0.041568	1995	-0.39212	0.97631	18350	0.10285	0.966673	0.987796	0.37387	9689	-0.16685	0.56279	12027	0.52249	0.989398	0.281922	0.40292	10174	0.0070061	0.25988	7373	0.40538	0.999501	0.392138	0.56736	11557	0.21916	0.06351	2857	0.14848	0.978389	0.828332	0.33707	8463	-0.1859	0.85141	15758	0.47689	0.999999	0.321582
313	TAF7L	0.0046956	313	-0.23292	0.25568	7217	0.016336	0.92329	1.78685	0.080995	3376	-0.058272	0.27169	7559	0.17956	0.987954	0.74579	0.26347	7695	-0.11538	0.34033	9029	0.41278	0.980454	0.384281	0.13743	5297	-0.23125	0.60119	12290	0.28043	0.969103	0.552176	0.25965	7290	-0.048711	0.47924	11236	0.3951	1	0.403293	0.8515	15662	0.18121	0.25951	7481	0.41148	1	0.385651
314	LAT	0.0047026	314	-0.31917	0.66702	12919	0.016363	0.92329	1.78614	0.03045	1561	-0.27633	0.93791	17572	0.079985	0.958915	1.09699	0.023728	1272	-0.55582	0.82261	15230	0.070902	0.980454	1.14934	0.26335	7663	-0.033298	0.39482	9849	0.41209	0.984159	0.385008	0.50023	10928	0.074327	0.095554	3913	0.20745	0.999663	0.683087	0.080737	3422	-0.18826	0.91556	17045	0.1789	0.986709	0.74739
315	SACS	0.0047334	315	-0.36394	0.99527	18773	0.016466	0.92329	1.78341	0.0039248	298	-0.46537	0.9934	18713	0.013736	0.85922	1.86214	0.93831	17413	0.23055	0.10432	4124	0.22283	0.977851	0.652026	0.37582	9681	-0.03468	0.28014	7732	0.52417	0.993389	0.280528	0.29745	8006	-0.058535	0.5476	11801	0.43567	1	0.360842	0.82046	14989	0.3793	0.067122	3079	0.1565	0.960026	0.805486
316	UNC13A	0.0047519	316	-0.51862	0.99525	18772	0.016531	0.92329	1.7817	0.3143	8420	-0.071347	0.51984	11547	0.45395	1	0.342992	0.37125	9640	-0.29949	0.93022	17223	0.51988	0.989398	0.284097	0.34274	9078	-0.042381	0.4176	10278	0.49139	0.991739	0.308574	0.95058	17687	0.241	0.22279	6773	0.36955	1	0.432327	0.83148	15219	0.32699	0.021899	1502	0.068144	0.855053	1.16657
317	DPYS	0.0047536	317	-0.32784	0.92957	17434	0.01654	0.92329	1.78146	0.04875	2266	-0.17547	0.85362	15922	0.11713	0.966673	0.931332	0.36328	9507	0.32507	0.071436	2982	0.16287	0.977851	0.788159	0.82839	15300	0.23832	0.093198	3818	0.20305	0.978127	0.692397	0.94589	17595	0.23591	0.12422	4792	0.25748	1	0.589256	0.88786	16358	0.36685	0.026062	1667	0.076713	0.864018	1.11513
318	HSF2	0.0047844	318	-0.34883	0.69817	13341	0.016636	0.92329	1.77895	0.092097	3753	-0.26689	0.92645	17343	0.19999	0.987954	0.698992	0.055833	2448	-0.12501	0.096857	3864	0.13434	0.980454	0.871795	0.10179	4063	-0.34954	0.26817	7535	0.2189	0.968652	0.659754	0.76599	14059	0.2104	0.10701	4260	0.22772	1	0.642599	0.61543	11782	0.25253	0.12928	5000	0.26639	1	0.574482
319	PLEC	0.0047929	319	-0.30942	0.99521	18771	0.016663	0.92329	1.77825	0.061661	2730	-0.24375	0.97172	18253	0.14252	0.979226	0.846124	0.38587	9896	-0.11983	0.64339	12832	0.53439	0.991277	0.272142	0.12096	4724	-0.031432	0.15092	5425	0.25238	0.968652	0.597945	0.83623	15358	0.048139	0.42277	10318	0.57013	1	0.244026	0.032887	1836	-0.13256	0.44219	10782	0.084585	0.869028	1.07271
320	VPS37C	0.0048007	320	-0.37483	0.9952	18770	0.01669	0.92329	1.77754	0.46195	10703	0.11917	0.047549	2244	0.11599	0.964428	0.935579	0.02485	1309	-0.56097	0.82474	15270	0.073159	0.980454	1.13573	0.028744	1441	-0.37845	0.71779	13604	0.080898	0.968652	1.09206	0.11795	4667	-0.11537	0.42089	10281	0.24358	0.986882	0.613358	0.071912	3134	-0.075573	0.16073	5850	0.16209	0.975872	0.790244
321	STK19	0.0048377	321	-0.36348	0.85491	16040	0.016813	0.92329	1.77435	0.019402	1132	-0.16	0.28587	7858	0.056634	0.939504	1.24692	0.44782	10996	0.30428	0.13463	5155	0.27554	0.980255	0.559815	0.049526	2204	-0.043633	0.040622	1936	0.12209	0.968652	0.91332	0.074245	3285	-0.24521	0.89823	16586	0.16683	0.959729	0.777726	0.0019459	308	-0.57136	0.90022	16728	0.0070416	0.43035	2.15233
322	FNDC8	0.0048386	322	-0.41411	0.99104	18684	0.016816	0.92329	1.77428	0.0021722	171	-0.35012	0.6132	12491	0.00776	0.8348	2.11014	0.069853	2982	-0.39868	0.90013	16684	0.161	0.980454	0.793174	0.85868	15824	0.082908	0.75956	14182	0.76982	0.999501	0.113611	0.091115	3854	-0.12473	0.60658	12342	0.19817	0.971	0.702962	0.26367	7053	-0.086503	0.53776	11953	0.39778	0.999999	0.400357
323	TMEM190	0.0048412	323	-0.37373	0.95372	17909	0.016825	0.92329	1.77404	0.10131	4092	-0.25083	0.9763	18349	0.2169	0.987954	0.66374	0.592	12444	0.42057	0.028998	1393	0.079723	0.977851	1.09842	0.71868	13773	0.29249	0.1069	4217	0.22754	0.989295	0.642942	0.091777	3875	0.010444	0.10765	4285	0.22887	1	0.640411	0.24842	6776	-0.013583	0.57872	12303	0.38127	0.999999	0.418767
324	DRG2	0.0048563	324	-0.068472	0.16635	5453	0.016877	0.92329	1.7727	0.66003	12761	-0.0090196	0.83958	15663	0.68881	1	0.161901	0.1232	4749	-0.29608	0.74372	14047	0.25623	0.980454	0.59137	0.018513	1022	-0.71815	0.94539	17486	0.059423	0.968652	1.22605	0.53779	11278	0.08052	0.20389	6454	0.35074	1	0.455015	0.5815	11387	0.018035	0.35682	9225	0.50645	1	0.295463
325	FETUB	0.0048828	325	-0.35506	0.55282	11608	0.016978	0.92329	1.77011	0.6766	12979	-0.12301	0.95828	17991	0.69983	1	0.155007	0.16542	5844	0.45826	0.012989	758	0.042782	0.977851	1.36874	0.62175	12718	0.079672	0.21533	6591	0.36026	0.999501	0.443384	0.7933	14561	0.13585	0.39835	9851	0.54537	1	0.263309	0.4808	10383	-0.16486	0.94354	17589	0.58383	0.999999	0.233714
326	TNMD	0.0049099	326	-0.41398	0.85223	15981	0.017059	0.92329	1.76805	0.017225	1032	-0.40404	0.94447	17710	0.051862	0.939504	1.28515	0.3593	9433	-0.27222	0.76072	14262	0.50813	0.988772	0.294025	0.10633	4219	0.058294	0.051437	2348	0.12493	0.96685	0.903333	0.87062	16025	0.44835	0.013768	1042	0.045126	0.81569	1.34557	0.66386	12413	0.19755	0.22402	6909	0.37686	1	0.42382
327	CASC1	0.0049137	327	-0.35147	0.88388	16574	0.01707	0.92329	1.76777	0.20494	6320	-0.12708	0.72919	13866	0.33671	1	0.472744	0.30018	8369	0.19224	0.096649	3856	0.20906	0.977851	0.679729	0.53906	11922	0.44133	0.027177	1429	0.076604	0.96685	1.11575	0.0060424	531	-0.21185	0.11169	4406	0.0209	0.743184	1.67985	0.35468	8798	0.099095	0.16803	5960	0.32231	1	0.491726
328	SP8	0.004942	328	-0.29856	0.34636	9060	0.017176	0.92329	1.76508	0.5025	11044	-0.0055204	0.41217	10335	0.59976	1	0.222023	0.30348	8425	-0.16558	0.71465	13653	0.45271	0.984173	0.34418	0.87835	16206	0.1447	0.34935	8986	0.49612	0.999501	0.304413	0.40819	10099	0.027732	0.33007	8640	0.47699	1	0.321491	0.25287	6855	-0.010075	0.20575	6602	0.38606	0.999999	0.413345
329	COMP	0.0049473	329	-0.36333	0.56389	11723	0.017191	0.92329	1.7647	0.21065	6431	-0.039719	0.42051	10511	0.34271	1	0.465073	0.00046905	24	-0.86145	0.96274	17801	0.0017276	0.980454	2.76256	0.041043	1894	-0.40378	0.68786	13237	0.1055	0.968652	0.976748	0.057936	2702	-0.32785	0.35629	9110	0.13533	0.945377	0.868606	0.17634	5501	-0.16363	0.46943	11242	0.30349	0.999999	0.517856
330	UBE2E3	0.0049635	330	-0.26922	0.74972	14136	0.017241	0.92329	1.76344	0.096031	3896	-0.0055085	0.40176	10132	0.20725	0.987954	0.683505	0.81013	15063	0.28885	0.14346	5308	0.28465	0.980255	0.545689	0.34864	9192	0.099814	0.12135	4669	0.25287	0.993838	0.597103	0.61037	12013	0.13258	0.19947	6376	0.34633	1	0.46051	0.95526	17771	0.38072	0.025272	1633	0.075064	0.863962	1.12457
331	FGF11	0.0049736	331	-0.3627	0.99503	18769	0.017268	0.92329	1.76276	0.040372	1944	-0.24203	0.71495	13682	0.10041	0.966673	0.998223	0.069638	2974	-0.34218	0.24295	7196	0.16059	0.980454	0.794282	0.15778	5787	-0.43895	0.71366	13553	0.30695	0.969822	0.512932	0.78885	14481	0.133	0.2247	6811	0.37143	1	0.430123	0.92799	17186	0.29365	0.063938	2981	0.1505	0.952568	0.822464
332	ZNF573	0.0050009	332	-0.32067	0.995	18768	0.017351	0.92329	1.76068	0.37793	9624	-0.050774	0.71787	13718	0.5217	1	0.282579	0.21039	6658	-0.1186	0.29376	8149	0.35999	0.980454	0.44371	0.14922	5617	0.042589	0.15723	5545	0.30149	0.997269	0.520727	0.78807	14465	0.016469	0.84413	15528	0.84418	1	0.0735649	0.97503	18268	0.37342	0.09733	4033	0.21138	0.989853	0.674936
333	GFM2	0.005017	333	-0.5419	0.97627	18362	0.0174	0.92329	1.75945	0.0047492	353	-0.47878	0.9608	18031	0.016523	0.876279	1.78191	0.06182	2683	-0.5607	0.83652	15496	0.14579	0.980454	0.836272	0.18005	6172	-0.35716	0.87277	16091	0.32923	0.976503	0.482501	0.17435	5697	-0.23897	0.95453	17816	0.30424	1	0.516784	0.067725	3015	-0.33478	0.98773	18548	0.15406	0.963847	0.81231
334	OR51M1	0.0050181	334	-0.39483	0.99498	18767	0.017403	0.92329	1.75938	0.0074126	510	-0.14224	0.14109	5103	0.025259	0.906301	1.59758	0.33951	9068	-0.21817	0.73386	13917	0.48851	0.988374	0.311127	0.72441	13855	-0.15684	0.94331	17446	0.74812	0.999593	0.126029	0.35842	9174	0.025447	0.37652	9459	0.52337	1	0.281191	0.77307	14069	0.0066266	0.61794	12669	0.69286	1	0.159355
335	SYNGR1	0.0050706	335	-0.2421	0.24901	7065	0.017586	0.92329	1.75483	0.039568	1908	-0.17989	0.51201	11482	0.098772	0.966673	1.00537	0.73946	14048	0.2395	0.15141	5462	0.29276	0.980255	0.533488	0.069386	2913	-0.30985	0.76559	14270	0.16001	0.968652	0.795853	0.3071	8181	-0.095219	0.85359	15717	0.44596	1	0.350704	0.062608	2861	-0.39981	0.96937	18113	0.14408	0.95129	0.841396
336	PEX11B	0.0050972	336	-0.50511	0.9815	18470	0.017676	0.92329	1.75262	0.29207	8004	-0.042827	0.68709	13302	0.43007	1	0.366461	0.92938	17233	0.49221	0.14778	5392	0.28909	0.980255	0.538967	0.61669	12656	0.37086	0.039532	1895	0.10158	0.96685	0.993192	0.36792	9355	-0.11602	0.75634	14042	0.51039	1	0.292098	0.91998	16997	0.47708	0.036251	2029	0.097311	0.902157	1.01184
337	SRA1	0.0051172	337	-0.47732	0.97835	18413	0.01774	0.92329	1.75105	0.014202	901	-0.27864	0.81942	15291	0.04519	0.937094	1.34496	0.40138	10150	0.12239	0.2225	6825	0.36526	0.981644	0.437398	0.78259	14615	0.55471	0.063947	2811	0.14904	0.972537	0.826697	0.22876	6700	0.07126	0.15024	5508	0.29685	1	0.527463	0.047192	2329	-0.1462	0.72257	13793	0.11374	0.923137	0.944087
338	MLX	0.0051202	338	-0.35284	0.99488	18766	0.017749	0.92329	1.75083	0.11045	4415	-0.12358	0.70775	13575	0.23334	0.987954	0.632011	0.17033	5941	-0.78943	0.97615	18073	0.32044	0.980454	0.494253	0.082168	3368	-0.68656	0.94316	17441	0.18363	0.968652	0.736056	0.25523	7203	-0.091878	0.81318	14954	0.39042	1	0.408468	0.6644	12421	0.38559	0.074073	3284	0.16943	0.973865	0.77101
339	C11orf96	0.0051241	339	0.027853	0.0733	3130	0.16474	0.980197	0.783201	0.90228	16831	0.19536	0.054632	2496	0.12988	0.967435	0.886458	0.061454	2661	-0.45628	0.81553	15107	0.14508	0.980454	0.838392	0.82386	15215	-0.036121	0.73968	13891	0.82464	1	0.0837356	0.76117	13983	-0.050068	0.9089	16820	0.76457	1	0.116583	0.25662	6930	0.17505	0.12674	4919	0.26212	1	0.5815
340	NAA35	0.0051511	340	-0.59148	0.99485	18765	0.017844	0.92329	1.74851	0.4008	10082	-0.015951	0.71566	13693	0.54632	1	0.262553	0.64964	13003	-0.20787	0.7675	14353	0.64934	0.997707	0.187528	0.094609	3817	-0.83334	0.53878	11728	0.16169	0.968652	0.791317	0.0028412	293	-0.5037	0.99716	18836	0.010135	0.652926	1.99418	0.34774	8661	-0.25351	0.95528	17819	0.48843	0.999999	0.311198
341	PLP1	0.0051561	341	-0.29148	0.28373	7778	0.017857	0.92329	1.74819	0.10764	4308	-0.19071	0.96575	18138	0.22828	0.987954	0.641532	0.037944	1796	-0.13409	0.28509	7984	0.099498	0.980454	1.00219	0.31212	8540	0.25269	0.078371	3293	0.17614	0.978127	0.754142	0.409	10109	0.13476	0.14166	5321	0.28716	1	0.541876	0.59964	11597	0.1403	0.23538	7082	0.38802	1	0.411146
342	NR1I3	0.0051777	342	-0.34027	0.93643	17557	0.017924	0.92329	1.74657	0.30794	8303	0.083048	0.095363	3858	0.20634	0.999794	0.685417	0.34036	9077	-0.20489	0.88954	16486	0.48933	0.988374	0.310398	0.097322	3917	-0.16084	0.61475	12421	0.2109	0.968652	0.675923	0.18114	5818	0.076843	0.080784	3454	0.18081	0.987644	0.742778	0.027218	1642	-0.32204	0.83615	15484	0.072749	0.836399	1.13817
343	ELAVL4	0.0051833	343	-0.32933	0.74277	14021	0.01794	0.92329	1.74618	0.0023223	184	-0.33258	0.59206	12273	0.0082776	0.8348	2.0821	0.64398	12946	0.11969	0.39292	10016	0.53961	0.990677	0.26792	0.23757	7179	-0.088159	0.20173	6360	0.38631	0.984159	0.413064	0.0075005	641	-0.18253	0.27846	7747	0.025676	0.755379	1.59047	0.21146	6128	-0.14692	0.64754	12946	0.34147	0.999999	0.466647
344	DIP2B	0.0052289	344	-0.26242	0.02632	1371	0.018076	0.92329	1.7429	0.035718	1765	-0.2124	0.2297	6775	0.090853	0.965831	1.04166	0.25018	7413	0.6937	0.016755	941	0.053999	0.977851	1.26761	0.96341	17746	0.25488	0.34335	8881	0.49011	0.999501	0.309706	0.83584	15350	0.15698	0.26662	7529	0.41344	1	0.383588	0.86183	15846	0.23107	0.23987	7155	0.39234	1	0.406337
345	ZNF564	0.0052312	345	-0.44199	0.96694	18169	0.018081	0.92329	1.74278	0.29513	8058	0.17286	0.045335	2161	0.11169	0.961508	0.951986	0.13459	5106	-0.31149	0.92333	17108	0.27555	0.980454	0.5598	0.083443	3426	-0.52563	0.90534	16743	0.18589	0.968652	0.730744	0.82863	15215	0.055027	0.40665	10010	0.55381	1	0.256639	0.32067	8162	0.09553	0.39983	9995	0.54865	1	0.260705
346	GOLGB1	0.0052427	346	-0.45049	0.99476	18764	0.01812	0.92329	1.74184	0.14628	5164	-0.21057	0.84277	15719	0.27383	0.993795	0.562519	0.87517	16187	0.57211	0.020735	1087	0.062541	0.977851	1.20384	0.60845	12553	0.1781	0.18236	6010	0.32697	0.997269	0.485492	0.69997	13110	-0.015905	0.70564	13380	0.71664	1	0.144699	0.34713	8649	0.0057552	0.44612	10844	0.5944	1	0.225921
347	SHISA2	0.0052458	347	-0.30573	0.99475	18763	0.018131	0.92329	1.74158	0.058197	2608	-0.18687	0.92233	17269	0.1358	0.976443	0.8671	0.41963	10463	-0.018736	0.28126	7920	0.56816	0.995805	0.245529	0.26375	7675	0.15191	0.041651	1972	0.10582	0.96685	0.975432	0.86546	15930	0.30695	0.062552	2830	0.14665	0.978389	0.833718	0.04737	2338	0.0040538	0.3456	9012	0.49554	1	0.304921
348	ETS2	0.0052472	348	-0.44474	0.72036	13667	0.018136	0.92329	1.74146	0.33169	8747	-0.1163	0.78037	14629	0.47268	1	0.325433	0.057292	2509	-0.60229	0.87339	16172	0.13719	0.980454	0.862678	0.34804	9178	0.050808	0.16406	5678	0.30855	0.997269	0.510674	0.61954	12121	-0.0075764	0.87772	16194	0.66361	1	0.178087	0.13651	4781	-0.0031255	0.19777	6457	0.26022	0.999999	0.584659
349	OR13C9	0.005258	349	-0.39165	0.99327	18729	0.018167	0.92329	1.74072	0.017557	1048	-0.30192	0.98363	18505	0.052598	0.939504	1.27903	0.85796	15884	0.022842	0.76676	14343	0.77404	0.998525	0.111237	0.10038	4011	-0.2588	0.91629	16944	0.21637	0.968652	0.664803	0.30197	8086	-0.13373	0.76347	14155	0.44056	1	0.355995	0.16459	5266	-0.028209	0.40755	10138	0.29078	0.999999	0.536435
350	NUP62CL	0.0052848	350	-0.31371	0.82769	15518	0.018265	0.92329	1.73838	0.26808	7531	0.039232	0.12338	4729	0.25617	0.999794	0.591472	0.91955	17040	0.33932	0.2511	7343	0.39453	0.98504	0.40392	0.18179	6202	0.38716	0.033389	1658	0.089175	0.96685	1.04976	0.96811	18097	0.31745	0.076274	3299	0.17253	0.987068	0.763135	0.48054	10381	-0.050614	0.59548	12453	0.5837	0.999999	0.23381
351	TNFRSF14	0.0052854	351	-0.32915	0.87213	16360	0.018267	0.92329	1.73833	0.23903	6981	0.0072546	0.15209	5316	0.28786	0.999794	0.540819	0.17588	6041	-0.17808	0.29087	8083	0.32594	0.980454	0.486862	0.00091036	64	-0.71273	0.77289	14358	0.0033177	0.928815	2.47916	0.034285	1869	-0.29954	0.92246	17131	0.088179	0.890628	1.05463	8.7359e-05	54	-0.66842	0.99991	18932	0.00034198	0.116602	3.466
352	SOS2	0.0052931	352	-0.38537	0.96139	18054	0.018294	0.92329	1.73769	0.13693	4991	-0.15659	0.80027	14963	0.26377	0.992231	0.578775	0.79323	14798	0.064017	0.49299	11426	0.61742	0.994345	0.209419	0.96586	17785	0.36649	0.29355	7989	0.43955	0.999501	0.356992	0.38409	9661	-0.0044986	0.49788	11379	0.52767	1	0.277638	0.3242	8230	-0.073885	0.90339	16794	0.46319	0.999999	0.334241
353	FAM189A2	0.0052932	353	-0.4338	0.99471	18762	0.018294	0.92329	1.73769	0.010089	685	-0.29636	0.98991	18637	0.033874	0.920268	1.47013	0.0025245	139	-1.489	0.9778	18108	0.0089684	0.980454	2.04729	0.0064392	390	-1.3501	0.97045	17970	0.022077	0.968652	1.65606	0.99873	18862	0.57421	0.0012714	191	0.0046621	0.458687	2.33142	0.9922	18679	0.36461	0.0077972	683	0.026601	0.731597	1.5751
354	MYO9A	0.0052977	354	-0.45396	0.7879	14755	0.018305	0.92329	1.73743	0.026939	1426	-0.4344	0.97687	18364	0.072667	0.953325	1.13866	0.16055	5756	-0.50752	0.69627	13437	0.31066	0.980454	0.507715	0.051968	2295	-0.44605	0.15793	5564	0.12677	0.968652	0.896984	0.27666	7596	-0.11479	0.69633	13282	0.41343	1	0.383598	0.87091	16015	0.050988	0.75921	14249	0.77511	1	0.110637
355	UNC13B	0.0052984	355	-0.3546	0.9947	18761	0.018308	0.92329	1.73736	0.078236	3287	-0.15673	0.91419	17111	0.17435	0.987954	0.758578	0.22143	6839	0.36999	0.05937	2539	0.13984	0.977851	0.854369	0.34249	9075	-0.11742	0.51872	11546	0.49116	0.991739	0.308777	0.37592	9501	0.18143	0.032151	1785	0.087311	0.923248	1.05893	0.3439	8592	-0.060123	0.66741	13163	0.48427	0.999999	0.314912
356	URM1	0.005327	356	-0.47169	0.99467	18760	0.018394	0.92329	1.73532	0.14589	5156	-0.18808	0.56285	11943	0.2734	0.993795	0.563201	0.22766	6965	-0.017127	0.1496	5427	0.37702	0.980454	0.423636	0.80026	14861	-0.11482	0.79622	14722	0.80392	1	0.0947872	0.1782	5762	-0.45825	0.87843	16203	0.30829	1	0.511041	0.018355	1285	-0.92194	0.76599	14338	0.053684	0.788568	1.27016
357	WSB2	0.0053294	357	-0.41854	0.9174	17194	0.018405	0.92329	1.73506	0.10043	4057	-0.15451	0.64646	12846	0.21529	0.987954	0.666976	0.25691	7556	-0.3985	0.88557	16398	0.40623	0.980454	0.391228	0.0014618	94	-0.47106	0.15244	5453	0.005293	0.968652	2.2763	0.025345	1530	-0.26224	0.46665	11135	0.069321	0.857421	1.15914	0.084337	3547	-0.14244	0.65154	12994	0.18549	0.986709	0.731679
358	PLIN1	0.0053383	358	-0.16126	0.087745	3664	0.01843	0.92329	1.73447	0.096678	3922	-0.085114	0.29979	8110	0.2084	0.987954	0.681102	0.045989	2080	-0.52389	0.78178	14567	0.11543	0.980454	0.937681	0.060907	2616	-0.53679	0.96857	17934	0.14392	0.968652	0.841879	0.80886	14851	0.048719	0.5756	12043	0.66277	1	0.178637	0.87889	16162	0.084279	0.50316	11684	0.64184	1	0.192573
359	TMEM102	0.0053459	359	-0.38347	0.99446	18755	0.018452	0.92329	1.73396	0.436	10463	0.024362	0.39777	10051	0.5437	0.999794	0.264641	0.71375	13735	0.37119	0.15984	5616	0.3014	0.980255	0.520857	0.85059	15667	0.41489	0.045573	2119	0.11357	0.96685	0.944736	0.28647	7784	-0.10289	0.72826	13658	0.42386	1	0.372778	0.091791	3790	-0.13613	0.37521	9559	0.19928	0.993272	0.700536
360	FKBP14	0.0053823	360	-0.45145	0.99462	18759	0.018574	0.92329	1.73109	0.12224	4709	-0.2013	0.76846	14443	0.24793	0.988409	0.605671	0.058513	2554	-0.45164	0.76901	14373	0.13949	0.980454	0.855457	0.53587	11896	-0.10175	0.67983	13141	0.64777	0.998957	0.188579	0.57401	11638	0.11328	0.34757	8954	0.49447	1	0.30586	0.26594	7095	0.006441	0.42653	10486	0.57508	1	0.240272
361	NDUFAF7	0.0053919	361	-0.18816	0.60152	12128	0.018604	0.92329	1.73039	0.26706	7514	-0.17169	0.95565	17929	0.40315	1	0.394533	0.36178	9479	-0.043254	0.43289	10743	0.51056	0.988772	0.291953	0.51789	11727	0.16312	0.10936	4301	0.23192	0.989295	0.634662	0.85283	15702	0.22847	0.18735	6171	0.33413	1	0.476085	0.78291	14255	0.12582	0.23179	7021	0.38448	1	0.415126
362	UROS	0.0053993	362	-0.13013	0.028847	1480	0.018631	0.92329	1.72976	0.0067832	474	-0.1848	0.41366	10378	0.023199	0.906301	1.63453	0.82718	15326	0.33679	0.076764	3178	0.17287	0.977851	0.76228	0.12635	4911	-0.40435	0.83286	15349	0.26155	0.968652	0.582445	0.43096	10332	0.068852	0.25869	7401	0.4054	1	0.392116	0.14458	4925	-0.15028	0.76414	14314	0.26901	0.999999	0.570232
363	MAPK10	0.0053994	363	-0.39244	0.9946	18758	0.018631	0.92329	1.72976	0.27169	7616	-0.076008	0.6965	13428	0.40821	1	0.389116	0.49246	11625	0.40207	0.12561	4877	0.26008	0.977851	0.584893	0.31262	8552	-0.1089	0.69358	13312	0.4613	0.989081	0.336017	0.066243	3003	-0.031898	0.20104	6401	0.15148	0.954129	0.819645	0.29456	7635	-0.23485	0.90818	16901	0.43121	0.999999	0.365311
364	ZPBP	0.0054106	364	-0.27041	0.30811	8292	0.018668	0.92329	1.7289	0.033833	1694	-0.22161	0.1293	4873	0.086954	0.96286	1.06071	0.9776	18121	0.58324	0.058563	2509	0.13829	0.977851	0.859209	0.78679	14676	0.26457	0.11975	4617	0.25005	0.993293	0.601973	0.10323	4249	-0.38006	0.95969	17924	0.22024	0.97962	0.657104	0.038592	2056	-0.40075	0.87551	16221	0.096408	0.887245	1.01589
365	TLE6	0.0054435	365	-0.49192	0.99456	18757	0.018776	0.92329	1.7264	0.07282	3079	-0.19848	0.57898	12120	0.16411	0.987954	0.784865	0.40551	10215	-0.12113	0.50297	11503	0.55405	0.995789	0.256451	0.6757	13273	0.33449	0.10451	4146	0.22332	0.989295	0.651072	0.001628	188	-0.48313	0.97605	18295	0.0059109	0.591698	2.22835	0.25153	6833	-0.051596	0.24554	7245	0.38463	0.999999	0.414957
366	GPT2	0.0054459	366	-0.19111	0.21038	6311	0.018782	0.92329	1.72626	0.019502	1135	-0.20146	0.55355	11855	0.05687	0.939504	1.24512	0.74339	14091	0.098379	0.41076	10341	0.5579	0.992008	0.253444	0.1426	5448	-0.40843	0.90711	16783	0.28912	0.969822	0.538922	0.34312	8879	-0.090476	0.26091	7431	0.48418	1	0.314993	0.13204	4708	-0.19009	0.24812	7298	0.25534	0.999999	0.592881
367	VIPR2	0.0054497	367	-0.35929	0.97866	18421	0.018796	0.92329	1.72593	0.0029384	228	-0.5013	0.99706	18786	0.010354	0.841819	1.98489	0.35552	9361	0.16679	0.14774	5390	0.28905	0.980255	0.539027	0.67726	13287	0.55383	0.021325	1209	0.06445	0.96685	1.19078	0.44783	10456	0.21157	0.042182	2144	0.1074	0.945829	0.968996	0.80514	14676	0.20331	0.15002	5599	0.30102	1	0.521405
368	BICRA	0.0054989	368	-0.36661	0.85863	16114	0.018965	0.92329	1.72205	0.17299	5701	0.0054317	0.23899	6950	0.37833	0.999794	0.422129	0.90457	16726	0.15119	0.67886	13225	0.7131	0.996762	0.14685	0.29906	8292	0.22931	0.15654	5535	0.30078	0.997269	0.521751	0.10744	4371	-0.10868	0.45538	10918	0.22781	0.984635	0.642427	0.67708	12591	0.03878	0.47811	11394	0.62623	1	0.203266
369	FDX2	0.0055171	369	-1.2035	0.99448	18756	0.019028	0.92329	1.72061	0.45585	10650	-0.43815	0.6466	12848	0.57763	1	0.23835	0.77	14450	0.35422	0.4432	10935	0.45386	0.98666	0.343078	0.94558	17396	1.2923	0.054418	2451	0.096512	0.96685	1.01542	0.26846	7453	-0.2922	0.89372	16499	0.40462	1	0.392953	0.12963	4668	-0.71164	0.94348	17588	0.25266	0.999999	0.597464
370	AP4B1	0.0055208	370	-0.45697	0.45745	10639	0.019046	0.92329	1.7202	0.00043679	34	-0.51643	0.81904	15286	0.0016029	0.794894	2.79509	0.019966	1130	-0.73134	0.77585	14474	0.062992	0.980454	1.20071	0.011908	678	-0.80213	0.83506	15394	0.039533	0.968652	1.40304	0.0021351	236	-0.50726	0.9898	18631	0.0077072	0.613101	2.1131	0.56226	11188	0.041418	0.48624	11549	0.63419	1	0.197781
371	NPR2	0.0055444	371	-0.31463	0.99446	18754	0.01912	0.92329	1.71851	0.035797	1769	-0.18603	0.86167	16095	0.090996	0.965831	1.04098	0.25461	7509	-0.1533	0.58477	12237	0.40392	0.980454	0.393705	0.12147	4738	-0.074034	0.1389	5194	0.25324	0.968652	0.596468	0.34204	8863	0.068423	0.28948	7950	0.43642	1	0.360095	0.18032	5567	0.29952	0.025192	1631	0.074893	0.863962	1.12556
372	PAK6	0.0055525	372	-0.23106	0.764	14355	0.01915	0.92329	1.71783	0.097276	3945	-0.11327	0.75315	14223	0.20952	0.987954	0.678775	0.0067419	399	-0.74091	0.8358	15478	0.023074	0.980454	1.63688	0.17297	6053	-0.43442	0.92437	17084	0.32222	0.974243	0.491848	0.91216	16900	0.11023	0.39634	9814	0.54333	1	0.264936	0.22349	6320	-0.12217	0.90856	16906	0.35446	0.999999	0.450433
373	SPNS1	0.0055564	373	-0.46811	0.99444	18753	0.019164	0.92329	1.71751	0.0081665	570	-0.43621	0.99183	18680	0.027704	0.906301	1.55746	0.93067	17264	1.5238	0.0012669	62	0.0046107	0.977851	2.33623	0.89013	16413	0.42718	0.092633	3801	0.20204	0.978127	0.694563	0.029975	1716	-0.42765	0.68851	13196	0.079109	0.870187	1.10177	0.97433	18248	1.2046	0.0113	919	0.03763	0.77087	1.42447
374	OR4K17	0.0055772	374	-0.50151	0.99442	18752	0.019226	0.92329	1.71611	0.0082958	575	-0.3904	0.9917	18679	0.028157	0.913451	1.55041	0.034586	1687	-0.69904	0.97491	18050	0.092791	0.980454	1.03249	0.27487	7861	-0.25262	0.66891	13012	0.42355	0.986021	0.373095	0.77525	14233	0.29149	0.085033	3577	0.18843	0.994183	0.72485	0.22355	6322	0.0051943	0.32621	8677	0.47668	1	0.321773
375	HTR3B	0.005606	375	-0.3968	0.93331	17493	0.019325	0.92329	1.71388	0.019242	1121	-0.28914	0.85623	15980	0.056277	0.939504	1.24967	0.01185	688	-0.40501	0.31491	8554	0.039342	0.980454	1.40514	0.087772	3569	-0.19274	0.057998	2603	0.19381	0.968652	0.712624	0.96167	17929	0.23352	0.053159	2504	0.12865	0.969187	0.89059	0.67542	12570	0.14274	0.15716	5784	0.31165	1	0.506333
376	ZNF589	0.0056148	376	-0.43623	0.8586	16113	0.01935	0.92329	1.71332	0.30945	8325	-0.046405	0.45632	10959	0.44876	1	0.347986	0.41939	10460	-0.20137	0.30124	8300	0.56791	0.995805	0.24572	0.1504	5638	-0.36706	0.32049	8480	0.29963	0.969822	0.523415	0.008207	695	-0.32291	0.64351	12701	0.027909	0.758782	1.55426	0.0042861	519	-0.44058	0.29627	8123	0.015065	0.548859	1.82203
377	PCSK1	0.00564	377	-0.47689	0.94684	17771	0.019437	0.92329	1.71137	0.42557	10383	-0.10754	0.74927	14164	0.5639	1	0.248798	0.028582	1438	-0.58216	0.36277	9473	0.080766	0.980454	1.09277	0.26372	7674	-0.31516	0.76271	14230	0.41244	0.984159	0.384639	0.92585	17186	0.46338	0.055147	2577	0.13249	0.969792	0.877817	0.15522	5105	0.078439	0.091294	3845	0.20053	0.985195	0.697821
378	MYBL1	0.0056575	378	-0.29079	0.68405	13152	0.019493	0.92329	1.71012	0.15147	5274	-0.1133	0.71629	13704	0.27939	0.993795	0.553789	0.67669	13308	1.0421	0.0086645	511	0.029364	0.977851	1.53218	0.8341	15394	0.37722	0.095613	3894	0.2074	0.980489	0.683191	0.93042	17257	0.35992	0.043239	2182	0.10945	0.947863	0.960784	0.81989	14974	0.15025	0.14442	5451	0.29184	1	0.534855
379	LPO	0.0056595	379	-0.38748	0.64053	12575	0.0195	0.92329	1.70997	0.16573	5555	-0.20701	0.90774	16979	0.29477	0.9953	0.530517	0.14136	5317	-0.52571	0.79085	14714	0.28707	0.980454	0.542012	0.86362	15916	0.12352	0.4486	10838	0.5967	0.999501	0.224244	0.15653	5370	-0.084094	0.64204	12683	0.28507	1	0.545048	0.7745	14104	-0.071265	0.90338	16793	0.77547	0.999999	0.110435
380	TENM1	0.0057003	380	-0.40153	0.97982	18442	0.019649	0.92329	1.70666	0.11389	4524	-0.25305	0.97984	18416	0.23889	0.987954	0.621802	0.0030185	167	-0.64337	0.99698	18475	0.010628	0.980454	1.97355	0.82322	15210	0.055639	0.54657	11792	0.64564	0.999501	0.19001	0.018367	1237	-0.18021	0.59085	12181	0.054414	0.828815	1.26429	0.20857	6072	-0.065127	0.67735	13268	0.33832	0.999999	0.470672
381	SNX13	0.0057223	381	-0.53132	0.99428	18750	0.019729	0.92329	1.70489	0.027129	1432	-0.45745	0.87328	16322	0.073077	0.953325	1.13622	0.040141	1877	-0.53293	0.71985	13728	0.10393	0.980454	0.983259	0.47116	11330	0.044102	0.19359	6225	0.33837	0.998154	0.470608	0.83153	15269	0.19407	0.059865	2731	0.14155	0.977661	0.84909	0.48949	10468	-0.033057	0.52387	11833	0.58809	0.999999	0.230556
382	MAST2	0.0057234	382	-0.36183	0.99428	18749	0.019731	0.92329	1.70485	0.022012	1235	-0.19443	0.37435	9579	0.062282	0.944106	1.20564	0.10291	4088	-0.28586	0.77925	14524	0.22089	0.980454	0.655824	0.93723	17228	0.47017	0.13291	5006	0.27259	0.996819	0.56449	0.93959	17477	0.31505	0.029137	1677	0.081179	0.91283	1.09056	0.54743	11023	0.21774	0.16097	5856	0.3154	1	0.501138
383	IL1RAP	0.0057432	383	-0.19434	0.16068	5342	0.019798	0.92329	1.70338	0.0020472	163	-0.38505	0.60155	12366	0.0073311	0.831357	2.13483	0.8777	16230	0.29486	0.30813	8429	0.453	0.98666	0.343902	0.44357	10858	0.025638	0.27301	7610	0.41869	0.999501	0.378107	0.86752	15973	0.17127	0.3164	8402	0.46334	1	0.3341	0.84307	15482	0.23403	0.090704	3825	0.19948	0.984642	0.700101
384	MKS1	0.0057666	384	-0.37932	0.53773	11447	0.019864	0.92329	1.70193	0.099312	4019	-0.16563	0.85504	15954	0.21327	0.987954	0.67107	0.084337	3449	-0.72525	0.94743	17531	0.1876	0.980454	0.726767	0.021325	1142	-0.815	0.86469	15948	0.065632	0.968652	1.18288	0.10906	4424	-0.23648	0.65957	12880	0.2307	0.984635	0.636952	0.37628	9223	-0.099704	0.87675	16247	0.51902	0.999999	0.284816
385	TNIP2	0.0057686	385	-0.36582	0.97129	18256	0.019867	0.92329	1.70187	0.21145	6448	-0.22273	0.94043	17624	0.34357	1	0.463985	0.94116	17463	0.57826	0.080053	3289	0.17899	0.977851	0.747171	0.53912	11923	0.33345	0.082188	3433	0.18314	0.978127	0.737217	0.33007	8630	-0.073457	0.45673	10949	0.47034	1	0.327588	0.90347	16664	0.17441	0.30288	8245	0.45403	1	0.342915
386	F2	0.0057705	386	-0.38849	0.99236	18714	0.019873	0.92329	1.70174	0.0063553	450	-0.23749	0.90768	16978	0.021778	0.904352	1.66198	0.42164	10500	0.00091715	0.54309	11848	0.64005	0.994547	0.193786	0.97908	18036	0.43352	0.10571	4177	0.22544	0.989295	0.646969	0.23233	6766	-0.06121	0.7208	13564	0.36605	1	0.43646	0.40988	9791	0.14465	0.21031	6685	0.36355	1	0.439436
387	FXYD7	0.0057796	387	-0.41878	0.99422	18748	0.019901	0.92329	1.70113	0.07574	3184	-0.11834	0.7657	14401	0.16965	0.987954	0.770446	0.73704	14025	0.42466	0.11301	4435	0.23819	0.977851	0.623076	0.075936	3155	-0.28881	0.33411	8732	0.17224	0.968652	0.763866	0.032497	1806	-0.071672	0.08836	3689	0.084382	0.881939	1.07375	0.0045444	545	-0.26508	0.23612	7092	0.01592	0.55352	1.79806
388	SULF1	0.0057879	388	-0.28304	0.66768	12927	0.019931	0.92329	1.70047	0.07647	3212	-0.16078	0.95713	17960	0.17103	0.987954	0.766928	0.0077137	450	-0.92735	0.98315	18216	0.026267	0.980454	1.58059	0.8785	16209	-0.0086654	0.87835	16187	0.87823	1	0.0563917	0.092074	3883	-0.22742	0.8579	15814	0.19992	0.971322	0.699144	0.08563	3599	-0.11776	0.42188	10401	0.1879	0.986709	0.726073
389	UNC5A	0.0058055	389	-0.23626	0.27743	7650	0.019982	0.92329	1.69936	0.19134	6059	-0.015411	0.097724	3935	0.32215	0.997932	0.491942	0.91904	17028	0.15849	0.44905	11039	0.59712	0.99402	0.223938	0.68422	13357	-0.055616	0.72273	13658	0.72302	0.9995	0.14085	0.10039	4146	-0.25272	0.9722	18204	0.2152	0.979417	0.667158	0.30413	7817	-0.022612	0.1397	5309	0.44161	0.999999	0.354961
390	EYA3	0.0058146	390	-0.42133	0.99419	18747	0.02001	0.92329	1.69875	0.076798	3226	-0.25375	0.90891	17004	0.17167	0.987954	0.765306	0.098799	3934	-0.35001	0.58599	12253	0.21362	0.980454	0.670358	0.37555	9675	-0.12869	0.86739	15994	0.5239	0.993389	0.280752	0.68334	12895	0.27792	0.087219	3644	0.1924	0.994925	0.715795	0.75926	13816	0.19836	0.33119	8768	0.48154	1	0.317368
391	CEP295NL	0.0058201	391	-0.23258	0.45096	10582	0.02003	0.92329	1.69832	0.062351	2755	-0.16881	0.87391	16340	0.14387	0.979226	0.84203	0.06526	2820	-0.15545	0.33512	8912	0.15238	0.980454	0.817072	0.40629	10222	-0.11028	0.79761	14750	0.55464	0.99473	0.255989	0.84181	15475	0.27972	0.06648	2963	0.15414	0.979114	0.812085	0.78226	14239	0.23266	0.041431	2224	0.10752	0.913197	0.968511
392	HES7	0.0058225	392	-0.44116	0.99418	18746	0.020037	0.92329	1.69817	0.037849	1841	-0.2783	0.93152	17449	0.095192	0.966673	1.0214	0.94361	17518	0.73251	0.11771	4618	0.24646	0.977851	0.608254	0.93599	17211	0.48841	0.080756	3384	0.18059	0.978127	0.743306	0.80142	14705	0.17029	0.24851	7210	0.39523	1	0.40315	0.74979	13649	-0.0049739	0.62999	12787	0.75376	0.999999	0.122767
393	CLEC4E	0.0058316	393	-0.50856	0.99417	18745	0.020074	0.92329	1.69737	0.15967	5429	-0.1991	0.89559	16750	0.28818	0.9953	0.540336	0.0018477	97	-0.96374	0.73384	13916	0.0066132	0.980454	2.17959	0.011677	662	-0.6217	0.52317	11577	0.038809	0.968652	1.41107	0.39762	9894	-0.12047	0.80036	14746	0.54212	1	0.265905	0.35703	8837	-0.09567	0.65356	13016	0.49836	0.999999	0.302457
394	CKMT2	0.0058681	394	-0.31137	0.65092	12709	0.020199	0.92329	1.69467	0.19742	6180	-0.12354	0.72145	13769	0.32872	0.998253	0.483174	0.94356	17514	0.33739	0.21174	6623	0.35428	0.980255	0.450653	0.94438	17370	0.44678	0.069868	3003	0.16026	0.977312	0.795175	0.26126	7332	-0.13677	0.91901	17055	0.39688	1	0.401341	0.16696	5314	-0.024147	0.23713	7110	0.29333	0.999999	0.532644
395	GPR87	0.0058714	395	-0.27106	0.99413	18744	0.020211	0.92329	1.69441	0.79911	14843	0.075906	0.42077	10518	0.56774	0.999794	0.245851	0.24143	7247	0.13775	0.20145	6417	0.34388	0.980255	0.463593	0.38962	9923	-0.021337	0.4433	10741	0.53795	0.993389	0.269258	0.55735	11457	0.034773	0.20915	6541	0.3559	1	0.448672	0.87131	16021	0.042464	0.85353	15803	0.85363	1	0.0687303
396	CLPP	0.0058736	396	-0.35162	0.50972	11156	0.020226	0.92329	1.69409	0.071514	3032	-0.26437	0.912	17073	0.16157	0.987954	0.791639	0.063861	2769	-0.33941	0.7928	14745	0.14971	0.980454	0.824749	0.87356	16117	0.012086	0.77327	14362	0.7803	0.999501	0.107738	0.55222	11411	-0.056906	0.72133	13571	0.62554	1	0.203745	0.23196	6476	-0.077476	0.58913	12404	0.36358	0.999999	0.4394
397	TDRP	0.0058817	397	-0.30519	0.99412	18743	0.020251	0.92329	1.69355	0.10986	4384	-0.23309	0.95775	17976	0.23224	0.987954	0.634063	0.058256	2542	0.010857	0.043582	1966	0.10917	0.977851	0.961897	0.29159	8172	-0.084393	0.23773	6995	0.44025	0.987423	0.356301	0.60892	11998	0.070003	0.30309	8177	0.45011	1	0.346681	0.22559	6368	-0.20079	0.81905	15161	0.35668	0.999999	0.447721
398	H2BW1	0.0059206	398	-0.27262	0.99408	18742	0.020379	0.92329	1.69082	0.40197	10101	-0.14284	0.92586	17329	0.54755	1	0.261576	0.061792	2682	-0.11246	0.12655	4900	0.14574	0.980454	0.836421	0.67105	13225	0.39665	0.022953	1266	0.067869	0.96685	1.16833	0.0078504	666	-0.50518	0.99215	18693	0.02679	0.757858	1.57203	0.0022137	336	-0.59938	0.93466	17408	0.0079737	0.444771	2.09834
399	MB21D2	0.0059797	399	-0.31185	0.39478	10064	0.02057	0.92329	1.68677	0.086365	3557	-0.13949	0.78146	14647	0.18951	0.987954	0.722368	0.097521	3901	-0.086392	0.18454	6084	0.21132	0.980454	0.675059	0.076853	3184	-0.24889	0.60684	12339	0.17392	0.968652	0.75965	0.069351	3119	-0.275	0.90916	16826	0.15748	0.955468	0.802775	0.1651	5273	0.055389	0.098779	4081	0.21391	0.990071	0.669769
400	PKHD1L1	0.0059807	400	-0.29579	0.76954	14446	0.020572	0.92329	1.68672	0.095482	3886	-0.21352	0.73441	13951	0.20622	0.987954	0.685669	0.0058101	341	-0.99723	0.8278	15330	0.020001	0.980454	1.69895	0.46841	11284	0.064607	0.36584	9295	0.51279	0.999501	0.29006	0.059662	2771	-0.039011	0.27329	7647	0.1387	0.946503	0.857924	0.25903	6974	-0.056713	0.40914	10172	0.3927	0.999999	0.405939
401	PEAK3	0.0060315	401	-0.40085	0.99397	18741	0.020732	0.92329	1.68336	0.028637	1500	-0.41105	0.97127	18243	0.076234	0.953532	1.11785	0.1515	5575	0.29206	0.068455	2861	0.15729	0.977851	0.803299	0.95809	17633	0.76078	0.0097404	627	0.032788	0.936806	1.48429	0.86437	15908	-0.0052155	0.81748	15040	0.86447	1	0.0632501	0.13227	4713	-0.010143	0.11643	4605	0.2556	0.999999	0.592439
402	CCDC30	0.0060353	402	-0.29924	0.7415	13999	0.020748	0.92329	1.68302	0.0045349	336	-0.33162	0.83501	15573	0.015775	0.870303	1.80203	0.99544	18459	0.55907	0.0045594	252	0.015875	0.977851	1.79929	0.948	17433	0.38651	0.054597	2457	0.13108	0.96685	0.882464	0.34946	9005	-0.055151	0.59372	12211	0.49092	1	0.308989	0.44112	10019	0.042754	0.32617	8676	0.47664	1	0.32181
403	CAPN8	0.006042	403	-0.477	0.99396	18740	0.020766	0.92329	1.68265	0.081379	3391	-0.21226	0.8421	15701	0.18028	0.987954	0.744052	0.26004	7625	-0.0070871	0.38699	9893	0.40936	0.980454	0.387895	0.60263	12499	0.33855	0.048941	2253	0.12009	0.96685	0.920493	0.3222	8481	-0.048415	0.45189	10851	0.46198	1	0.335377	0.21714	6224	-0.076447	0.41203	10220	0.3476	0.999999	0.45892
404	NCAM2	0.0060877	404	-0.084142	0.033676	1665	0.020927	0.92329	1.67929	0.22077	6625	0.042463	0.12746	4832	0.26208	0.999794	0.581566	0.18997	6279	-0.39334	0.84889	15731	0.33982	0.980454	0.468751	0.016866	919	-0.13361	0.11869	4582	0.05457	0.968652	1.26305	0.56953	11578	0.1052	0.27322	7645	0.42009	1	0.376658	0.37368	9170	0.11631	0.27734	7789	0.42902	1	0.367522
405	NFX1	0.0061063	405	-0.31448	0.99389	18739	0.020993	0.92329	1.67793	0.1279	4807	-0.19874	0.93125	17438	0.25396	0.990484	0.595235	0.014573	833	0.041109	0.19514	6304	0.33753	0.980255	0.471688	0.25258	7450	0.098844	0.22356	6749	0.36847	0.999501	0.433598	0.14032	5062	0.14409	0.018762	1303	0.059572	0.8617	1.22496	0.29321	7606	0.32734	0.012722	1000	0.041968	0.791296	1.37708
406	KLRD1	0.0061947	406	-0.33356	0.7202	13666	0.021271	0.92329	1.67221	0.21308	6475	-0.1557	0.75058	14185	0.34536	1	0.461728	0.66	13110	-0.13433	0.82325	15241	0.71009	0.997707	0.148687	0.28561	8065	-0.066714	0.13123	4951	0.43419	0.986516	0.36232	0.87311	16076	0.052819	0.77619	14357	0.78383	1	0.105778	0.89011	16409	0.10504	0.71315	13698	0.74503	1	0.127826
407	LHFPL4	0.0062009	407	-0.38855	0.95382	17912	0.02129	0.92329	1.67182	0.030936	1581	-0.24171	0.98691	18578	0.080989	0.958915	1.09157	0.80075	14904	0.27208	0.08283	3371	0.18402	0.977851	0.735135	0.96977	17864	0.23473	0.43613	10615	0.58399	0.999501	0.233595	0.038266	2005	0.13048	0.052588	2476	0.12751	0.969187	0.894456	0.98914	18603	1.0002	0.00024962	58	0.00095018	0.301006	3.02219
408	SND1	0.0062482	408	-0.093319	0.061436	2695	0.021436	0.92329	1.66886	0.99319	18685	0.33685	0.0068101	490	0.02329	0.865646	1.63283	0.88677	16385	0.096652	0.40732	10269	0.5544	0.992008	0.256177	0.85409	15733	0.344	0.17287	5837	0.31748	0.997269	0.498284	0.95794	17841	0.36362	0.091294	3773	0.19972	0.997253	0.699578	0.54775	11027	0.28003	0.074968	3313	0.17109	0.973865	0.766775
409	LINS1	0.0062784	409	-0.4501	0.99372	18738	0.021529	0.92329	1.66698	0.29844	8125	-0.25115	0.97217	18270	0.43697	1	0.359548	0.75337	14234	0.14923	0.38088	9775	0.52727	0.990677	0.277967	0.24101	7238	-0.10431	0.45587	10978	0.3897	0.984159	0.40927	0.95162	17720	0.25861	0.18749	6174	0.33428	1	0.47589	0.31617	8066	-0.01324	0.66423	13131	0.45455	0.999999	0.342418
410	KBTBD3	0.0062936	410	-0.43297	0.98895	18636	0.021574	0.92329	1.66607	0.0041998	315	-0.38412	0.9958	18758	0.014655	0.868085	1.83401	0.13689	5182	0.049296	0.22779	6917	0.37061	0.982629	0.431083	0.091245	3695	-0.31633	0.80274	14828	0.19994	0.968652	0.6991	0.9153	16963	0.12551	0.36662	9273	0.5134	1	0.289544	0.92435	17103	0.11304	0.83108	15386	0.83218	1	0.0797827
411	RHCG	0.0062956	411	-0.33569	0.50716	11129	0.021583	0.92329	1.66589	0.25876	7353	0.017859	0.30131	8135	0.44346	0.999794	0.353146	0.018334	1062	-0.13733	0.12175	4750	0.058935	0.980454	1.22963	0.076646	3179	0.024584	0.071081	3047	0.16251	0.977558	0.78912	0.33627	8748	-0.11704	0.93368	17371	0.47688	1	0.321591	0.5236	10789	0.094532	0.38852	9795	0.53747	1	0.269646
412	ZNF556	0.0062976	412	-0.34601	0.96039	18037	0.021592	0.92329	1.66571	0.00073024	56	-0.41875	0.9052	16930	0.002677	0.794894	2.57235	0.14117	5310	-0.18052	0.3535	9286	0.28674	0.980454	0.542512	0.9332	17159	0.25607	0.2175	6637	0.36242	0.999501	0.440788	0.43647	10367	-0.026337	0.76525	14190	0.56899	1	0.244895	0.95796	17836	0.18753	0.099425	4094	0.21506	0.990727	0.66744
413	NXT2	0.0063004	413	-0.14533	0.047901	2188	0.021599	0.92329	1.66557	0.036967	1811	-0.024351	0.14285	5135	0.093366	0.966673	1.02981	0.81612	15151	0.44484	0.095629	3813	0.20724	0.977851	0.683526	0.77987	14565	0.60098	0.014757	908	0.048162	0.955972	1.3173	0.13146	4911	-0.1151	0.47358	11195	0.25811	0.993029	0.588195	0.17463	5469	-0.021631	0.093754	3924	0.30171	0.999999	0.52041
414	SNX31	0.0063017	414	-0.12088	0.19061	5914	0.021603	0.92329	1.66549	0.28991	7949	-0.022963	0.41363	10377	0.42773	1	0.36883	0.0075997	442	-1.0435	0.82422	15261	0.025884	0.980454	1.58697	0.0034845	208	-1.0393	0.91597	16937	0.012201	0.968652	1.9136	0.53084	11225	0.20153	0.058595	2690	0.13911	0.97614	0.856642	0.75204	13696	0.045101	0.44334	10804	0.59162	1	0.227957
415	GUF1	0.0063304	415	-0.21895	0.26795	7476	0.021696	0.92329	1.66362	0.12547	4750	-0.072453	0.37974	9689	0.25139	0.990484	0.599652	0.061132	2646	-0.31591	0.63067	12676	0.14448	0.980454	0.840192	0.12468	4850	-0.083825	0.35062	9008	0.25873	0.968652	0.587153	0.96377	17984	0.28255	0.053282	2513	0.12889	0.969187	0.889781	0.99659	18798	0.40064	0.0034145	368	0.012158	0.615093	1.91514
416	DYSF	0.0063405	416	-0.26633	0.55876	11662	0.021731	0.92329	1.66292	0.025732	1383	-0.32654	0.85808	16024	0.070108	0.949831	1.15423	0.93859	17417	0.42882	0.23923	7133	0.38241	0.983809	0.417471	0.49462	11549	-0.088763	0.54257	11759	0.63015	0.998957	0.200556	0.062957	2884	-0.27752	0.71727	13521	0.14509	0.951593	0.838363	0.021245	1395	-0.2139	0.17615	6104	0.059919	0.811587	1.22244
417	PPP1R12C	0.0063489	417	-0.43036	0.94732	17782	0.021757	0.92329	1.6624	0.35496	9192	-0.11317	0.8849	16539	0.49738	1	0.303312	0.029225	1464	-0.46294	0.28101	7914	0.082082	0.980454	1.08575	0.095913	3865	0.045773	0.089214	3683	0.19592	0.978127	0.707921	0.039896	2074	-0.29381	0.95506	17825	0.099626	0.906023	1.00163	0.36121	8915	0.0019159	0.43441	10619	0.58285	1	0.234443
418	MYH14	0.0063553	418	-0.1989	0.27801	7663	0.021778	0.92329	1.66198	0.011908	799	-0.070462	0.091262	3724	0.03953	0.92944	1.40307	0.42701	10600	0.082823	0.36289	9474	0.50898	0.987518	0.293299	0.6852	13367	0.16018	0.402	9975	0.54941	0.999501	0.260103	0.63255	12260	0.071134	0.26515	7504	0.41198	1	0.385124	0.63844	12095	0.001395	0.55402	12099	0.66316	1	0.178382
419	ZNF836	0.0063633	419	-0.27145	0.60381	12154	0.021809	0.92329	1.66136	0.058041	2599	-0.29319	0.985	18531	0.1355	0.976443	0.868061	0.84631	15688	0.2418	0.073174	3043	0.16619	0.977851	0.779395	0.62641	12764	0.36561	0.10944	4303	0.23206	0.989295	0.6344	0.22204	6582	-0.15871	0.82931	15248	0.35508	1	0.449674	0.78458	14288	0.28994	0.14676	5515	0.29574	1	0.52909
420	AXIN1	0.0064088	420	-0.23087	0.23762	6832	0.021976	0.92329	1.65805	0.0044278	330	-0.11847	0.0046956	349	0.015415	0.870303	1.81206	0.059949	2604	-0.35135	0.74315	14039	0.14224	0.980454	0.846978	0.11864	4657	-0.41766	0.91524	16922	0.24832	0.968652	0.604988	0.38803	9725	-0.054561	0.7578	14063	0.53187	1	0.274195	0.9887	18587	0.34358	0.011299	918	0.037624	0.77087	1.42454
421	PLA2G7	0.0064125	421	-0.2966	0.99359	18737	0.021989	0.92329	1.65779	0.05132	2369	-0.10768	0.5459	11789	0.12222	0.966673	0.912858	0.8925	16494	0.22799	0.43877	10858	0.58661	0.993058	0.231651	0.061266	2629	-0.38501	0.077893	3279	0.14461	0.968652	0.839802	0.30043	8061	0.16553	0.045955	2273	0.11476	0.954583	0.940209	0.74928	13644	0.30693	0.034328	1952	0.093539	0.902157	1.02901
422	IFI27L2	0.0064149	422	-0.43431	0.74033	13981	0.021997	0.92329	1.65764	0.06555	2857	-0.24741	0.68651	13295	0.15014	0.987725	0.823504	0.19373	6351	-0.092763	0.18387	6067	0.34361	0.980454	0.463934	0.70295	13573	0.28441	0.13054	4926	0.26855	0.996819	0.570975	0.16719	5567	-0.15397	0.41145	10099	0.29649	1	0.52799	0.1639	5250	-0.15817	0.59833	12489	0.29003	0.999999	0.537557
423	USP34	0.006415	423	-0.38414	0.99359	18736	0.021997	0.92329	1.65764	0.87062	16254	0.08592	0.45799	10971	0.59293	0.999794	0.226997	0.13058	4976	-0.51551	0.83414	15448	0.26873	0.980454	0.570684	0.0048519	296	-0.68133	0.29601	8025	0.016866	0.968652	1.77299	0.12224	4737	-0.09531	0.31527	8382	0.24816	0.99055	0.605268	0.30546	7848	0.049993	0.1533	5688	0.30637	1	0.513754
424	ZW10	0.0064443	424	-0.29697	0.99356	18735	0.022085	0.92329	1.6559	0.79192	14709	0.012631	0.49355	11284	0.60865	0.999794	0.215632	0.77179	14476	0.64029	0.041676	1896	0.10534	0.977851	0.977407	0.90593	16691	0.22245	0.33265	8703	0.47937	0.999501	0.319329	0.54085	11307	0.10774	0.39651	9816	0.54348	1	0.264816	0.50306	10598	0.14184	0.12189	4772	0.25385	1	0.595423
425	CD226	0.0064461	425	-0.39205	0.67082	12968	0.022089	0.92329	1.65582	0.044906	2120	-0.30872	0.65814	12963	0.10961	0.966673	0.96015	0.56781	12244	0.61468	0.013338	772	0.043867	0.977851	1.35786	0.38974	9926	0.2514	0.036765	1788	0.095962	0.96685	1.0179	0.90861	16822	0.28311	0.08653	3622	0.19117	0.994925	0.71858	0.95993	17889	0.19014	0.50313	11683	0.64183	1	0.19258
426	TOM1L1	0.0064623	426	-0.26011	0.75947	14290	0.022139	0.92329	1.65484	0.012997	847	-0.2359	0.48589	11223	0.04256	0.937094	1.371	0.32314	8791	-0.095742	0.57509	12139	0.47223	0.985864	0.325846	0.1494	5620	-0.15074	0.29799	8064	0.29863	0.969822	0.524867	0.25692	7232	0.089477	0.16071	5706	0.30738	1	0.512324	0.35115	8728	0.015777	0.21869	6809	0.3717	1	0.429807
427	LGI4	0.0064647	427	-0.36314	0.99064	18672	0.022146	0.92329	1.6547	0.32399	8610	-0.10372	0.87679	16390	0.46439	1	0.333117	0.67042	13240	0.10356	0.33825	8983	0.48392	0.987348	0.315226	0.39481	10029	-0.10947	0.78772	14589	0.54314	0.993639	0.265088	0.013334	1036	-0.19213	0.362	9206	0.043368	0.79094	1.36283	0.1548	5100	0.16435	0.096318	3998	0.20955	0.98972	0.678712
428	ZNF609	0.0064772	428	-0.40709	0.61011	12226	0.022189	0.92329	1.65386	0.017144	1029	-0.39618	0.98577	18548	0.051666	0.939504	1.2868	0.57776	12331	0.50345	0.087515	3519	0.19263	0.977851	0.715276	0.99699	18456	0.96224	0.00301	205	0.010603	0.875958	1.97457	0.78169	14349	0.17145	0.24607	7171	0.39284	1	0.405784	0.26039	7000	0.10477	0.15919	5826	0.31362	1	0.503596
429	PLSCR4	0.0064793	429	-0.32337	0.91515	17153	0.022195	0.92329	1.65374	0.029006	1512	-0.23739	0.7808	14633	0.077014	0.95626	1.11343	0.20917	6633	-0.32071	0.94216	17435	0.35877	0.980454	0.445184	0.24836	7373	-0.14067	0.83979	15487	0.39705	0.984159	0.401155	0.55988	11481	0.092788	0.16461	5777	0.31129	1	0.506835	0.022397	1444	-0.17206	0.20634	6614	0.062363	0.815884	1.20507
430	SLC35A1	0.0065068	430	-0.33175	0.78154	14659	0.022285	0.92329	1.65199	0.29203	8002	-0.098048	0.48436	11208	0.43002	1	0.366511	0.42717	10602	-0.033019	0.73327	13897	0.57565	0.995805	0.239841	0.98675	18233	0.45749	0.013252	807	0.043599	0.955972	1.36052	0.0092429	772	-0.28949	0.80405	14807	0.031214	0.758782	1.50565	0.99703	18812	0.51703	0.0029696	329	0.010584	0.602783	1.97535
431	NIPSNAP3A	0.0065157	431	-0.22102	0.28649	7843	0.022321	0.92329	1.65129	0.083963	3470	0.0049075	0.15063	5284	0.28634	0.999794	0.543118	0.3422	9108	0.017255	0.34603	9150	0.49186	0.987348	0.308158	0.66324	13152	0.33279	0.057445	2586	0.13657	0.96685	0.864645	0.0012096	146	-0.39438	0.66618	12941	0.0044301	0.567534	2.35359	0.84577	15540	0.16212	0.454	10974	0.60225	1	0.220223
432	SNX6	0.0065221	432	-0.44099	0.8164	15316	0.022346	0.92329	1.6508	0.096075	3898	-0.17344	0.84266	15716	0.20733	0.987954	0.683338	0.12237	4717	-0.27675	0.82351	15247	0.2548	0.980454	0.593801	0.55107	12035	0.10342	0.11419	4459	0.24033	0.989295	0.619192	0.20763	6317	-0.046011	0.46884	11154	0.33969	1	0.468917	0.13165	4703	-0.22617	0.78503	14616	0.25492	0.999999	0.593596
433	GTF2H3	0.0065439	433	-0.42818	0.99346	18734	0.022416	0.92329	1.64944	0.26072	7387	-0.21449	0.80109	14977	0.39645	1	0.401812	0.4634	11240	1.2002	0.0046458	259	0.016178	0.977851	1.79108	0.35371	9292	-0.38747	0.87686	16165	0.50221	0.992178	0.299115	0.58911	11800	0.21094	0.17246	5911	0.31922	1	0.49591	0.032938	1840	-0.4713	0.92651	17253	0.084693	0.869028	1.07215
434	STAG2	0.0065692	434	-0.21539	0.29922	8105	0.022504	0.92329	1.64774	0.19861	6205	0.072991	0.10488	4169	0.22347	0.999794	0.650781	0.15048	5556	-0.062762	0.12874	4975	0.30063	0.980454	0.521968	0.77498	14499	0.00025951	0.42906	10477	0.57686	0.999501	0.23893	0.17099	5631	-0.16251	0.63861	12649	0.30067	1	0.52191	0.84142	15436	0.13284	0.27139	7695	0.42314	1	0.373516
435	GNG11	0.0065832	435	-0.18397	0.20369	6173	0.022546	0.92329	1.64693	0.095133	3872	-0.06599	0.27794	7699	0.20553	0.987954	0.687125	0.90252	16692	0.31005	0.33478	8907	0.48036	0.987348	0.318433	0.082716	3393	-0.32255	0.8347	15387	0.18459	0.968652	0.733792	0.054933	2597	-0.27218	0.41755	10216	0.12943	0.942556	0.887965	0.075098	3248	-0.16631	0.037905	2101	0.16824	0.977292	0.774071
436	CCAR1	0.0066008	436	-0.41036	0.97775	18401	0.022604	0.92329	1.64581	0.37478	9570	0.084703	0.16094	5493	0.29715	0.999794	0.527024	0.74249	14083	-0.093354	0.73698	13961	0.76074	0.997707	0.118764	0.11237	4432	-0.49604	0.80103	14802	0.23744	0.968652	0.624446	0.98597	18529	0.40546	0.014031	1055	0.04596	0.820426	1.33762	0.97508	18274	0.81186	0.0090989	774	0.030756	0.749047	1.51207
437	FADS1	0.0066334	437	-0.37692	0.99337	18733	0.022706	0.92329	1.64386	0.93327	17469	0.18892	0.25419	7234	0.39414	0.999794	0.404349	0.10296	4089	-0.48113	0.85704	15877	0.22099	0.980454	0.655627	0.70027	13547	-0.18432	0.93457	17268	0.73283	0.9995	0.134997	0.16418	5507	0.032065	0.043058	2177	0.10911	0.947571	0.962135	0.17075	5398	0.038983	0.10808	4359	0.23018	0.998335	0.637932
438	GMPS	0.0066431	438	-0.70992	0.87626	16445	0.02274	0.92329	1.64321	0.94071	17610	0.73204	0.027723	1475	0.07591	0.95151	1.1197	0.038614	1818	-2.2205	0.96139	17773	0.069897	0.980454	1.15554	0.0090656	536	-2.8127	0.99093	18355	0.01712	0.968652	1.7665	0.40329	10017	-0.10553	0.84808	15613	0.54825	1	0.261021	0.73454	13388	0.041903	0.83001	15364	0.83119	1	0.0802997
439	HIRA	0.0066509	439	-0.53594	0.99335	18732	0.022764	0.92329	1.64275	0.36211	9339	-0.14624	0.87224	16300	0.50502	1	0.296691	0.67799	13322	0.39979	0.061855	2632	0.14462	0.977851	0.839772	0.8651	15945	0.29674	0.31331	8353	0.45963	0.999501	0.337592	0.4834	10769	-0.18834	0.57847	12067	0.59086	1	0.228515	0.52921	10849	0.65594	0.0094933	798	0.032015	0.756982	1.49465
440	SYT8	0.0066522	440	-0.22733	0.99335	18731	0.022769	0.92329	1.64266	0.33684	8848	-0.11843	0.95578	17933	0.47808	1	0.320499	0.051473	2283	-0.61151	0.82402	15255	0.12599	0.980454	0.899664	0.10459	4165	-0.53453	0.93269	17229	0.22379	0.968652	0.650159	0.22622	6664	-0.05884	0.64864	12750	0.35952	1	0.444277	0.14397	4916	-0.16324	0.70824	13633	0.26833	0.999999	0.571331
441	IKBKB	0.006666	441	-0.34917	0.99333	18730	0.022814	0.92329	1.6418	0.64287	12555	0.010715	0.43388	10776	0.58132	0.999794	0.235585	0.88976	16443	0.85582	0.0050022	281	0.017361	0.977851	1.76043	0.12215	4770	-0.18293	0.87881	16192	0.25441	0.968652	0.594466	0.47486	10693	0.15059	0.14141	5309	0.28673	1	0.542527	0.9726	18204	0.41967	0.059981	2858	0.14305	0.94516	0.844512
442	SLC17A5	0.0066762	442	-0.27065	0.67616	13047	0.022844	0.92329	1.64123	0.01654	1011	-0.18919	0.2872	7882	0.050379	0.937094	1.29775	0.83157	15410	0.26382	0.26624	7632	0.41002	0.98504	0.387195	0.89542	16507	0.1075	0.42782	10457	0.57562	0.999501	0.239864	0.90892	16830	0.16157	0.34326	8873	0.49013	1	0.309689	0.82433	15078	0.1281	0.36439	9364	0.51381	1	0.289197
443	ADIPOR1	0.0066804	443	-0.45521	0.99021	18665	0.022857	0.92329	1.64098	0.34523	9001	0.0090433	0.24392	7056	0.38335	0.999794	0.416405	0.59509	12476	-0.075756	0.82381	15251	0.67633	0.997707	0.169841	0.57689	12260	-0.068126	0.47946	11212	0.66645	0.998957	0.176232	0.85096	15661	0.11404	0.36269	9219	0.50951	1	0.292847	0.16439	5262	-0.14314	0.4444	10814	0.29056	0.999999	0.536764
444	VCL	0.006711	444	-0.36635	0.046812	2151	0.022952	0.92329	1.63918	0.021594	1216	-0.29792	0.38315	9745	0.061366	0.944106	1.21207	0.38089	9805	-0.1442	0.56403	12037	0.52947	0.990979	0.276159	0.078994	3247	-0.51311	0.83519	15397	0.17782	0.968652	0.750019	0.57597	11663	0.50775	0.018291	1280	0.058568	0.860466	1.23234	0.98904	18598	0.49854	0.01096	891	0.036568	0.768434	1.4369
445	FSD1	0.0067388	445	-0.36166	0.90582	16991	0.023046	0.92329	1.6374	0.31277	8383	-0.16088	0.92813	17380	0.45233	1	0.344545	0.19409	6357	-0.37892	0.79512	14780	0.34399	0.980454	0.463454	0.1404	5395	-0.12404	0.51811	11543	0.28549	0.969103	0.544409	0.85019	15647	0.18966	0.37094	9351	0.51773	1	0.285897	0.66762	12462	0.19477	0.22321	6900	0.3761	1	0.424697
446	B3GNT4	0.0067567	446	-0.48621	0.99324	18728	0.023114	0.92329	1.63612	0.049675	2302	-0.28642	0.81102	15142	0.11898	0.966673	0.924526	0.1149	4480	-0.13326	0.26309	7567	0.24184	0.980454	0.616472	0.065784	2789	-0.18947	0.17617	5896	0.15324	0.968652	0.814628	0.0029239	301	-0.52716	0.99708	18832	0.010416	0.652926	1.9823	0.013603	1094	-0.48593	0.93067	17327	0.043216	0.747168	1.36436
447	OAS1	0.0067832	447	-0.15814	0.48468	10914	0.023199	0.92329	1.63453	0.013612	871	-0.087874	0.24152	6998	0.043879	0.937094	1.35774	0.22929	7000	0.16688	0.11509	4515	0.24183	0.977851	0.61649	0.26256	7645	0.19084	0.071853	3075	0.16398	0.977558	0.785209	0.5391	11291	0.044149	0.26414	7487	0.41091	1	0.386253	0.54564	11004	-0.020616	0.3714	9491	0.61715	0.999999	0.209609
448	IGFBPL1	0.0067923	448	-0.35362	0.99321	18727	0.023228	0.92329	1.63399	0.10269	4142	-0.226	0.95925	18007	0.21942	0.987954	0.658724	0.94622	17559	0.57686	0.018559	1005	0.05787	0.977851	1.23755	0.36455	9481	-0.17216	0.7951	14705	0.513	0.992994	0.289883	0.034475	1877	-0.25547	0.86844	16018	0.08857	0.890628	1.05271	0.39566	9594	-0.045734	0.82624	15288	0.5399	0.999999	0.267687
449	PRSS58	0.0068114	449	-0.4378	0.99319	18726	0.023291	0.92329	1.63281	0.17364	5713	-0.19395	0.98222	18473	0.3033	0.9953	0.518128	0.98776	18321	0.37676	0.012237	706	0.040484	0.977851	1.39272	0.72195	13814	0.23853	0.06196	2750	0.1452	0.967861	0.838033	0.057873	2697	-0.30259	0.92426	17164	0.1352	0.945377	0.869023	0.083142	3503	-0.20824	0.74817	14099	0.18333	0.986709	0.736766
450	CAPN15	0.006825	450	-0.39725	0.75984	14299	0.023334	0.92329	1.63201	0.11629	4572	-0.27906	0.98216	18470	0.24149	0.987954	0.617101	0.47126	11405	0.24329	0.069619	2910	0.15947	0.977851	0.797321	0.1509	5646	0.18949	0.048729	2242	0.11967	0.96685	0.922015	0.70851	13220	0.22004	0.051515	2438	0.12547	0.969187	0.90146	0.010509	943	-0.16764	0.13309	5106	0.035122	0.704662	1.45442
451	CCDC158	0.0068289	451	-0.3121	0.49028	10970	0.023348	0.92329	1.63175	0.38435	9768	0.0025382	0.42963	10696	0.57692	0.999794	0.238884	0.059053	2574	-0.34559	0.11098	4373	0.14052	0.980454	0.852262	0.010089	585	-0.87485	0.74946	14030	0.033888	0.968652	1.46995	0.58426	11750	0.15159	0.29913	8115	0.44611	1	0.350558	0.14921	5007	-0.23099	0.95657	17842	0.27404	0.999999	0.562186
452	NOMO2	0.0068318	452	-0.33749	0.99317	18725	0.023356	0.92329	1.6316	0.5009	11026	-0.030219	0.7526	14215	0.59899	1	0.22258	0.47009	11382	-0.13549	0.70412	13534	0.61861	0.997324	0.208583	0.095343	3847	-0.33033	0.67754	13114	0.20729	0.968652	0.683422	0.9067	16780	0.30313	0.094316	3875	0.20521	0.998636	0.687801	0.17757	5522	-0.17672	0.80759	14969	0.3048	0.999999	0.515985
453	AASDHPPT	0.0068367	453	-0.090823	0.12659	4664	0.023377	0.92329	1.63121	0.11565	4555	-0.23526	0.81342	15178	0.2408	0.987954	0.618344	0.1192	4625	-0.59683	0.8352	15468	0.24932	0.980454	0.603243	0.032435	1592	-0.91536	0.91285	16877	0.088259	0.968652	1.05424	0.97021	18152	0.34546	0.020202	1350	0.062621	0.873099	1.20328	0.61283	11750	0.079871	0.32539	8665	0.4759	1	0.322484
454	EFCAB7	0.0068483	454	-0.43328	0.98474	18534	0.023413	0.92329	1.63054	0.20638	6345	-0.094583	0.4183	10462	0.33823	1	0.470788	0.35588	9368	0.050075	0.26128	7540	0.40497	0.98504	0.392577	0.12059	4717	-0.26542	0.63405	12608	0.25173	0.968652	0.599065	0.8511	15665	0.0091773	0.75284	14000	0.76637	1	0.115562	0.98929	18606	0.3491	0.010712	871	0.035789	0.768434	1.44625
455	CNOT7	0.0068614	455	-0.15165	0.1224	4582	0.02346	0.92329	1.62967	0.10026	4051	-0.16156	0.48638	11225	0.21499	0.987954	0.667582	0.050042	2233	-0.61971	0.93021	17222	0.12322	0.980454	0.909319	0.9748	17961	0.56817	0.0802	3358	0.17956	0.978127	0.74579	5.2588e-05	16	-0.85772	0.99995	18941	0.00021083	0.249691	3.67607	0.05428	2579	-0.29678	0.92069	17145	0.12778	0.937006	0.893537
456	BMP1	0.0068822	456	-0.39401	0.97303	18293	0.023531	0.92329	1.62836	0.050857	2350	-0.20175	0.74253	14070	0.12132	0.966673	0.916068	0.32684	8855	-0.1519	0.79392	14762	0.476	0.986437	0.322393	0.33338	8911	-0.18909	0.84991	15681	0.48211	0.991729	0.316854	0.25048	7108	0.16705	0.013248	1015	0.043563	0.810937	1.36088	0.2773	7302	0.14897	0.11706	4631	0.24559	1	0.609789
457	LAGE3	0.0068902	457	-0.21724	0.27924	7694	0.023556	0.92329	1.6279	0.10046	4059	-0.11075	0.15882	5446	0.21534	0.987954	0.666875	0.011694	683	-0.92196	0.98831	18309	0.03886	0.980454	1.4105	0.015974	880	-1.129	0.9026	16685	0.0519	0.968652	1.28483	0.95165	17722	0.63087	0.031175	1751	0.085349	0.91945	1.0688	0.011176	990	-0.56238	0.98882	18590	0.037264	0.712262	1.42871
458	SFXN5	0.0069135	458	0.11019	0.0035702	246	0.01249	0.924161	1.90344	0.14285	5097	-0.13786	0.81582	15218	0.27015	0.993795	0.568395	0.13813	5221	-0.28132	0.63444	12719	0.28167	0.980454	0.550259	0.72697	13880	0.034429	0.61069	12377	0.67732	0.999501	0.169206	0.17371	5687	-0.20454	0.90966	16842	0.30355	1	0.51777	0.53201	10875	0.10296	0.21952	6820	0.37253	1	0.428839
459	FAM228A	0.0069187	459	-0.38346	0.97251	18283	0.023653	0.92329	1.62611	0.029169	1517	-0.35285	0.88761	16588	0.077368	0.95689	1.11144	0.63288	12839	-0.18841	0.71964	13726	0.69553	0.997707	0.157684	0.023177	1226	-0.52528	0.9291	17173	0.069494	0.968652	1.15805	0.036528	1954	-0.28691	0.92273	17136	0.092716	0.896365	1.03285	0.33728	8465	-0.018646	0.61951	12685	0.47712	0.999999	0.321372
460	ABCC2	0.0069292	460	-0.44307	0.94485	17725	0.023687	0.92329	1.62549	0.093636	3815	-0.0056793	0.29822	8085	0.20286	0.987954	0.692804	0.71755	13771	0.25631	0.23513	7059	0.3782	0.983219	0.422278	0.84942	15645	0.6688	0.020158	1168	0.06199	0.964071	1.20768	0.057424	2678	-0.091933	0.1848	6124	0.13431	0.945377	0.871892	0.14831	4990	-0.30188	0.94769	17674	0.2731	0.999999	0.563678
461	IL32	0.0069437	461	-0.14159	0.38327	9822	0.023726	0.92329	1.62478	0.26009	7372	0.0061687	0.1884	5988	0.3257	0.999794	0.487182	0.2597	7616	-0.16178	0.59237	12311	0.40904	0.980454	0.388234	0.035847	1716	-0.15167	0.15634	5528	0.095126	0.968652	1.0217	0.3351	8727	-0.18399	0.913	16921	0.47565	1	0.322712	0.21262	6150	0.027921	0.12538	4875	0.25977	1	0.585411
462	UBE2Z	0.0069501	462	-0.24849	0.29523	8019	0.023739	0.92329	1.62454	0.16907	5605	-0.11266	0.54845	11809	0.29837	0.9953	0.525245	0.086544	3528	-0.63918	0.97704	18093	0.19164	0.980454	0.717514	0.10866	4308	-0.51117	0.94425	17463	0.23096	0.968652	0.636463	0.75157	13830	0.27822	0.13818	5208	0.28135	1	0.550753	0.38817	9449	0.19649	0.029149	1779	0.083043	0.8791	1.0807
463	PIRT	0.0069605	463	-0.44251	0.93337	17494	0.023777	0.92329	1.62384	0.036082	1776	-0.12137	0.37124	9510	0.091577	0.966673	1.03821	0.094759	3805	-0.48891	0.92403	17117	0.2063	0.980454	0.685501	0.28226	7997	-0.056165	0.18293	6022	0.43089	0.986119	0.365634	0.66376	12639	0.32197	0.011078	875	0.036954	0.792181	1.43234	0.074804	3234	-0.032875	0.31703	8506	0.16768	0.977292	0.775519
464	SYT13	0.0069971	464	-0.24021	0.64085	12580	0.023893	0.92329	1.62173	0.74133	13894	0.012973	0.87004	16257	0.86969	0.999794	0.0606355	0.47464	11462	0.25105	0.081397	3329	0.18146	0.977851	0.741219	0.87919	16222	0.068808	0.6614	12919	0.70531	0.999501	0.15162	0.95025	17678	0.17992	0.36695	9277	0.51373	1	0.289265	0.17107	5403	-0.095087	0.37119	9484	0.29789	0.999999	0.525944
465	CYP2A7	0.0070078	465	-0.26952	0.93878	17609	0.02393	0.92329	1.62106	0.27634	7709	0.088752	0.124	4749	0.25722	0.999794	0.589695	0.88505	16364	0.5862	0.039498	1806	0.10098	0.977851	0.995765	0.95446	17564	0.31757	0.10466	4152	0.22359	0.989295	0.650548	0.10449	4287	-0.096389	0.86515	15957	0.22247	0.980959	0.652729	0.29505	7647	0.032549	0.31367	8452	0.46454	1	0.332977
466	PAPSS2	0.0070183	466	-0.36707	0.85023	15944	0.023965	0.92329	1.62042	0.075759	3185	-0.21253	0.73996	14027	0.16969	0.987954	0.770344	0.26559	7741	-0.3419	0.85653	15870	0.41487	0.980454	0.382088	0.035697	1713	-0.68821	0.93943	17367	0.094846	0.968652	1.02298	0.45871	10553	0.066404	0.32554	8560	0.47249	1	0.325607	0.25505	6894	0.098494	0.13394	5130	0.27432	1	0.561743
467	PSD	0.0070506	467	-0.10727	0.050489	2283	0.024083	0.92329	1.61829	0.042226	2016	-0.17554	0.64312	12804	0.10419	0.966673	0.982174	0.047316	2138	-0.83063	0.95564	17677	0.11803	0.980454	0.928008	0.013872	771	-0.6612	0.98613	18282	0.045482	0.968652	1.34216	0.26774	7442	0.047758	0.30793	8254	0.45488	1	0.342103	0.46887	10276	0.195	0.086989	3708	0.19284	0.982404	0.714803
468	ABCC12	0.0070815	468	-0.071414	0.14312	5002	0.02419	0.92329	1.61636	0.45171	10617	0.34758	0.016864	1079	0.052863	0.904768	1.27685	0.16548	5847	-0.06014	0.40286	10182	0.31556	0.980454	0.500918	0.67915	13306	0.22134	0.11504	4485	0.24183	0.989401	0.61649	0.38036	9591	-0.091169	0.78338	14468	0.52371	1	0.280909	0.039917	2097	-0.36632	0.74207	14020	0.099152	0.894258	1.0037
469	CSF3R	0.0071041	469	0.0001639	0.0013619	98	0.0049395	0.87524	2.30632	0.32135	8557	0.10499	0.050696	2345	0.1221	0.967435	0.913284	0.34196	9103	-0.07208	0.33452	8903	0.49095	0.988374	0.308963	0.83091	15339	0.29558	0.10384	4128	0.22215	0.989295	0.653354	0.033533	1843	-0.35139	0.93731	17437	0.086565	0.886907	1.06266	0.28756	7493	-0.14351	0.69413	13464	0.42362	0.999999	0.373024
470	H2BC4	0.0071515	470	-0.39996	0.99285	18724	0.024418	0.92329	1.61229	0.087583	3596	-0.064019	0.24331	7040	0.1918	0.987954	0.717151	0.27391	7885	-0.3347	0.91416	16939	0.42314	0.981538	0.373516	0.56542	12145	0.19443	0.10341	4114	0.22138	0.989295	0.654862	0.31435	8329	0.049114	0.16979	5869	0.31658	1	0.499517	0.11153	4354	-0.037341	0.3789	9627	0.23309	0.999999	0.632476
471	PRDX1	0.0071575	471	-0.57088	0.98407	18522	0.024436	0.92329	1.61197	0.10528	4231	-0.23602	0.71488	13681	0.22401	0.987954	0.649733	0.73842	14032	0.17672	0.1883	6159	0.33047	0.980255	0.480868	0.12829	4990	0.22386	0.0083354	540	0.028303	0.931098	1.54817	0.10862	4409	-0.42701	0.95254	17772	0.22993	0.984635	0.638404	0.093881	3858	-0.073375	0.36605	9398	0.2032	0.996927	0.692076
472	ZNF720	0.0071674	472	-0.31485	0.99283	18723	0.024466	0.92329	1.61144	0.099902	4041	-0.14751	0.67929	13210	0.21435	0.987954	0.668877	0.25073	7425	-0.33503	0.95165	17611	0.40004	0.980454	0.397897	0.99063	18306	0.56129	0.0093734	603	0.031625	0.934615	1.49997	0.63001	12236	0.04983	0.26358	7477	0.41036	1	0.386835	0.13728	4793	-0.11673	0.47276	11298	0.26106	0.999999	0.58326
473	MOB3A	0.0071716	473	-0.17133	0.15901	5303	0.024483	0.92329	1.61114	0.30827	8312	-0.029354	0.23897	6949	0.44745	1	0.349255	0.87924	16250	0.17829	0.30085	8290	0.44562	0.986592	0.351035	0.204	6582	-0.20721	0.56092	11922	0.35302	0.98106	0.452201	0.70194	13140	0.19437	0.040951	2097	0.10497	0.943286	0.978935	0.68028	12628	0.23498	0.055799	2724	0.1351	0.935827	0.869345
474	SYCP2L	0.0071769	474	-0.37991	0.93524	17536	0.024499	0.92329	1.61085	0.051678	2384	-0.31584	0.95455	17906	0.12293	0.966673	0.910342	0.070398	2997	-0.42093	0.65652	12957	0.16202	0.980454	0.790431	0.0052114	321	-0.73112	0.92994	17183	0.018033	0.968652	1.74393	0.13747	5019	-0.1263	0.44861	10799	0.26459	0.996551	0.577427	0.055716	2620	-0.1019	0.24122	7176	0.13056	0.941319	0.88419
475	ERLIN1	0.0071982	475	-0.3992	0.83494	15659	0.024571	0.92329	1.60958	0.066725	2887	-0.20014	0.4511	10926	0.15238	0.987954	0.817072	0.15166	5579	-0.33505	0.87231	16156	0.30176	0.980454	0.520338	0.25807	7554	0.084194	0.2461	7150	0.39134	0.999501	0.407446	0.00325	324	-0.24006	0.067555	3009	0.011587	0.670491	1.93603	0.082998	3495	-0.029681	0.12946	5004	0.18307	0.986709	0.737383
476	APBB1IP	0.0072565	476	-0.42009	0.99274	18722	0.024753	0.92329	1.60637	0.029272	1522	-0.258	0.92686	17350	0.077572	0.95689	1.1103	0.77551	14532	0.18157	0.34364	9102	0.48942	0.987348	0.310318	0.32635	8794	0.32068	0.050425	2308	0.12296	0.96685	0.910236	0.8515	15672	0.054401	0.81705	15030	0.81818	1	0.0871511	0.27955	7335	0.085531	0.18606	6264	0.33992	1	0.468623
477	MMP3	0.0072568	477	-0.23072	0.54679	11547	0.024754	0.92329	1.60635	0.34607	9018	-0.09686	0.83715	15612	0.48796	1	0.311616	0.034759	1693	-0.44519	0.64894	12887	0.093135	0.980454	1.03089	0.33643	8968	0.063816	0.40369	10005	0.55113	0.999501	0.258746	0.45898	10556	-0.10167	0.89523	16531	0.57934	1	0.237066	0.4515	10111	0.11936	0.10358	4229	0.22228	0.992693	0.6531
478	CD86	0.0072766	478	-0.33899	0.99272	18721	0.024819	0.92329	1.60522	0.059095	2641	-0.22859	0.74776	14142	0.13754	0.976443	0.861571	0.065627	2833	-0.45946	0.48078	11324	0.15306	0.980454	0.815138	0.44384	10865	-0.1399	0.69924	13368	0.59218	0.998957	0.227546	0.99444	18739	0.71033	0.0018731	246	0.0067835	0.518211	2.16855	0.76674	13948	0.49806	0.012999	1019	0.042801	0.791775	1.36855
479	LILRA5	0.007282	479	-0.41662	0.9841	18523	0.024835	0.92329	1.60494	0.035927	1773	-0.20635	0.24784	7122	0.091269	0.966553	1.03968	0.11336	4432	-0.49696	0.76468	14308	0.23916	0.980454	0.621311	0.22333	6944	-0.17555	0.69164	13283	0.37208	0.98106	0.429364	0.0082622	701	-0.34881	0.7648	14178	0.028092	0.758782	1.55142	0.04515	2268	-0.41589	0.98257	18424	0.10966	0.913369	0.959952
480	SUPT20H	0.0072865	480	-0.52997	0.93587	17549	0.024853	0.92329	1.60462	0.016487	1009	-0.40663	0.94014	17618	0.050281	0.937094	1.2986	0.9178	16996	0.44646	0.065497	2749	0.15165	0.977851	0.819158	0.99548	18416	0.77138	0.0045217	319	0.015745	0.877068	1.80286	0.51587	11084	0.092373	0.3042	8195	0.45119	1	0.345641	0.64591	12198	0.27247	0.10872	4378	0.23127	0.998357	0.635881
481	TOMM20L	0.0072889	481	-0.19573	0.16486	5425	0.024862	0.92329	1.60446	0.0066856	469	-0.31362	0.74785	14143	0.022876	0.906301	1.64062	0.28911	8162	-0.04842	0.36064	9421	0.43825	0.982868	0.358278	0.70139	13558	0.086234	0.29718	8048	0.44327	0.999501	0.353332	0.51682	11094	-0.028669	0.42324	10327	0.60731	1	0.21659	0.22898	6426	-0.059016	0.18676	6274	0.36032	0.999999	0.443312
482	PCP2	0.0072913	482	-0.28321	0.99271	18720	0.024866	0.92329	1.60439	0.67556	12964	0.048923	0.32249	8570	0.46549	0.999794	0.33209	0.25267	7467	-0.23701	0.71234	13624	0.402	0.980454	0.395774	0.038761	1817	-0.41108	0.75736	14153	0.10099	0.968652	0.995722	0.39518	9847	0.16643	0.050429	2410	0.12337	0.967578	0.90879	0.27178	7198	-0.0093596	0.39565	9918	0.40658	0.999999	0.390854
483	BACH1	0.0073021	483	-0.30243	0.9927	18719	0.024902	0.92329	1.60377	0.84638	15743	-0.019667	0.86921	16242	0.84627	1	0.0724911	0.1955	6383	-0.52126	0.91944	17031	0.34538	0.980454	0.461703	0.011896	677	-0.80215	0.88554	16325	0.039496	0.968652	1.40345	0.1478	5205	-0.13899	0.59115	12187	0.2757	1	0.559563	0.2395	6608	-0.043105	0.30182	8215	0.37168	0.999999	0.429831
484	CNGB3	0.0073045	484	-0.57208	0.98918	18641	0.024906	0.92329	1.6037	0.0055912	401	-0.58157	0.96174	18051	0.019268	0.893522	1.71516	0.019605	1117	-0.73138	0.9261	17153	0.062286	0.980454	1.20561	0.1965	6458	0.029532	0.41377	10205	0.56135	0.999501	0.250766	0.19275	6036	0.023431	0.10084	4079	0.21693	1	0.66368	0.18926	5733	-0.23077	0.93303	17370	0.31752	0.999999	0.498229
485	SLC47A1	0.0073179	485	-0.25333	0.5303	11365	0.024951	0.92329	1.60291	0.35869	9275	-0.082555	0.76726	14422	0.50138	1	0.299833	0.98811	18328	0.38729	0.011885	682	0.039464	0.977851	1.4038	0.36025	9404	-0.21649	0.86942	16033	0.50877	0.992978	0.293479	0.9275	17217	0.40391	0.023779	1490	0.070036	0.884012	1.15468	0.62659	11935	0.19235	0.17017	6006	0.32445	1	0.488852
486	SERPINE2	0.0073318	486	-0.21463	0.20206	6147	0.024999	0.92329	1.60208	0.31802	8500	-0.11811	0.92281	17278	0.45792	1	0.33921	0.10321	4099	-0.10892	0.31362	8530	0.2214	0.980454	0.654822	0.92844	17068	0.12519	0.72277	13659	0.74371	0.999501	0.128596	0.34202	8862	0.046471	0.25769	7378	0.40441	1	0.393178	0.34886	8684	-0.14753	0.95796	17871	0.48961	0.999999	0.31015
487	KRTAP12-4	0.0073492	487	-0.36239	0.99265	18718	0.025059	0.92329	1.60104	0.89227	16650	0.039258	0.85267	15903	0.85257	0.999794	0.06927	0.25531	7524	0.37907	0.071018	2961	0.16207	0.977851	0.790297	0.0050331	305	-0.62202	0.96696	17898	0.017463	0.968652	1.75788	0.68964	12974	0.054409	0.19835	6356	0.34521	1	0.461917	0.03404	1884	-0.25743	0.41406	10258	0.087081	0.87399	1.06008
488	SPANXA2	0.0073586	488	-0.38425	0.99264	18717	0.025084	0.92329	1.6006	0.0060118	428	-0.32012	0.99399	18725	0.020671	0.896531	1.68464	0.85536	15826	0.4919	0.074877	3104	0.16931	0.977851	0.771317	0.083661	3431	-0.2999	0.63912	12663	0.1863	0.968652	0.729787	0.28489	7754	-0.22335	0.92023	17083	0.42216	1	0.374523	0.0071203	735	-0.48389	0.99288	18687	0.024424	0.628767	1.61218
489	TM9SF4	0.0073641	489	-0.41569	0.95462	17928	0.025104	0.92329	1.60026	0.9758	18288	0.18691	0.12509	4781	0.2591	0.999794	0.586533	0.11276	4411	-0.29264	0.79584	14789	0.23814	0.980454	0.623168	0.33277	8899	0.42399	0.015946	977	0.051819	0.955972	1.28551	0.46316	10587	-0.010272	0.39962	9876	0.58131	1	0.235592	0.38914	9466	0.058227	0.3537	9176	0.50342	1	0.29807
490	CNOT10	0.0073714	490	-0.46968	0.87545	16426	0.02512	0.92329	1.59998	0.086777	3571	-0.18937	0.82904	15471	0.19025	0.987954	0.720675	0.96115	17831	0.45856	0.13076	5050	0.26888	0.977851	0.570442	0.42815	10609	-0.21495	0.93208	17218	0.5765	0.997678	0.239201	0.87022	16022	0.13193	0.43662	10558	0.58407	1	0.233535	0.6685	12475	0.28081	0.055293	2706	0.13412	0.935718	0.872506
491	RAB11FIP2	0.0073802	491	-0.30972	0.22131	6511	0.025148	0.92329	1.5995	0.019682	1145	-0.27099	0.236	6896	0.057234	0.939504	1.24235	0.0033544	184	-1.0703	0.66277	13033	0.011763	0.980454	1.92948	0.015421	853	-0.64611	0.98458	18248	0.050207	0.968652	1.29924	0.32467	8535	-0.12375	0.8612	15877	0.46465	1	0.332874	0.065571	2944	-0.30621	0.98507	18486	0.14985	0.959689	0.824343
492	EXOSC3	0.007413	492	-0.78708	0.79311	14861	0.02526	0.92329	1.59757	0.096728	3924	-0.13924	0.59836	12334	0.20849	0.987954	0.680915	0.10714	4217	-1.0262	0.50858	11547	0.18118	0.980454	0.74189	0.13316	5155	-0.72704	0.16281	5650	0.22041	0.968652	0.656769	0.44599	10438	0.19652	0.20045	6391	0.3473	1	0.459295	0.95598	17789	0.26719	0.85221	15770	0.85227	1	0.0694228
493	CCDC38	0.0074152	493	-0.45102	0.84249	15799	0.025267	0.92329	1.59745	0.0011828	95	-0.49981	0.99882	18839	0.0042969	0.794894	2.36684	0.91057	16844	0.18079	0.32918	8802	0.47472	0.987348	0.323562	0.10408	4144	-0.14897	0.20271	6377	0.22289	0.968652	0.651909	0.85619	15769	0.057929	0.75381	14012	0.76705	1	0.115176	0.59101	11491	0.13348	0.31448	8467	0.46528	1	0.332286
494	PLEKHA5	0.0074249	494	-0.16168	0.084463	3535	0.025294	0.92329	1.59698	0.08038	3360	0.012035	0.11833	4585	0.24737	0.999794	0.606653	0.25391	7493	0.038867	0.10313	4092	0.22073	0.977851	0.656139	0.26524	7703	-0.028371	0.15326	5472	0.41393	0.984159	0.383073	0.013668	1051	-0.35339	0.97951	18384	0.044112	0.791538	1.35544	0.011423	1009	-0.37887	0.98858	18581	0.038003	0.712262	1.42018
495	GJE1	0.0074402	495	-0.40112	0.8373	15706	0.025349	0.92329	1.59604	0.0018814	154	-0.55864	0.98308	18493	0.0067416	0.815086	2.17124	0.31532	8643	-0.1034	0.34291	9084	0.46435	0.984995	0.333155	0.14161	5424	0.64305	0.0031934	220	0.011221	0.875958	1.94997	0.0026413	281	-0.37514	0.99736	18840	0.0094357	0.631197	2.02523	0.15628	5116	-0.13622	0.56665	12195	0.28175	0.999999	0.550136
496	VPS37D	0.0074783	496	-0.16852	0.53173	11382	0.02547	0.92329	1.59397	0.66051	12769	0.27411	0.013687	920	0.044912	0.885632	1.34764	0.73358	13980	0.27075	0.17716	5943	0.3192	0.980255	0.495937	0.99467	18403	0.64018	0.0053346	372	0.018433	0.885186	1.7344	0.7466	13745	-0.0019657	0.87799	16195	0.75252	1	0.123482	0.89608	16514	0.20522	0.26062	7493	0.41255	1	0.384523
497	KRTAP4-12	0.007479	497	-0.36194	0.76661	14392	0.025473	0.92329	1.59392	0.95391	17885	0.21507	0.12429	4760	0.25775	0.999794	0.588801	0.047928	2160	-0.4849	0.65801	12973	0.11918	0.980454	0.923797	0.049297	2198	-0.62657	0.91913	16996	0.12164	0.968652	0.914924	0.46907	10639	0.31315	0.064919	2914	0.15115	0.978389	0.820592	0.56772	11244	0.27964	0.045889	2372	0.11614	0.923607	0.935018
498	DENND10	0.0074937	498	-0.45089	0.99171	18700	0.025525	0.92329	1.59303	0.012931	844	-0.32162	0.80459	15039	0.042404	0.937094	1.37259	0.013646	779	-0.60822	0.98635	18277	0.04477	0.980454	1.34901	0.74137	14059	0.0055856	0.73876	13881	0.75472	0.999501	0.122214	0.92697	17208	0.30886	0.10477	4201	0.22378	1	0.650179	0.59137	11496	0.20664	0.063312	2961	0.14931	0.951917	0.825911
499	LRRC9	0.0074973	499	-0.40448	0.67431	13018	0.025535	0.92329	1.59286	0.036216	1783	-0.15994	0.24976	7151	0.091845	0.966673	1.03694	0.39965	10125	-0.17841	0.8175	15142	0.54823	0.994194	0.261037	0.82115	15173	0.22369	0.17046	5791	0.31502	0.997269	0.501662	0.95127	17710	0.41438	0.048284	2350	0.11921	0.958358	0.923687	0.62703	11939	0.085961	0.42022	10372	0.56884	1	0.24501
500	CBLL2	0.0075154	500	-0.26653	0.58504	11933	0.025587	0.92329	1.59198	0.53986	11426	-0.09027	0.721	13764	0.6186	1	0.20859	0.03171	1570	-0.77196	0.94226	17438	0.086992	0.980454	1.06052	0.00067588	45	-0.73952	0.28578	7843	0.0024882	0.928815	2.60411	0.53453	11249	0.16408	0.19278	6258	0.33962	1	0.469007	0.21804	6238	-0.035265	0.21696	6785	0.34857	0.999999	0.45771
501	TNFSF18	0.0075209	501	-0.61622	0.99226	18710	0.025604	0.92329	1.59169	0.0087051	598	-0.45361	0.99129	18672	0.029493	0.919753	1.53028	0.076542	3195	-0.10996	0.09747	3882	0.17344	0.980454	0.760851	0.071935	3007	-0.74684	0.90753	16789	0.16475	0.968652	0.783175	0.33947	8817	0.2222	0.10882	4328	0.23089	1	0.636595	0.35774	8853	0.19888	0.14944	5580	0.30007	1	0.522777
502	HTR1E	0.0075318	502	-0.38364	0.47105	10771	0.025642	0.92329	1.59105	0.010859	737	-0.39541	0.95446	17904	0.036285	0.920268	1.44027	0.67648	13307	0.37722	0.21129	6615	0.35383	0.980255	0.451205	0.046945	2121	-0.21629	0.31212	8336	0.11717	0.968652	0.931184	0.50117	10940	0.050071	0.35259	9047	0.49942	1	0.301534	0.94796	17604	0.14117	0.46087	11085	0.60907	1	0.215333
503	HMCES	0.0075661	503	-0.50053	0.99243	18715	0.02575	0.92329	1.58922	0.053648	2449	-0.2699	0.82493	15392	0.1269	0.971608	0.896538	0.81688	15164	0.52932	0.078879	3251	0.17675	0.977851	0.752641	0.80016	14859	0.54798	0.025019	1343	0.072164	0.96685	1.14168	0.98506	18509	0.48344	0.014943	1098	0.048736	0.837262	1.31215	0.76627	13938	0.20416	0.15188	5647	0.30399	1	0.517141
504	SEMA3E	0.0075852	504	-0.095461	0.36219	9387	0.025817	0.92329	1.58809	0.049972	2317	-0.22228	0.87624	16381	0.11954	0.966673	0.922487	0.99511	18451	0.56077	0.0048895	274	0.017004	0.977851	1.76945	0.93982	17285	0.2533	0.093464	3828	0.20354	0.978127	0.69135	0.70363	13161	0.1262	0.24075	7077	0.38749	1	0.41174	0.90463	16687	0.30633	0.061193	2894	0.14529	0.948042	0.837764
505	RTF1	0.0076081	505	-0.26832	0.17373	5587	0.02589	0.92329	1.58687	0.018623	1092	-0.096243	0.045114	2153	0.054873	0.939504	1.26064	0.2282	6973	-0.33968	0.44075	10896	0.37754	0.980454	0.423037	0.013816	768	-0.93837	0.7948	14703	0.045324	0.968652	1.34367	0.05717	2671	-0.54363	0.46448	11094	0.13378	0.945377	0.873609	0.15058	5028	-0.72687	0.93435	17401	0.27553	0.999999	0.559831
506	ZNF486	0.0076191	506	-0.63509	0.99218	18708	0.025925	0.92329	1.58628	0.02431	1325	-0.50552	0.98252	18482	0.067153	0.946527	1.17293	0.927	17192	0.67719	0.037962	1746	0.097833	0.977851	1.00951	0.9133	16822	0.38647	0.20243	6370	0.34725	0.999501	0.459358	0.33363	8704	-0.19685	0.89076	16440	0.47411	1	0.324121	0.0068557	718	-0.54996	0.99314	18695	0.02353	0.620905	1.62838
507	SNX17	0.0076245	507	-0.48184	0.85383	16011	0.025947	0.92329	1.58591	0.036104	1779	-0.39839	0.94951	17803	0.091626	0.966673	1.03798	0.11245	4401	-0.59947	0.78624	14638	0.23761	0.980454	0.624135	0.48075	11423	0.17175	0.2075	6469	0.35232	0.999501	0.453063	0.80405	14762	0.11013	0.2083	6526	0.35508	1	0.449674	0.96214	17946	0.42968	0.043675	2297	0.11187	0.920572	0.951286
508	CSRP2	0.0076307	508	-0.24201	0.25751	7259	0.025961	0.92329	1.58568	0.063319	2796	-0.20637	0.85317	15915	0.14579	0.979231	0.836272	0.091594	3687	-0.43072	0.89718	16628	0.20064	0.980454	0.697582	0.11844	4650	-0.29869	0.35843	9153	0.24798	0.968652	0.605583	0.21345	6420	-0.062696	0.37708	9470	0.34591	1	0.461037	0.89349	16471	0.19535	0.14042	5325	0.2852	1	0.54485
509	YY2	0.0076354	509	-0.20224	0.60873	12210	0.025976	0.92329	1.58543	0.0036774	282	-0.16895	0.43302	10756	0.012887	0.852823	1.88985	0.29277	8229	0.2242	0.077217	3194	0.17371	0.977851	0.760175	0.04704	2126	-0.35118	0.51645	11530	0.11734	0.968652	0.930554	0.34736	8965	-0.067142	0.70967	13428	0.48871	1	0.310949	0.96469	18014	0.40146	0.034052	1944	0.092982	0.901236	1.0316
510	ITK	0.00764	510	-0.22393	0.41948	10310	0.025992	0.92329	1.58516	0.25286	7244	-0.060383	0.67809	13193	0.388	1	0.411168	0.0011438	67	-1.3332	0.89451	16580	0.0041448	0.980454	2.3825	0.0018298	109	-1.224	0.998	18503	0.0065539	0.968652	2.1835	0.0026148	277	-0.46302	0.99739	18841	0.0093479	0.631197	2.02929	0.22589	6373	-0.075317	0.43893	10724	0.35701	0.999999	0.44732
511	ME3	0.0076603	511	-0.24768	0.99234	18713	0.026069	0.92329	1.58388	0.014159	897	-0.16273	0.54685	11797	0.045107	0.937094	1.34576	0.68296	13385	0.31724	0.14368	5312	0.28487	0.980255	0.545353	0.079242	3263	-0.42235	0.92121	17027	0.17831	0.968652	0.748824	0.64662	12415	-0.019873	0.85904	15838	0.68042	1	0.167223	0.3842	9376	0.01611	0.34523	9005	0.49518	1	0.305237
512	EIF3J	0.0076628	512	-0.30779	0.13958	4943	0.026077	0.92329	1.58374	0.013239	858	-0.30707	0.55206	11838	0.043092	0.937094	1.3656	0.40083	10142	0.015476	0.34494	9128	0.37268	0.982629	0.428664	0.093589	3780	-0.58695	0.90641	16768	0.16006	0.968652	0.795717	0.95571	17802	0.46629	0.070918	3116	0.16245	0.983685	0.78928	0.96135	17928	0.84392	0.002789	315	0.0099383	0.595955	2.00269
513	ZNF32	0.0076784	513	-0.40627	0.99232	18712	0.026136	0.92329	1.58276	0.0066762	468	-0.23183	0.55631	11884	0.022844	0.906301	1.64123	0.076828	3203	-0.024421	0.22286	6832	0.17398	0.980454	0.759501	0.6209	12706	0.31298	0.23739	6989	0.38254	0.999501	0.417323	0.29484	7950	0.082385	0.16532	5794	0.31199	1	0.505859	0.11106	4347	0.068191	0.13156	5068	0.27033	1	0.568106
514	CLMN	0.0076921	514	-0.061048	0.044321	2063	0.026181	0.92329	1.58201	0.11955	4656	-0.15483	0.69405	13395	0.24502	0.987954	0.610798	0.11235	4398	0.12598	0.020614	1082	0.062278	0.977851	1.20567	0.30278	8378	0.1559	0.11776	4555	0.24663	0.993293	0.607954	0.98837	18580	0.38974	0.01163	921	0.038629	0.792181	1.41309	0.65831	12348	-0.050445	0.86814	16081	0.68481	0.999999	0.16443
515	RAB11A	0.0077177	515	-0.46868	0.9382	17596	0.026263	0.92329	1.58066	0.59428	11989	0.12216	0.19291	6075	0.33045	0.999794	0.480894	0.16068	5760	-0.4946	0.49805	11470	0.31078	0.980454	0.507547	0.039438	1838	-0.54214	0.37224	9401	0.10235	0.968652	0.989912	0.97951	18381	0.36497	0.05349	2519	0.1293	0.969398	0.888401	0.92208	17046	0.039434	0.90814	16900	0.90813	1	0.041852
516	CYP11B1	0.0077371	516	-0.32641	0.99226	18711	0.026335	0.92329	1.57947	0.27014	7586	-0.13242	0.90273	16891	0.40649	1	0.39095	0.91447	16929	0.20389	0.30021	8276	0.44496	0.986592	0.351679	0.86985	16052	0.20544	0.29211	7963	0.43808	0.999501	0.358447	0.02254	1415	-0.29219	0.49696	11368	0.063349	0.847136	1.19826	0.0083225	812	-0.21451	0.25917	7475	0.028291	0.660202	1.54835
517	ZNF134	0.0077456	517	-0.33278	0.99225	18709	0.026367	0.92329	1.57894	0.060074	2676	-0.24792	0.962	18057	0.13946	0.978546	0.85555	0.9051	16732	0.38824	0.18596	6110	0.32807	0.980255	0.484033	0.63074	12808	-0.047938	0.77439	14380	0.6934	0.998957	0.159016	0.76997	14128	-0.018388	0.85522	15757	0.77221	1	0.112265	0.31584	8060	-1.5785e-05	0.40834	10157	0.45421	0.999999	0.342743
518	CMTM6	0.0077539	518	-0.46225	0.94953	17826	0.02639	0.92329	1.57856	0.036945	1809	-0.27295	0.88446	16529	0.093313	0.966673	1.03006	0.16558	5850	-0.10656	0.42062	10517	0.31569	0.980454	0.500739	0.14598	5552	-0.32267	0.9798	18147	0.2947	0.969822	0.53062	0.089686	3812	-0.24289	0.96245	17989	0.19556	0.968412	0.70872	0.9591	17865	0.40153	0.18853	6301	0.34234	1	0.465542
519	ZNF565	0.007799	519	-0.24167	0.33117	8744	0.026532	0.92329	1.57623	0.1067	4275	-0.21339	0.70843	13588	0.22656	0.987954	0.644817	0.37209	9658	0.038123	0.18331	6056	0.32538	0.980255	0.487609	0.28762	8101	-0.16884	0.57828	12082	0.43622	0.986869	0.360294	0.0011611	142	-0.44739	0.99884	18889	0.0042509	0.563283	2.37152	0.031848	1804	-0.21214	0.80844	14983	0.082433	0.863647	1.0839
520	OR1E1	0.0078337	520	-0.35748	0.83175	15602	0.026654	0.92329	1.57424	0.1846	5936	-0.027828	0.21645	6520	0.31494	0.996346	0.501772	0.40187	10159	0.33357	0.12745	4935	0.26325	0.977851	0.579632	0.49953	11586	0.13596	0.14902	5392	0.29322	0.997269	0.532806	0.38093	9602	-0.11287	0.83473	15356	0.52433	1	0.280395	0.31763	8095	-0.042695	0.45807	11040	0.4561	0.999999	0.34094
521	CTRL00978	0.0078479	521	-0.40649	0.99215	18707	0.014917	0.92329	1.82632	0.074497	3152	-0.25256	0.9255	17323	0.12964	0.974529	0.887261	0.72515	13875	0.12995	0.48374	11349	0.48947	0.987348	0.310274	0.35935	9386	0.10402	0.22026	6691	0.28054	0.996819	0.552005	0.63864	12328	-0.058478	0.8097	14895	0.63832	1	0.194962	0.19733	5872	-0.2245	0.80959	15001	0.24845	0.999999	0.604761
522	METTL6	0.0078525	522	-0.080246	0.066061	2870	0.02672	0.92329	1.57316	0.68357	13074	0.017082	0.29959	8107	0.44165	0.999794	0.354922	0.41917	10457	0.078172	0.10135	4028	0.2176	0.977851	0.662341	0.043935	2004	-0.31134	0.49346	11325	0.11129	0.968652	0.953544	0.75026	13808	0.012638	0.81308	14952	0.81462	1	0.0890449	0.93964	17420	0.19987	0.14796	5548	0.29767	1	0.526265
523	EPN2	0.0078558	523	-0.23835	0.31988	8530	0.026731	0.92329	1.57298	0.65158	12655	0.10807	0.23706	6912	0.37629	0.999794	0.424477	0.91416	16925	0.44832	0.099717	3976	0.21466	0.977851	0.668249	0.99454	18399	0.57007	0.0054598	380	0.018829	0.885186	1.72517	0.56051	11490	0.054345	0.37308	9384	0.51986	1	0.284114	0.71214	13073	0.085067	0.19655	6432	0.35019	1	0.455696
524	LHX3	0.0078614	524	-0.26303	0.45568	10622	0.026755	0.92329	1.5726	0.34112	8936	0.03483	0.31716	8441	0.45989	0.999794	0.337346	0.0035924	198	-0.63454	0.63919	12785	0.012576	0.980454	1.90046	0.0085775	507	-0.73142	0.76301	14236	0.029089	0.968652	1.53627	0.80558	14793	0.13444	0.25688	7360	0.40361	1	0.394038	0.12002	4484	-0.18431	0.72802	13855	0.24225	0.999999	0.615736
525	RCAN2	0.0078836	525	-0.38022	0.91335	17118	0.026823	0.92329	1.57149	0.019347	1129	-0.35889	0.79848	14930	0.056505	0.939504	1.24791	0.4174	10425	-0.038663	0.55592	11964	0.56589	0.995805	0.247268	0.23932	7211	-0.12304	0.44198	10719	0.38809	0.984159	0.411068	0.17409	5693	-0.092405	0.36937	9319	0.30395	1	0.517198	0.056261	2637	-0.13137	0.37237	9508	0.13163	0.941319	0.880645
526	RAB5C	0.0079059	526	0.031151	0.052461	2353	0.12395	0.979209	0.906753	0.72172	13608	0.33876	0.016196	1049	0.051452	0.902979	1.2886	0.56116	12182	0.27978	0.076942	3184	0.17321	0.977851	0.761427	0.97173	17899	0.99397	0.0143	879	0.046765	0.955972	1.33008	0.31683	8373	0.076732	0.26571	7517	0.41258	1	0.384492	0.081339	3445	0.006508	0.027068	1705	0.078827	0.868755	1.10333
527	PTEN	0.0079258	527	-0.36209	0.95929	18018	0.026958	0.92329	1.56931	0.055701	2518	-0.20736	0.87521	16365	0.13088	0.975387	0.883127	0.43848	10805	0.1338	0.37671	9701	0.52298	0.990677	0.281515	0.11635	4583	-0.31816	0.82879	15274	0.24435	0.968652	0.611988	0.01388	1061	-0.15626	0.37353	9393	0.044573	0.791538	1.35093	0.15114	5038	-0.14517	0.63388	12823	0.27612	0.999999	0.558902
528	ARFRP1	0.0079281	528	-0.72662	0.63123	12462	0.026967	0.92329	1.56917	0.41096	10262	0.29967	0.21707	6531	0.35548	0.999794	0.449185	0.18528	6211	-0.76139	0.83902	15549	0.26028	0.980454	0.584559	0.90593	16690	0.52817	0.094071	3847	0.16084	0.977312	0.793606	0.93081	17266	1.3139	0.0082396	713	0.028029	0.741202	1.55239	0.067001	2989	0.84117	0.0016202	218	0.0058837	0.507133	2.23035
529	NDRG3	0.0079339	529	-0.34252	0.99207	18704	0.026985	0.92329	1.56888	0.28424	7851	-0.1354	0.79673	14901	0.42161	1	0.375089	0.039766	1860	-0.34817	0.27986	7888	0.10319	0.980454	0.986362	0.057945	2508	-0.34403	0.35679	9121	0.13831	0.968652	0.859146	0.0042614	406	-0.49838	0.99574	18794	0.014972	0.691569	1.82472	0.00551	618	-0.62144	0.98109	18394	0.019135	0.584437	1.71817
530	CEMIP	0.0079393	530	-0.36573	0.87033	16325	0.026997	0.92329	1.56868	0.10904	4358	-0.14568	0.67832	13194	0.23081	0.987954	0.636745	0.1926	6330	-0.10975	0.29432	8158	0.34248	0.980454	0.465365	0.10323	4106	-0.14269	0.43487	10593	0.22138	0.968652	0.654862	0.3903	9764	-0.088315	0.86842	16016	0.53425	1	0.272255	0.66948	12490	0.069603	0.60592	12556	0.68689	1	0.163113
531	CTRL00845	0.0079539	531	-0.51106	0.93414	17511	0.015092	0.92329	1.82125	0.071118	3024	-0.30993	0.92888	17391	0.12416	0.966673	0.906018	0.77497	14521	0.38799	0.24976	7319	0.30001	0.980255	0.522864	0.57503	12242	0.18452	0.25803	7338	0.30797	0.997269	0.511492	0.016633	1166	-0.42849	0.88422	16323	0.031026	0.758782	1.50827	0.38897	9465	-0.018108	0.5075	11720	0.40136	0.999999	0.396466
532	XKR9	0.0079583	532	-0.42419	0.99204	18703	0.027053	0.92329	1.56778	0.0070928	494	-0.33649	0.81446	15193	0.024225	0.906301	1.61574	0.37974	9786	0.022412	0.21196	6629	0.35451	0.980255	0.450372	0.018334	1012	-0.30754	0.45296	10923	0.058935	0.968652	1.22963	0.71543	13310	0.12669	0.16185	5728	0.30857	1	0.510646	0.40435	9739	-0.054943	0.37727	9599	0.54808	0.999999	0.261156
533	HSD3B1	0.0079594	533	-0.48023	0.95675	17966	0.027055	0.92329	1.56775	0.10485	4218	-0.27026	0.87075	16274	0.22321	0.987954	0.651286	0.14798	5501	-0.27576	0.68023	13244	0.29803	0.980454	0.52574	0.15686	5765	-0.15259	0.54886	11813	0.30603	0.969822	0.514236	0.96105	17912	0.6854	0.012738	986	0.042008	0.803141	1.37667	0.087716	3666	0.25991	0.035866	2012	0.096568	0.902157	1.01517
534	DLX5	0.0079852	534	-0.25515	0.40362	10165	0.027147	0.92329	1.56628	0.03221	1633	-0.25002	0.95786	17979	0.083573	0.958915	1.07793	0.77183	14477	0.308	0.15689	5562	0.29833	0.980255	0.525303	0.95852	17642	0.66819	0.0046209	327	0.016092	0.877068	1.79339	0.32387	8522	0.026132	0.092694	3822	0.20226	0.997253	0.69409	0.86421	15893	0.42636	0.0347	1965	0.094262	0.902157	1.02566
535	MRPS36	0.0080114	535	-0.35597	0.34515	9037	0.027235	0.92329	1.56487	0.013505	867	-0.27503	0.87172	16290	0.043658	0.937094	1.35994	0.11023	4328	-0.48996	0.89945	16667	0.23376	0.980454	0.63123	0.022136	1171	-0.78312	0.97671	18081	0.067363	0.968652	1.17158	0.069974	3138	-0.33117	0.96106	17959	0.15866	0.956573	0.799533	0.07274	3159	-0.19388	0.70716	13621	0.16368	0.977292	0.786004
536	P2RY10	0.0080128	536	-0.24858	0.17573	5626	0.027242	0.92329	1.56476	0.068051	2931	-0.13701	0.53818	11714	0.15499	0.987954	0.809696	0.011018	639	-0.53095	0.98898	18329	0.036779	0.980454	1.4344	0.039605	1843	-0.37481	0.74101	13918	0.10268	0.968652	0.988514	0.50095	10938	0.051045	0.13814	5206	0.28129	1	0.550846	0.31491	8043	0.10719	0.10806	4356	0.23014	0.998335	0.638008
537	P4HA2	0.0080662	537	-0.24073	0.37462	9649	0.027399	0.92329	1.56227	0.18883	6013	0.14571	0.041841	2019	0.10469	0.961508	0.980095	0.4898	11599	0.13081	0.26155	7544	0.40527	0.98504	0.392256	0.047346	2137	-0.2207	0.50649	11442	0.11792	0.968652	0.928413	0.012819	1010	-0.36462	0.8496	15648	0.042252	0.788845	1.37415	0.98271	18455	0.27814	0.017289	1262	0.055737	0.829415	1.25386
538	KRT35	0.0080664	538	-0.44708	0.98508	18544	0.0274	0.92329	1.56225	0.10056	4061	-0.13618	0.25269	7206	0.21551	0.987954	0.666533	0.019531	1114	-0.74384	0.91147	16887	0.062126	0.980454	1.20673	0.028581	1433	-0.54005	0.94893	17553	0.080552	0.968652	1.09392	0.19651	6095	0.049741	0.27392	7663	0.42079	1	0.375935	0.79457	14472	0.16375	0.25596	7425	0.40803	1	0.389308
539	SLC18B1	0.008076	539	-0.40152	0.96772	18183	0.027434	0.92329	1.56171	0.038331	1860	-0.19801	0.87032	16264	0.096186	0.966673	1.01689	0.070701	3005	-0.54212	0.66275	13032	0.1626	0.980454	0.788879	0.44296	10847	-0.02189	0.3891	9731	0.59134	0.998957	0.228163	0.87738	16172	0.15464	0.075489	3274	0.17105	0.986433	0.766877	0.9154	16899	0.15956	0.4154	10289	0.56411	1	0.248636
540	CAPN2	0.0081017	540	-0.31248	0.10921	4335	0.027509	0.92329	1.56053	0.027181	1436	-0.23667	0.57376	12070	0.073188	0.953325	1.13556	0.18641	6225	-0.12564	0.43412	10767	0.3363	0.980454	0.473273	0.36631	9513	-0.044386	0.26537	7484	0.51477	0.993109	0.288387	0.015257	1119	-0.37418	0.75492	14023	0.047645	0.803933	1.32198	0.17701	5514	-0.14189	0.74201	14019	0.30418	0.999999	0.516869
541	NKIRAS2	0.0081186	541	-0.31618	0.53634	11432	0.02756	0.92329	1.55972	0.28192	7805	-0.0076875	0.18279	5878	0.4191	1	0.377682	0.05914	2578	-0.80076	0.97821	18120	0.14069	0.980454	0.851737	0.056506	2456	-0.67213	0.91919	16998	0.13553	0.968652	0.867965	0.81351	14941	0.2975	0.019448	1328	0.061086	0.866373	1.21406	0.95447	17749	0.69074	0.0037144	397	0.013156	0.621068	1.88088
542	ADAMTS5	0.0081197	542	-0.38799	0.96697	18170	0.027563	0.92329	1.55967	0.53115	11336	0.0030903	0.41118	10314	0.5577	0.999794	0.253599	0.41105	10313	-0.22871	0.94813	17545	0.55956	0.995805	0.252153	0.13208	5123	-0.40699	0.88559	16326	0.27125	0.968652	0.56663	0.90825	16815	0.080444	0.72354	13601	0.74601	1	0.127255	0.945	17528	0.045439	0.91758	17077	0.91757	1	0.0373608
543	CHAC2	0.0081355	543	-0.3784	0.95941	18020	0.027613	0.92329	1.55889	0.0074249	511	-0.25604	0.43554	10802	0.025294	0.906301	1.59698	0.53085	11942	-0.22173	0.90953	16846	0.64685	0.997707	0.189196	0.80494	14933	0.26268	0.12467	4768	0.25856	0.994637	0.587439	0.45864	10551	0.039039	0.11756	4590	0.24601	1	0.609047	0.41402	9819	0.53392	0.0075853	664	0.025942	0.731597	1.586
544	RNF157	0.0081699	544	-0.50252	0.96431	18113	0.027716	0.92329	1.55727	0.66175	12778	-0.067413	0.66753	13060	0.68993	1	0.161195	0.22058	6821	-0.15023	0.40038	10135	0.37008	0.980454	0.431704	0.088001	3578	-0.23742	0.47331	11162	0.19424	0.968652	0.711661	0.047125	2329	-0.27475	0.37413	9401	0.11406	0.926285	0.942867	0.40316	9733	0.15187	0.12142	4759	0.25306	1	0.596776
545	EFHD2	0.0081731	545	-0.37563	0.89035	16692	0.027726	0.92329	1.55711	0.0058201	419	-0.3182	0.67009	13096	0.02003	0.895699	1.69832	0.02448	1296	-0.62146	0.39852	10108	0.072416	0.980454	1.14017	0.022573	1194	-0.38099	0.66258	12935	0.068266	0.968652	1.1658	0.04737	2338	-0.23459	0.42039	10271	0.11455	0.926878	0.941005	0.052661	2522	-0.33608	0.81986	15174	0.12449	0.933093	0.904866
546	PSG4	0.0081965	546	-0.17418	0.074662	3181	0.027806	0.92329	1.55586	0.043579	2069	-0.039463	0.1225	4701	0.10693	0.966673	0.9709	0.19208	6316	-0.26204	0.53729	11784	0.34196	0.980454	0.466025	0.042618	1963	-0.29836	0.19025	6161	0.10867	0.968652	0.96389	0.43029	10321	0.19213	0.012859	997	0.042384	0.803948	1.3728	0.96005	17893	0.43828	0.01275	1001	0.042046	0.791416	1.37628
547	OCSTAMP	0.0082046	547	-0.29693	0.9918	18702	0.027837	0.92329	1.55538	0.17704	5780	-0.13216	0.60483	12392	0.30691	0.9953	0.512989	0.27539	7917	-0.16611	0.61846	12559	0.42463	0.981567	0.371989	0.8298	15321	0.068244	0.43324	10552	0.58109	0.999501	0.235757	0.066597	3018	-0.12981	0.26117	7436	0.15217	0.954129	0.817671	0.20037	5935	-0.26374	0.88128	16348	0.32955	0.999999	0.482079
548	RAD51B	0.0082163	548	-0.41091	0.99178	18701	0.027881	0.92329	1.55469	0.1175	4599	-0.16925	0.83776	15626	0.24279	0.987954	0.614769	0.10856	4270	-0.33895	0.85029	15754	0.23087	0.980454	0.636632	0.021983	1165	-0.59361	0.96126	17792	0.067049	0.968652	1.17361	0.35337	9076	0.087774	0.21383	6618	0.3606	1	0.442974	0.90668	16731	0.42161	0.15123	5632	0.30297	1	0.5186
549	PPP4R3B	0.0082771	549	-0.47968	0.9613	18051	0.02809	0.92329	1.55145	0.10561	4243	-0.24348	0.79614	14892	0.22461	0.987954	0.648571	0.94407	17527	0.65354	0.04745	2111	0.11675	0.977851	0.932743	0.41583	10397	-0.22759	0.88759	16375	0.56418	0.995564	0.248582	0.66697	12685	0.019397	0.58522	12129	0.66734	1	0.175653	0.91371	16863	0.13006	0.44011	10738	0.58849	1	0.230261
550	STXBP4	0.0082799	550	-0.04359	0.12961	4722	0.0281	0.92329	1.55129	0.25715	7322	0.0012627	0.44081	10840	0.58552	0.999794	0.232458	0.42535	10571	-0.13834	0.8854	16391	0.57387	0.995805	0.241186	0.95089	17483	0.23254	0.39273	9811	0.53997	0.999501	0.26763	0.18785	5941	-0.078529	0.40597	9999	0.31864	1	0.4967	0.63413	12035	0.22081	0.094202	3938	0.20577	0.98714	0.686618
551	FAM133A	0.0083002	551	-0.45611	0.9917	18699	0.028176	0.92329	1.55012	0.11919	4644	-0.27279	0.94925	17798	0.24462	0.987954	0.611508	0.18145	6152	-0.41825	0.71212	13623	0.33142	0.980454	0.479621	0.30926	8493	0.02623	0.10288	4100	0.22044	0.989089	0.65671	0.03373	1849	-0.23983	0.68687	13179	0.086999	0.887978	1.06049	0.35086	8721	0.039119	0.33335	8813	0.48363	1	0.315487
552	H2AC18	0.0083334	552	-0.78413	0.59408	12040	0.028284	0.92329	1.54846	0.15872	5413	0.018153	0.013372	901	0.043962	0.885632	1.35692	0.2633	7692	0.040787	0.28475	7978	0.42896	0.986438	0.367583	0.94429	17366	1.2346	0.00048053	53	0.0017677	0.530102	2.75259	0.23046	6729	-0.28481	0.9673	18092	0.36406	1	0.438827	0.78306	14260	0.12139	0.42782	10503	0.57637	1	0.239299
553	RUSC2	0.0083341	553	-0.43639	0.98495	18540	0.028286	0.92329	1.54843	0.0052472	385	-0.48338	0.97888	18397	0.018136	0.884365	1.74146	0.97119	18011	0.56823	0.052141	2291	0.12584	0.977851	0.900181	0.67444	13259	0.28394	0.15463	5497	0.29887	0.997269	0.524518	0.13828	5029	-0.19659	0.74112	13848	0.26546	0.997856	0.576001	0.38635	9428	-0.073977	0.6289	12771	0.52986	0.999999	0.275839
554	RNF165	0.0083512	554	-0.41769	0.86669	16255	0.028335	0.92329	1.54768	0.094285	3837	-0.094574	0.50342	11396	0.20402	0.987954	0.690327	0.54428	12041	0.0879	0.36088	9427	0.50693	0.987348	0.295052	0.93352	17163	0.28919	0.21805	6649	0.36299	0.999501	0.440105	0.28148	7689	-0.12564	0.73328	13730	0.41855	1	0.378253	0.0016384	275	-0.77988	0.99836	18857	0.0059443	0.409595	2.2259
555	PDK3	0.008361	555	-0.36644	0.99164	18698	0.028371	0.92329	1.54713	0.010575	717	-0.31673	0.7634	14366	0.035382	0.920268	1.45122	0.92453	17143	1.0797	0.0047458	266	0.016522	0.977851	1.78194	0.3874	9880	-0.049372	0.64137	12688	0.53572	0.993389	0.271062	0.56571	11544	0.14083	0.11417	4488	0.24023	1	0.619373	0.30441	7823	0.04815	0.21272	6715	0.36592	1	0.436614
556	MSL3	0.008364	556	-0.2365	0.99164	18697	0.02838	0.92329	1.54699	0.098868	4001	-0.047954	0.65691	12948	0.21245	0.987954	0.672743	0.38388	9859	-0.16881	0.54816	11892	0.53242	0.990979	0.273746	0.15784	5788	-0.18507	0.40636	10055	0.307	0.969822	0.512862	0.96376	17983	0.22403	0.083519	3538	0.1857	0.990549	0.731188	0.26931	7160	-0.12178	0.86089	15939	0.4039	0.999999	0.393726
557	KRT9	0.0083647	557	-0.40468	0.91133	17082	0.028382	0.92329	1.54696	0.16714	5573	0.032154	0.057502	2604	0.13545	0.967806	0.868221	0.77068	14462	0.0015078	0.4336	10757	0.58127	0.992644	0.235622	0.77687	14524	-0.13227	0.92524	17100	0.78517	1	0.105036	0.99493	18757	0.38933	0.0050745	514	0.017678	0.642968	1.75257	0.40726	9770	0.27882	0.013517	1050	0.044374	0.797002	1.35287
558	CCDC81	0.008367	558	-0.27336	0.99163	18696	0.028388	0.92329	1.54687	0.093716	3818	-0.21972	0.97443	18314	0.20299	0.987954	0.692525	0.36194	9483	-0.45754	0.96536	17852	0.51072	0.988772	0.291817	0.072156	3015	-0.18971	0.28501	7830	0.16517	0.968652	0.782069	0.59913	11888	0.012957	0.37495	9419	0.52177	1	0.282521	0.59836	11583	0.12548	0.16283	5884	0.31723	1	0.498626
559	AP4M1	0.0083683	559	-0.3643	0.78245	14669	0.02839	0.92329	1.54683	0.085871	3545	-0.07274	0.37037	9493	0.18854	0.987954	0.724596	0.82546	15295	0.38148	0.12974	5010	0.26717	0.977851	0.573212	0.92406	16989	0.40912	0.20666	6449	0.35149	0.999501	0.454087	0.24209	6959	0.034669	0.32294	8513	0.46983	1	0.328059	0.0040423	499	-0.30168	0.99596	18780	0.014274	0.540259	1.84545
560	CCDC140	0.0083819	560	-0.41413	0.94989	17838	0.028437	0.92329	1.54612	0.026929	1424	-0.34452	0.92754	17363	0.072651	0.953325	1.13876	0.99634	18481	0.54905	0.0036646	206	0.012839	0.977851	1.89147	0.75203	14197	0.27699	0.092041	3780	0.20093	0.978127	0.696955	0.21882	6513	-0.073401	0.2506	7247	0.35165	1	0.453889	0.24378	6677	0.16636	0.040449	2188	0.1056	0.911127	0.976336
561	TMPRSS12	0.0083868	561	-0.37864	0.87273	16365	0.028453	0.92329	1.54587	0.021093	1201	-0.13704	0.40773	10245	0.06025	0.942273	1.22004	0.90365	16713	0.22889	0.093531	3741	0.20346	0.977851	0.691521	0.41978	10477	0.14887	0.28741	7871	0.43321	0.999501	0.363302	0.87852	16198	0.22059	0.055187	2578	0.13256	0.969792	0.877588	0.8101	14774	0.37348	0.039401	2156	0.10356	0.906425	0.984808
562	PRAMEF2	0.008404	562	-0.39572	0.84396	15828	0.028517	0.92329	1.5449	0.39602	9986	-0.10525	0.92051	17232	0.54117	1	0.266666	0.42939	10643	0.12942	0.35339	9284	0.49924	0.987348	0.301691	0.87043	16062	0.32922	0.099838	4007	0.21505	0.988296	0.667461	0.2149	6446	-0.015442	0.16766	5833	0.3475	1	0.459045	0.74777	13619	0.10786	0.4568	11019	0.60503	1	0.218223
563	SLC38A11	0.0084065	563	-0.22363	0.18619	5829	0.028522	0.92329	1.54482	0.15808	5396	-0.020165	0.17332	5720	0.28645	0.9953	0.542951	0.056731	2487	-0.56074	0.74915	14110	0.13613	0.980454	0.866046	0.010911	632	-0.63601	0.9355	17283	0.036441	0.968652	1.43841	0.86554	15934	0.033559	0.67507	13053	0.7156	1	0.14533	0.81189	14811	0.21054	0.16641	5938	0.32069	1	0.493915
564	LIPT2	0.0084141	564	-0.065785	0.043314	2032	0.028546	0.92329	1.54445	0.094235	3836	-0.13332	0.31724	8444	0.20393	0.987954	0.690519	0.018508	1070	-0.50998	0.98149	18178	0.059406	0.980454	1.22617	0.0081303	490	-0.53002	0.99187	18373	0.027611	0.968652	1.55892	0.64157	12364	0.21684	0.023973	1498	0.070428	0.884603	1.15225	0.75603	13765	0.27649	0.059405	2841	0.14194	0.94313	0.847895
565	C5orf38	0.0084402	565	-0.25985	0.38084	9772	0.02862	0.92329	1.54333	0.26879	7552	-0.21704	0.97848	18389	0.40505	1	0.392491	0.84385	15636	0.22994	0.26908	7690	0.4129	0.98504	0.384155	0.70097	13554	0.18409	0.14731	5355	0.29149	0.996819	0.535376	0.78707	14447	0.14779	0.10342	4164	0.22139	1	0.654842	0.25998	6988	-0.10225	0.81697	15126	0.39372	0.999999	0.404813
566	OR13C8	0.0084706	566	-0.33845	0.88275	16557	0.028726	0.92329	1.54172	0.047962	2229	-0.11069	0.56218	11935	0.1156	0.966673	0.937042	0.77572	14535	0.28749	0.057312	2471	0.13591	0.977851	0.866749	0.2582	7555	-0.050667	0.41672	10262	0.40695	0.984159	0.390459	0.11096	4488	0.10478	0.049166	2373	0.12092	0.963128	0.917502	0.81683	14910	0.39015	0.033047	1910	0.090881	0.895981	1.04153
567	CCDC59	0.0085351	567	-0.42683	0.1939	5989	0.028924	0.92329	1.53874	0.023041	1280	-0.19065	0.17908	5814	0.064433	0.944529	1.19089	0.94063	17455	0.86826	0.015501	882	0.050454	0.977851	1.2971	0.94999	17467	0.57492	0.075397	3199	0.17062	0.978127	0.76797	0.96845	18105	0.57595	0.024947	1534	0.072466	0.890111	1.13987	0.54337	10981	0.41755	0.020229	1424	0.064415	0.852969	1.19101
568	SREK1IP1	0.008547	568	-0.16996	0.59143	11998	0.02896	0.92329	1.5382	0.072276	3057	-0.031375	0.18004	5834	0.16306	0.987954	0.787653	0.22232	6851	0.27918	0.07578	3140	0.17104	0.977851	0.766902	0.045908	2080	-0.036289	0.11341	4426	0.11511	0.968652	0.938887	0.070528	3159	-0.23921	0.7282	13657	0.1597	0.956707	0.796695	0.10178	4089	-0.03858	0.28403	7911	0.21765	0.999999	0.662241
569	CLN3	0.0085938	569	-0.24946	0.99141	18694	0.029125	0.92329	1.53573	0.0413	1978	-0.1725	0.84976	15853	0.10228	0.966673	0.990209	0.34563	9169	-0.016716	0.28326	7955	0.49462	0.988374	0.305728	0.9234	16980	0.14108	0.69985	13377	0.72868	0.999501	0.137463	0.069118	3109	-0.12215	0.37621	9451	0.15704	0.955268	0.80399	0.12868	4648	-0.078391	0.74139	14011	0.25165	0.999999	0.599203
570	C2orf91	0.0086005	570	-0.20552	0.67816	13077	0.029145	0.92329	1.53544	0.01647	1008	-0.21083	0.78802	14755	0.050235	0.937094	1.29899	0.098086	3920	-0.27464	0.56958	12092	0.21231	0.980454	0.67303	0.38606	9844	-0.017132	0.35189	9032	0.53435	0.993389	0.272174	0.0064959	562	-0.4405	0.99335	18729	0.022339	0.743184	1.65094	0.082221	3471	-0.18727	0.72937	13870	0.18166	0.986709	0.740741
571	PLCL1	0.0086029	571	-0.34929	0.9914	18693	0.029154	0.92329	1.5353	0.084084	3473	-0.1672	0.82484	15389	0.18524	0.987954	0.732265	0.092041	3706	-0.19062	0.42111	10530	0.20144	0.980454	0.695854	0.28608	8070	-0.28984	0.88723	16365	0.43467	0.986741	0.36184	0.23836	6883	-0.17786	0.92459	17170	0.37243	1	0.428955	0.086981	3643	-0.19879	0.97677	18279	0.19042	0.988795	0.720287
572	CHST8	0.0086042	572	-0.27357	0.58576	11937	0.029157	0.92329	1.53526	0.018491	1084	-0.35157	0.80615	15061	0.054609	0.939504	1.26274	0.32186	8777	-0.26831	0.8963	16611	0.47095	0.985126	0.327025	0.16755	5966	-0.26565	0.79054	14634	0.31679	0.972856	0.499229	0.099126	4112	-0.26623	0.97761	18336	0.2129	0.978211	0.671824	0.20432	6008	-0.14922	0.8889	16502	0.33378	0.999999	0.47654
573	PAQR3	0.0086148	573	-0.16624	0.10056	4104	0.029199	0.92329	1.53463	0.66871	12864	0.052854	0.40933	10273	0.55577	0.999794	0.255105	0.96151	17840	0.93264	0.012512	726	0.041347	0.977851	1.38356	0.33464	8938	-0.010725	0.4871	11267	0.48332	0.991729	0.315765	0.99605	18784	0.49135	0.0039536	424	0.013984	0.61805	1.85437	0.84801	15593	0.15294	0.42582	10471	0.57438	1	0.240801
574	CBLL1	0.0086318	574	-0.31777	0.99137	18692	0.029258	0.92329	1.53376	0.78838	14650	0.11506	0.20715	6344	0.34517	0.999794	0.461967	0.69594	13539	0.69859	0.0054254	308	0.018719	0.977851	1.72772	0.6115	12598	0.45417	0.013044	792	0.042947	0.955972	1.36707	0.061613	2844	-0.064322	0.15704	5640	0.1425	0.947985	0.846185	0.62085	11846	0.56391	0.009334	789	0.031484	0.752594	1.50191
575	DLL1	0.0086516	575	-0.27332	0.99135	18691	0.029311	0.92329	1.53297	0.16554	5550	-0.1178	0.67061	13107	0.29456	0.9953	0.530826	0.59582	12490	0.83836	0.0052018	293	0.018009	0.977851	1.74451	0.99983	18524	0.99258	0.00017016	20	0.00063447	0.510297	3.19759	0.70171	13136	0.18785	0.084828	3569	0.18805	0.994105	0.725727	0.7103	13045	0.011978	0.80564	14929	0.81015	1	0.0914346
576	USP12	0.0086539	576	-0.18369	0.20483	6197	0.029323	0.92329	1.53279	0.32191	8571	0.074632	0.11005	4324	0.23275	0.999794	0.63311	0.21263	6701	-0.23851	0.72996	13848	0.36224	0.980454	0.441004	0.30907	8491	-0.056552	0.20528	6428	0.45771	0.988202	0.33941	0.22008	6538	-0.18826	0.8531	15708	0.35304	1	0.452176	0.10224	4109	-0.14127	0.56443	12180	0.21843	0.999999	0.660688
577	ZMYM2	0.0086699	577	-0.43132	0.96061	18044	0.02937	0.92329	1.5321	0.27171	7617	-0.18882	0.90962	17013	0.40824	1	0.389084	0.0023398	129	-0.86404	0.90756	16811	0.0083449	0.980454	2.07858	0.025848	1328	-0.597	0.95237	17622	0.074962	0.968652	1.12516	0.89413	16528	0.12446	0.46099	11026	0.60884	1	0.215497	0.32199	8185	-0.0061961	0.21456	6744	0.46078	0.999999	0.336506
578	DUSP12	0.008676	578	-0.26866	0.99132	18690	0.029387	0.92329	1.53184	0.26672	7503	-0.22334	0.97599	18342	0.4028	1	0.394911	0.35637	9378	-0.31454	0.89363	16572	0.50519	0.988597	0.296545	0.016915	922	-0.53918	0.52605	11601	0.054732	0.968652	1.26176	0.60377	11934	-0.10344	0.82025	15082	0.65415	1	0.184323	0.22775	6402	0.11296	0.16342	5893	0.31778	1	0.497873
579	OR5V1	0.0086913	579	-0.30055	0.99131	18689	0.029454	0.92329	1.53086	0.017036	1027	-0.24787	0.90759	16974	0.051442	0.939504	1.28868	0.51002	11766	-0.13406	0.61959	12574	0.63793	0.997324	0.195227	0.18302	6222	-0.25928	0.35898	9158	0.33213	0.977296	0.478692	0.61005	12011	0.23084	0.18505	6129	0.33184	1	0.479071	0.26005	6990	-0.07673	0.50199	11673	0.3938	0.999999	0.404724
580	N6AMT1	0.0086929	580	-0.45454	0.99131	18688	0.029458	0.92329	1.5308	0.70811	13402	0.20023	0.12214	4691	0.25403	0.999794	0.595115	0.094032	3782	-0.5525	0.73175	13874	0.20503	0.980454	0.688183	0.37901	9725	-0.3836	0.93274	17233	0.52728	0.993389	0.277959	0.10388	4271	-0.22192	0.8469	15590	0.22142	0.979795	0.654783	0.26977	7167	-0.19708	0.96273	17964	0.40438	0.999999	0.39321
581	FBXO8	0.0087073	581	-0.16415	0.48141	10882	0.029503	0.92329	1.53013	0.14121	5061	-0.21645	0.96406	18102	0.26839	0.993795	0.571234	0.6134	12659	-0.18066	0.71023	13596	0.6854	0.997707	0.164056	0.013973	776	-0.34422	0.57929	12093	0.045782	0.968652	1.33931	0.48586	10789	-0.094043	0.77942	14408	0.59204	1	0.227649	0.19153	5778	0.066081	0.10077	4143	0.21748	0.990799	0.662581
582	NLRP5	0.0087253	582	-0.29185	0.55745	11649	0.029559	0.92329	1.52931	0.053414	2440	-0.19132	0.62263	12601	0.12642	0.971608	0.898184	0.7534	14235	0.1129	0.2973	8220	0.44195	0.986438	0.354627	0.080072	3286	-0.47472	0.615	12423	0.17984	0.968652	0.745114	0.32016	8443	-0.02708	0.33443	8722	0.45981	1	0.337422	0.59033	11486	0.0055318	0.43191	10574	0.58042	1	0.236258
583	LGALS14	0.0087496	583	-0.24685	0.38192	9791	0.02964	0.92329	1.52812	0.051969	2392	-0.21115	0.93485	17511	0.1235	0.966673	0.908333	0.51273	11796	0.15869	0.38165	9795	0.52802	0.990677	0.27735	0.99571	18427	0.55747	0.0042877	301	0.014952	0.875958	1.8253	0.58812	11792	-0.047569	0.63965	12659	0.64517	1	0.190326	0.35811	8859	-0.034482	0.74534	14068	0.49951	0.999999	0.301456
584	FAS	0.0087607	584	-0.19284	0.30107	8146	0.029676	0.92329	1.52759	0.37545	9580	-0.05092	0.53067	11647	0.51912	1	0.284732	0.32631	8848	-0.18483	0.39687	10072	0.47547	0.986437	0.322877	0.32875	8827	0.0074426	0.25811	7340	0.40361	0.999501	0.394038	0.010395	855	-0.35417	0.9896	18626	0.034773	0.765835	1.45876	0.038524	2054	-0.47457	0.76972	14386	0.096264	0.886779	1.01654
585	NEFL	0.0087671	585	-0.30844	0.85077	15955	0.029695	0.92329	1.52732	0.13674	4986	-0.16188	0.75001	14177	0.26357	0.992061	0.579104	0.2693	7805	-0.33506	0.95529	17672	0.4185	0.981026	0.378305	0.040655	1880	-0.32913	0.70739	13471	0.10473	0.968652	0.979929	0.0074522	638	-0.24891	0.7332	13728	0.02551	0.755379	1.59329	0.24572	6718	-0.10957	0.66936	13188	0.37837	0.999999	0.422083
586	GNG12	0.0087788	586	-0.16581	0.33626	8847	0.029739	0.92329	1.52667	0.46023	10689	0.079891	0.14044	5089	0.27577	0.999794	0.559453	0.51968	11854	0.082274	0.29251	8118	0.43702	0.986438	0.359499	0.35984	9395	0.16239	0.16784	5738	0.31236	0.997269	0.505345	0.28585	7772	0.083827	0.070679	3105	0.16199	0.983685	0.790512	0.71871	13159	0.31439	0.044842	2330	0.11413	0.923577	0.9426
587	ZNF93	0.0088022	587	-0.44044	0.9253	17351	0.029817	0.92329	1.52554	0.88527	16520	0.066021	0.4319	10735	0.57927	0.999794	0.237119	0.32877	8894	0.061762	0.246	7245	0.38926	0.98504	0.40976	0.37773	9709	0.085535	0.25073	7211	0.39605	0.999501	0.40225	0.69086	12992	0.26367	0.058587	2689	0.13909	0.97614	0.856704	0.16022	5185	-0.25889	0.91416	17008	0.28602	0.999999	0.543604
588	TAC4	0.0088141	588	-0.2669	0.36904	9530	0.029845	0.92329	1.52513	0.00066098	48	-0.35352	0.5909	12260	0.0024402	0.794894	2.61257	0.19552	6385	-0.19015	0.61744	12548	0.3454	0.980454	0.461678	0.89574	16515	0.1844	0.38016	9561	0.52719	0.999501	0.278033	0.81475	14966	0.28993	0.085917	3598	0.19004	0.994925	0.721155	0.97365	18228	0.53053	0.0096121	805	0.032376	0.758244	1.48978
589	DOT1L	0.0088376	589	-0.39637	0.99116	18687	0.029923	0.92329	1.52399	0.37075	9490	-0.045892	0.80737	15079	0.5141	1	0.288952	0.87776	16232	0.1639	0.33247	8868	0.47809	0.987348	0.32049	0.17807	6142	-0.39603	0.90586	16755	0.3273	0.975282	0.485054	0.9477	17626	0.22808	0.35441	9078	0.50122	1	0.299972	0.95556	17777	0.20736	0.42211	10408	0.57074	1	0.243562
590	KCNJ6	0.0088609	590	-0.35547	0.44372	10517	0.029997	0.92329	1.52292	0.099166	4012	-0.20102	0.74146	14059	0.21302	0.987954	0.67158	0.0042155	234	-0.83924	0.96902	17926	0.014707	0.980454	1.83248	0.18926	6328	-0.21619	0.39883	9920	0.33832	0.979337	0.470672	0.6868	12934	0.062024	0.67715	13076	0.71682	1	0.14459	0.72713	13285	-0.0058252	0.81881	15156	0.73518	0.999999	0.133606
591	FAM83D	0.0088675	591	-0.39571	0.96657	18159	0.030012	0.92329	1.52271	0.00049867	37	-0.44577	0.9441	17699	0.0018349	0.794894	2.73639	0.92945	17235	0.087336	0.73918	13989	0.75338	0.997182	0.122986	0.99281	18362	0.53744	0.0071893	474	0.024555	0.926024	1.60986	0.16182	5466	-0.13926	0.8243	15155	0.2908	1	0.536406	0.23985	6614	-0.20448	0.84095	15562	0.37203	0.999999	0.429422
592	SPATA17	0.0088723	592	-0.35303	0.77396	14526	0.030027	0.92329	1.52249	0.016404	1004	-0.35828	0.98222	18471	0.050098	0.937094	1.30018	0.77873	14577	0.18754	0.35045	9225	0.49629	0.987348	0.304264	0.8304	15331	0.46996	0.087882	3631	0.19355	0.978127	0.713207	0.81626	14996	0.039985	0.52891	11639	0.64119	1	0.193013	0.7976	14530	0.16725	0.16227	5876	0.31669	1	0.499366
593	AGPAT2	0.0088844	593	-0.3424	0.94456	17718	0.030078	0.92329	1.52175	0.3927	9930	0.032769	0.38274	9738	0.52797	0.999794	0.277391	0.2024	6514	-0.45106	0.81438	15083	0.35217	0.980454	0.453248	0.015992	883	-0.57133	0.54925	11815	0.051943	0.968652	1.28447	0.3468	8956	-0.11474	0.79028	14594	0.48813	1	0.311465	0.77209	14048	0.25144	0.17417	6074	0.32831	1	0.483716
594	POR	0.0089209	594	-0.23459	0.34052	8941	0.030189	0.92329	1.52015	0.80866	15030	0.085212	0.51764	11523	0.61991	0.999794	0.207671	0.15657	5675	-0.19906	0.31194	8507	0.30662	0.980454	0.5134	0.12715	4939	-0.20743	0.51112	11489	0.26288	0.968652	0.580242	0.29074	7866	-0.090656	0.73338	13731	0.42848	1	0.368069	0.075718	3273	0.11783	0.046231	2388	0.11681	0.923607	0.93252
595	MLH3	0.0089232	595	-0.47441	0.99108	18686	0.030195	0.92329	1.52006	0.068663	2949	-0.29252	0.90358	16904	0.15618	0.987954	0.806375	0.70115	13599	0.11639	0.64004	12793	0.69033	0.996022	0.160943	0.88228	16280	0.57037	0.13544	5077	0.27694	0.996819	0.557614	0.17946	5782	-0.10271	0.081298	3469	0.30968	1	0.509087	0.08367	3520	-0.10366	0.1942	6396	0.18427	0.986709	0.734545
596	CFH	0.0089638	596	-0.30851	0.99104	18683	0.030309	0.92329	1.51843	0.45185	10620	-0.064319	0.41783	10450	0.57581	1	0.239721	0.63385	12855	0.25306	0.25001	7323	0.39341	0.98504	0.405155	0.86427	15933	0.13697	0.67959	13137	0.716	0.999501	0.145087	0.94316	17548	0.16257	0.49314	11341	0.62573	1	0.203613	0.93743	17375	0.47521	0.024523	1601	0.073515	0.863521	1.13362
597	SOWAHC	0.0089669	597	-0.31008	0.75717	14257	0.030316	0.92329	1.51833	0.0011553	94	-0.29853	0.60918	12445	0.0041961	0.794894	2.37715	0.88026	16271	-0.064414	0.88599	16410	0.88001	0.997707	0.0555124	0.093587	3779	-0.31883	0.91622	16943	0.20417	0.968652	0.690008	0.28745	7805	-0.06044	0.65978	12883	0.42491	1	0.371703	0.1138	4388	-0.11388	0.47594	11359	0.23553	0.999999	0.627954
598	SLC22A12	0.0089797	598	-0.422	0.98398	18519	0.030359	0.92329	1.51771	0.2851	7864	-0.15247	0.93959	17608	0.42249	1	0.374184	0.052445	2321	-0.24825	0.25014	7327	0.12783	0.980454	0.893367	0.019151	1054	-0.5642	0.28341	7804	0.061048	0.968652	1.21433	0.49734	10896	0.033404	0.29672	8075	0.44368	1	0.35293	0.74153	13517	-0.035503	0.91194	16966	0.74688	0.999999	0.126749
599	PRSS12	0.0089846	599	-0.26407	0.65085	12708	0.030375	0.92329	1.51748	0.0095848	647	-0.24272	0.68811	13315	0.032305	0.920268	1.49073	0.17957	6116	0.021581	0.22107	6804	0.36381	0.981644	0.439125	0.52481	11782	0.19464	0.24273	7092	0.38787	0.999501	0.411314	0.7145	13296	0.12337	0.14304	5366	0.28946	1	0.538411	0.94858	17618	0.17408	0.34778	9050	0.49768	1	0.30305
600	ANKRD30B	0.0089905	600	-0.26252	0.54289	11512	0.030389	0.92329	1.51728	0.015845	980	-0.11291	0.26367	7422	0.048866	0.937094	1.31099	0.032895	1615	-0.11759	0.13786	5206	0.089408	0.980454	1.04862	0.074006	3082	-0.1537	0.086742	3585	0.16863	0.968652	0.773065	0.016374	1161	-0.21977	0.12969	4966	0.050119	0.815191	1.3	0.14172	4874	-0.3356	0.83042	15373	0.26586	0.999999	0.575347
601	EWSR1	0.008992	601	-0.49379	0.99101	18682	0.030396	0.92329	1.51718	0.82103	15240	-0.08017	0.89996	16842	0.82098	1	0.0856674	0.058284	2544	-0.69451	0.75843	14231	0.13906	0.980454	0.856798	0.026528	1356	-0.65333	0.21549	6595	0.076353	0.968652	1.11717	0.0038114	376	-0.53392	0.99619	18804	0.013496	0.676974	1.86979	0.026703	1625	-0.28913	0.70891	13640	0.071627	0.832202	1.14492
602	POC1B	0.0090182	602	-0.39302	0.97464	18326	0.030475	0.92329	1.51606	0.032242	1636	-0.32987	0.80256	15004	0.083641	0.958915	1.07758	0.78871	14729	0.039674	0.81716	15140	0.81749	0.998525	0.0875176	0.93511	17195	0.10497	0.81696	15083	0.8176	0.999501	0.0874591	0.082545	3567	-0.032855	0.12105	4691	0.18244	0.964598	0.73888	0.89131	16428	0.1727	0.24375	7215	0.39609	1	0.402206
603	HCFC2	0.0090234	603	-0.11129	0.011055	721	0.030493	0.92329	1.5158	0.7318	13757	0.054157	0.37845	9662	0.52346	0.999794	0.281116	0.01779	1027	-0.47111	0.91914	17024	0.05735	0.980454	1.24147	0.44763	10928	0.17216	0.18995	6151	0.33463	0.997269	0.475435	0.86923	16004	0.11019	0.31607	8395	0.463	1	0.334419	0.030772	1770	-0.3387	0.95034	17728	0.08019	0.857039	1.09588
604	PLCG2	0.0090277	604	-0.43623	0.97267	18286	0.030505	0.92329	1.51563	0.12789	4806	-0.16234	0.8461	15785	0.25395	0.990484	0.595252	0.91173	16864	0.071873	0.68873	13343	0.71929	0.996762	0.143096	0.37553	9674	0.20573	0.082281	3434	0.18329	0.978127	0.736861	0.12692	4814	0.0018743	0.28836	7932	0.43526	1	0.361251	0.029097	1708	0.028269	0.054147	2658	0.13198	0.935718	0.879492
605	SOAT1	0.0090362	605	-0.52261	0.98665	18575	0.030535	0.92329	1.5152	0.0093185	630	-0.43176	0.93696	17549	0.031432	0.920268	1.50263	0.18605	6220	-0.31054	0.4238	10585	0.33595	0.980454	0.473725	0.52497	11785	0.057289	0.34424	8895	0.49101	0.999501	0.30891	0.9039	16727	0.1161	0.45502	10913	0.60273	1	0.219877	0.87861	16160	0.16051	0.24433	7227	0.39665	1	0.401593
606	FOSL1	0.0090491	606	-0.35104	0.73884	13959	0.030577	0.92329	1.51461	0.038399	1863	-0.29231	0.95805	17983	0.096322	0.966673	1.01627	0.38016	9792	0.22196	0.17771	5954	0.31975	0.980255	0.495189	0.489	11502	0.039089	0.69526	13328	0.72573	0.999501	0.139225	0.64977	12460	0.1605	0.15002	5503	0.29662	1	0.5278	0.76882	13988	0.39187	0.088906	3769	0.19634	0.98433	0.706991
607	PKLR	0.0090503	607	-0.38998	0.99095	18680	0.030581	0.92329	1.51455	0.11845	4628	-0.099901	0.63141	12684	0.24382	0.987954	0.612931	0.0087211	505	-0.66536	0.99128	18370	0.029556	0.980454	1.52935	0.15689	5767	-0.24834	0.76652	14279	0.30606	0.969822	0.514193	0.27515	7561	-0.11734	0.86739	16003	0.41181	1	0.385303	0.82529	15096	0.025727	0.82762	15314	0.82904	1	0.0814245
608	CBFB	0.0090557	608	-0.24525	0.46117	10674	0.030598	0.92329	1.51431	0.1134	4509	-0.02715	0.25905	7339	0.23836	0.987954	0.622767	0.18387	6190	0.050103	0.10089	4005	0.21676	0.977851	0.664021	0.11068	4381	0.074507	0.076594	3242	0.17285	0.978127	0.762331	0.21044	6365	0.28987	0.020685	1365	0.063627	0.873099	1.19636	0.03806	2039	0.19945	0.0092352	784	0.03119	0.750972	1.50598
609	SPATA3	0.0090811	609	-0.36066	0.46556	10726	0.030682	0.92329	1.51312	0.016269	1000	-0.39697	0.98645	18569	0.049802	0.937094	1.30275	0.62215	12727	0.29504	0.10381	4109	0.22196	0.977851	0.653725	0.3687	9557	0.10952	0.12695	4832	0.26244	0.995753	0.58097	0.34095	8844	0.15683	0.028941	1667	0.080803	0.91283	1.09257	0.99445	18737	0.50553	0.0055523	539	0.01926	0.674585	1.71534
610	DERL1	0.0090866	610	-0.35432	0.99091	18679	0.030696	0.92329	1.51292	0.03969	1914	-0.43702	0.9575	17972	0.09902	0.966673	1.00428	0.24136	7245	0.0098498	0.10074	4001	0.21649	0.977851	0.664562	0.99618	18444	0.90379	0.003819	268	0.01338	0.875958	1.87354	0.062261	2859	-0.16722	0.38046	9534	0.14377	0.950873	0.842332	0.88204	16233	0.35713	0.013885	1068	0.045481	0.802187	1.34217
611	DDIT4L	0.0091032	611	-0.26753	0.45592	10624	0.030752	0.92329	1.51213	0.057759	2591	-0.097918	0.42672	10630	0.13496	0.976443	0.869795	0.3679	9588	-0.11126	0.41892	10482	0.51659	0.989261	0.286854	0.3084	8477	0.099495	0.23977	7031	0.38495	0.999501	0.414596	0.76398	14030	0.29287	0.056955	2630	0.13593	0.975152	0.866685	0.24606	6727	-0.066327	0.46572	11179	0.37875	0.999999	0.421647
612	GPATCH11	0.009121	612	-0.36354	0.74638	14082	0.030805	0.92329	1.51138	0.012358	821	-0.4001	0.94923	17797	0.040868	0.935445	1.38862	0.39754	10088	0.43613	0.044095	1983	0.11021	0.977851	0.957779	0.034777	1684	-0.17035	0.22289	6736	0.092973	0.968652	1.03164	0.043726	2214	-0.31929	0.31142	8314	0.10728	0.916801	0.969481	0.026695	1623	-0.29977	0.5321	11910	0.071605	0.832202	1.14506
613	ARMC2	0.0091345	613	-0.22012	0.17648	5638	0.030845	0.92329	1.51082	0.33913	8898	0.029953	0.30754	8270	0.4499	0.999794	0.346884	0.41216	10330	0.42214	0.094414	3774	0.20503	0.977851	0.688183	0.023875	1250	-0.017741	0.094195	3851	0.070958	0.968652	1.149	0.36037	9207	-0.095528	0.77613	14355	0.50245	1	0.298907	0.85	15636	0.2286	0.13034	5036	0.2682	1	0.571541
614	VTI1A	0.0091437	614	-0.39112	0.99086	18678	0.030881	0.92329	1.51031	0.6192	12263	-0.12333	0.93791	17571	0.66315	1	0.178388	0.047168	2127	-0.47676	0.70224	13515	0.11774	0.980454	0.929076	0.89404	16485	0.27551	0.13681	5127	0.27933	0.996819	0.553882	0.32804	8594	-0.12239	0.73269	13721	0.46821	1	0.329559	0.13022	4675	-0.14914	0.69211	13444	0.25331	0.999999	0.596348
615	ATIC	0.0091657	615	-0.2794	0.24914	7066	0.030952	0.92329	1.50931	0.46296	10711	0.18516	0.046242	2203	0.11344	0.961844	0.945234	0.9491	17608	0.60461	0.065942	2764	0.15248	0.977851	0.816787	0.90068	16605	0.30852	0.22378	6753	0.36868	0.999501	0.43335	0.0040518	389	-0.53473	0.97836	18354	0.014303	0.691569	1.84457	0.030863	1772	-0.36249	0.9426	17573	0.080408	0.857922	1.0947
616	FAM209A	0.0091747	616	-0.31562	0.6751	13032	0.030975	0.92329	1.50899	0.052053	2397	-0.2648	0.97405	18306	0.12366	0.966673	0.907771	0.88772	16406	0.025767	0.85546	15853	0.85534	0.998525	0.0678612	0.30147	8345	-0.14895	0.61873	12461	0.45022	0.98768	0.346575	0.28665	7787	-0.14711	0.94706	17654	0.42405	1	0.372583	0.063715	2887	-0.26923	0.89158	16549	0.14625	0.955706	0.834904
617	C4B	0.0091771	617	-0.36121	0.99082	18677	0.030981	0.92329	1.5089	0.10561	4244	-0.12949	0.86124	16085	0.22462	0.987954	0.648552	0.061424	2659	-0.6469	0.91231	16901	0.14504	0.980454	0.838512	0.026724	1364	-0.58992	0.84035	15498	0.076766	0.968652	1.11483	0.10313	4245	-0.10382	0.50161	11405	0.22007	0.97962	0.657439	0.30618	7860	-0.089138	0.91013	16933	0.44383	0.999999	0.352783
618	ARNTL	0.0091879	618	-0.44215	0.94966	17831	0.031021	0.92329	1.50834	0.00085613	65	-0.37719	0.50116	11371	0.0031211	0.794894	2.50569	0.36883	9603	-0.14006	0.77061	14397	0.51751	0.989378	0.286081	0.42858	10615	-0.092332	0.74638	13991	0.57694	0.997832	0.238869	0.99009	18629	0.40022	0.0099108	808	0.033301	0.776788	1.47754	0.97602	18300	0.3559	0.097517	4039	0.2117	0.989878	0.674279
619	PGBD4	0.0092058	619	-0.3943	0.99079	18676	0.031077	0.92329	1.50756	0.08441	3485	-0.25222	0.94347	17680	0.1858	0.987954	0.730954	0.16355	5815	-0.40642	0.82925	15360	0.3137	0.980454	0.503485	0.056127	2446	-0.45228	0.80036	14788	0.13478	0.968652	0.870375	0.7254	13446	0.14493	0.17467	5950	0.32145	1	0.492887	0.65954	12360	0.08677	0.35123	9116	0.50103	1	0.300136
620	CD1E	0.0092225	620	-0.45058	0.94592	17747	0.031124	0.92329	1.5069	0.28817	7927	-0.17476	0.91212	17075	0.4258	1	0.370794	0.60711	12588	0.60164	0.055251	2397	0.13191	0.977851	0.879722	0.072424	3025	-0.42809	0.74891	14022	0.16568	0.968652	0.78073	0.99862	18859	0.54874	0.0013796	202	0.0050289	0.463929	2.29853	0.0045825	546	-0.4072	0.8335	15432	0.01606	0.556655	1.79425
621	LYRM7	0.0092345	621	-0.33957	0.66175	12850	0.03117	0.92329	1.50626	0.039979	1925	-0.32724	0.91689	17159	0.099611	0.966673	1.00169	0.4361	10764	-0.26686	0.92841	17192	0.58452	0.995805	0.233201	0.40732	10249	-0.14814	0.71199	13531	0.55569	0.99473	0.255167	0.026469	1570	-0.29775	0.9053	16747	0.07176	0.864426	1.14412	0.11693	4431	-0.074577	0.41526	10286	0.23889	0.999999	0.621802
622	PRSS38	0.0092412	622	-0.028164	0.079178	3343	0.031188	0.92329	1.50601	0.0036659	280	-0.26792	0.99633	18766	0.012845	0.852823	1.89127	0.06788	2914	-0.33805	0.73817	13977	0.15733	0.980454	0.803188	0.40919	10288	0.12384	0.19338	6219	0.33816	0.9981	0.470878	0.074013	3278	-0.27892	0.95682	17864	0.16639	0.959729	0.778873	0.40135	9707	-0.1779	0.96435	18002	0.54614	0.999999	0.262696
623	TUBD1	0.0092946	623	-0.54498	0.27287	7571	0.031358	0.92329	1.50365	0.014512	912	-0.37653	0.328	8670	0.045879	0.937094	1.33839	0.99291	18411	0.9239	0.0070877	408	0.024226	0.977851	1.61572	0.99594	18434	0.82083	0.0040647	284	0.014208	0.875958	1.84747	0.32479	8537	-0.038721	0.25777	7381	0.46477	1	0.332762	0.76121	13849	0.39722	0.10574	4292	0.22606	0.995077	0.645776
624	MS4A6A	0.0092972	624	-0.46015	0.9907	18674	0.031367	0.92329	1.50353	0.35581	9208	-0.016409	0.37071	9496	0.49829	1	0.302518	0.87161	16126	0.17983	0.37422	9660	0.52044	0.990605	0.283629	0.77744	14533	0.20204	0.18349	6034	0.32811	0.997269	0.483981	0.15023	5254	-0.072393	0.27241	7630	0.2783	1	0.555487	0.7718	14041	0.32406	0.06402	2985	0.15066	0.952568	0.822002
625	SPAG17	0.0093064	625	-0.32474	0.84316	15813	0.031398	0.92329	1.5031	0.13669	4984	-0.075718	0.20541	6305	0.26352	0.992061	0.579186	0.37527	9721	-0.10085	0.57903	12183	0.52388	0.989398	0.280768	0.69278	13455	0.14106	0.33429	8734	0.48097	0.999501	0.317882	0.048298	2372	-0.29828	0.89548	16537	0.11631	0.927921	0.934383	0.75305	13715	0.34348	0.026026	1666	0.076636	0.864018	1.11557
626	ICA1	0.009341	626	-0.29247	0.64473	12634	0.031506	0.92329	1.50161	0.048191	2241	-0.091054	0.14795	5233	0.11602	0.966673	0.935467	0.090238	3655	-0.12964	0.29132	8090	0.19824	0.980454	0.702809	0.079186	3261	-0.5744	0.96114	17789	0.1782	0.968652	0.749092	0.042379	2163	-0.2531	0.66853	12972	0.10455	0.912997	0.980676	0.28583	7460	-0.2708	0.93432	17400	0.42175	0.999999	0.374945
627	STXBP6	0.0093425	627	-0.22165	0.60104	12123	0.031509	0.92329	1.50157	0.075462	3176	-0.28341	0.98529	18540	0.16913	0.987954	0.771779	0.013964	797	-0.47907	0.98604	18272	0.045754	0.980454	1.33957	0.50028	11591	-0.05631	0.42591	10414	0.63255	0.998957	0.198905	0.71367	13283	0.31769	0.082046	3489	0.1831	0.98982	0.737312	0.60228	11627	0.33123	0.04901	2481	0.12209	0.929633	0.91332
628	RAD21	0.0093468	628	-0.89805	0.99065	18673	0.01765	0.92329	1.75326	0.55089	11526	0.036509	0.54033	11738	0.54092	0.999794	0.266867	0.38911	9939	-0.18455	0.55505	11958	0.41209	0.980454	0.385008	0.9427	17337	1.0156	0.057301	2576	0.10141	0.96685	0.993919	0.80274	14738	0.44823	0.34226	8856	0.48912	1	0.310585	0.99392	18723	1.4723	0.0059663	568	0.020646	0.685674	1.68516
629	CHRNA1	0.009348	629	-0.0123	0.17426	5596	0.031529	0.92329	1.50129	0.6471	12606	0.1452	0.11014	4330	0.23291	0.999794	0.632812	0.2445	7308	-0.23907	0.79226	14733	0.39377	0.980454	0.404757	0.25496	7499	-0.14179	0.59825	12256	0.40366	0.984159	0.393984	0.83435	15320	0.086787	0.4408	10648	0.5883	1	0.230401	0.085489	3593	-0.25787	0.97712	18292	0.18764	0.986709	0.726675
630	FBXO5	0.0093991	630	-0.6828	0.84355	15819	0.031702	0.92329	1.49891	0.84649	15745	0.13392	0.66456	13027	0.69916	0.999794	0.155423	NA	NA	NA	NA	NA	NA	NA	NA	NA	NA	NA	NA	NA	NA	NA	NA	0.75409	13867	0.43954	0.072488	3165	0.1654	0.985513	0.781464	0.37812	9256	0.44572	0.082146	3553	0.18421	0.978949	0.734687
631	RNF187	0.0094014	631	-0.37227	0.973	18291	0.03171	0.92329	1.4988	0.01749	1045	-0.2089	0.95488	17912	0.052446	0.939504	1.28029	0.76017	14329	0.16953	0.31091	8485	0.4559	0.98666	0.34113	0.33247	8895	-0.18479	0.80793	14908	0.48124	0.991729	0.317638	0.015922	1141	-0.25885	0.66125	12894	0.049109	0.811868	1.30884	0.18372	5622	0.0038974	0.33377	8820	0.48404	1	0.315119
632	GALNT3	0.0094413	632	-0.34703	0.99056	18671	0.031828	0.92329	1.49719	0.13385	4930	-0.16753	0.84371	15740	0.2604	0.991183	0.584359	0.82827	15347	0.20243	0.28505	7982	0.42925	0.986438	0.36729	0.86384	15921	0.33955	0.072827	3109	0.16584	0.978127	0.780311	0.96787	18090	0.39459	0.017707	1250	0.057006	0.857898	1.24408	0.78357	14268	0.074769	0.41505	10282	0.56377	1	0.248898
633	SLC9A9	0.0094462	633	-0.39741	0.99055	18670	0.03184	0.92329	1.49703	0.00060089	44	-0.40832	0.9994	18853	0.0022134	0.794894	2.65494	0.59515	12478	0.27665	0.13501	5163	0.27596	0.980255	0.559154	0.64873	13000	0.65308	0.024471	1319	0.071046	0.96685	1.14846	0.50798	11008	-0.012798	0.37745	9475	0.60286	1	0.219784	0.26523	7082	-0.012833	0.4518	10936	0.39952	0.999999	0.398461
634	POU6F1	0.0094548	634	-0.19099	0.55338	11614	0.031871	0.92329	1.4966	0.0010479	83	-0.30568	0.90996	17020	0.0038192	0.794894	2.41803	0.24921	7391	-0.0056725	0.33004	8819	0.39854	0.980454	0.399528	0.29549	8229	-0.16947	0.41404	10208	0.44415	0.98768	0.35247	0.0064527	557	-0.36134	0.30611	8229	0.0222	0.743184	1.65365	0.32185	8180	0.19881	0.029773	1799	0.084263	0.881672	1.07436
635	TMEM37	0.0094633	635	-0.31924	0.83751	15714	0.031897	0.92329	1.49625	0.0023906	189	-0.51233	0.97359	18298	0.0085191	0.836866	2.06961	0.80125	14912	0.30753	0.17076	5833	0.31265	0.980255	0.504942	0.36174	9430	-0.27843	0.88987	16426	0.51021	0.992994	0.292251	0.12561	4796	0.066629	0.071603	3141	0.16373	0.983685	0.785872	0.037594	2020	-0.083616	0.086673	3697	0.094348	0.883299	1.02527
636	ZNF808	0.0094707	636	-0.43514	0.99053	18669	0.031915	0.92329	1.49601	0.081807	3403	-0.15116	0.71974	13748	0.18104	0.987954	0.742225	0.035098	1702	-0.6861	0.8615	15956	0.093799	0.980454	1.0278	0.69392	13468	0.26022	0.11371	4438	0.23948	0.989295	0.620731	0.899	16622	0.34844	0.041962	2135	0.10696	0.945829	0.970779	0.81074	14788	-0.035066	0.88222	16368	0.81083	0.999999	0.0910702
637	PLD6	0.0094865	637	-0.33137	0.81606	15305	0.03197	0.92329	1.49526	0.030724	1573	-0.28314	0.97934	18407	0.080534	0.958915	1.09402	0.26938	7808	-0.011746	0.40003	10131	0.41858	0.981026	0.378222	0.31043	8514	-0.096073	0.66654	12986	0.45913	0.988748	0.338064	0.89864	16615	0.13654	0.13593	5142	0.27753	1	0.55669	0.69811	12876	-0.12743	0.97142	18156	0.71284	0.999999	0.147008
638	CALCA	0.0095082	638	-0.27413	0.57478	11821	0.032036	0.92329	1.49436	0.043333	2058	-0.15096	0.48873	11244	0.10642	0.966673	0.972977	0.48877	11586	0.21248	0.26269	7564	0.40642	0.98504	0.391025	0.10982	4350	-0.27755	0.64377	12713	0.23296	0.968652	0.632719	0.23312	6780	0.25479	0.0054001	538	0.018751	0.653383	1.72698	0.84153	15442	0.19914	0.20901	6659	0.36227	1	0.440968
639	PLA2G5	0.0095211	639	-0.34196	0.79474	14894	0.032082	0.92329	1.49374	0.11158	4457	-0.11409	0.30329	8176	0.23535	0.987954	0.628286	0.84692	15702	0.16568	0.35942	9401	0.50547	0.987348	0.296305	0.98791	18255	0.6987	0.012089	746	0.040074	0.955972	1.39714	0.058677	2729	-0.22268	0.81283	14947	0.13676	0.945377	0.864041	0.009274	869	-0.43691	0.92322	17186	0.03131	0.681185	1.50432
640	ADTRP	0.009523	640	-0.3779	0.99048	18668	0.032088	0.92329	1.49366	0.081057	3380	-0.24577	0.98284	18488	0.17967	0.987954	0.745524	0.056874	2491	-0.28253	0.55595	11965	0.13639	0.980454	0.865217	0.54391	11979	0.088167	0.40845	10099	0.55594	0.999501	0.254972	0.88074	16250	0.053606	0.80941	14888	0.81139	1	0.0907703	0.9551	17766	0.20035	0.2052	6589	0.3586	1	0.44539
641	MBD6	0.0095612	641	-0.31618	0.65936	12820	0.032241	0.92329	1.49159	0.096278	3909	-0.13328	0.78346	14682	0.20767	0.987954	0.682626	0.10855	4267	-0.29602	0.4426	10928	0.23085	0.980454	0.63667	0.37159	9608	0.062608	0.21174	6534	0.35656	0.999501	0.447867	0.82638	15178	0.033229	0.76094	14116	0.77221	1	0.112265	0.93682	17357	0.33629	0.10788	4351	0.22984	0.998249	0.638574
642	PTGR1	0.0095615	642	-0.067662	0.16803	5481	0.032241	0.92329	1.49159	0.85062	15834	0.26453	0.038858	1910	0.098649	0.961508	1.00591	0.82988	15379	-0.018642	0.81525	15100	0.8303	0.997707	0.080765	0.21461	6772	0.0030924	0.27805	7687	0.42381	0.999501	0.372829	0.77143	14156	0.11961	0.10812	4299	0.22968	1	0.638877	0.93604	17341	0.21466	0.28922	7993	0.44064	1	0.355916
643	ACKR3	0.0095745	643	-0.28015	0.74094	13992	0.032273	0.92329	1.49116	0.021014	1197	-0.3351	0.97151	18249	0.060096	0.942126	1.22115	0.375	9714	0.42349	0.026601	1309	0.074797	0.977851	1.12612	0.14249	5442	-0.29591	0.96871	17940	0.28894	0.969822	0.539192	0.44932	10468	0.16618	0.049832	2390	0.12218	0.965404	0.913	0.37501	9200	0.0056762	0.38763	9780	0.53659	1	0.270357
644	RNF133	0.0096067	644	-0.22497	0.34044	8938	0.032366	0.92329	1.48991	0.36339	9360	-0.041529	0.78515	14702	0.50635	1	0.295549	0.64217	12929	0.14291	0.41759	10460	0.56489	0.992351	0.248036	0.066728	2826	-0.38172	0.4069	10073	0.15499	0.968652	0.809696	0.16419	5508	-0.034902	0.16552	5796	0.2933	1	0.532688	0.018688	1293	-0.6037	0.97863	18332	0.054401	0.794181	1.26439
645	SSBP3	0.0096149	645	-0.018732	0.077311	3277	0.032388	0.92329	1.48962	0.08033	3358	0.10804	0.016258	1054	0.051585	0.902979	1.28748	0.1909	6298	-0.31193	0.87215	16152	0.34076	0.980454	0.467551	0.02241	1185	-0.4653	0.57346	12035	0.067918	0.968652	1.16802	0.55749	11460	0.10082	0.33105	8654	0.47797	1	0.320599	0.96894	18124	0.39241	0.13572	5181	0.27735	1	0.556972
646	MSN	0.0096604	646	-0.31302	0.75592	14232	0.032538	0.92329	1.48761	0.030027	1545	-0.31586	0.87277	16312	0.079085	0.958915	1.10191	0.054152	2388	-0.34344	0.71864	13710	0.13118	0.980454	0.882132	0.23663	7158	0.02746	0.17464	5869	0.31926	0.997269	0.495855	0.96375	17982	0.44487	0.073597	3206	0.16749	0.985513	0.776011	0.87603	16105	0.2704	0.17091	6017	0.32517	1	0.48789
647	ANKRD22	0.0096642	647	-0.32835	0.69602	13305	0.032547	0.92329	1.48749	0.019175	1115	-0.16959	0.15693	5409	0.056117	0.939504	1.25091	0.76964	14449	0.55025	0.050636	2228	0.12292	0.977851	0.910377	0.36556	9503	0.35337	0.029321	1504	0.080992	0.96685	1.09156	0.10187	4201	-0.17133	0.78	14418	0.21788	0.97962	0.661783	0.31962	8136	-0.055945	0.67282	13218	0.45821	0.999999	0.338935
648	OR4C15	0.0096647	648	-0.28064	0.99034	18667	0.032549	0.92329	1.48746	0.59359	11977	-0.059607	0.92815	17381	0.64804	1	0.188398	0.53912	11996	0.046892	0.31387	8534	0.4589	0.987348	0.338282	0.68503	13365	0.008572	0.42938	10485	0.5772	0.999501	0.238674	0.75277	13846	0.12621	0.13728	5181	0.27984	1	0.55309	0.90137	16627	0.22567	0.11584	4581	0.24349	1	0.613519
649	ARHGAP18	0.0096683	649	-0.25467	0.884	16577	0.032562	0.92329	1.48729	0.062934	2779	-0.1348	0.35306	9159	0.14502	0.979226	0.838572	0.23729	7170	-0.0018139	0.28909	8055	0.3867	0.980454	0.412626	0.73605	13989	0.66718	0.033896	1674	0.090188	0.96685	1.04485	0.64958	12455	-0.078832	0.92781	17242	0.68236	1	0.165986	0.017723	1256	-0.3961	0.9241	17202	0.052342	0.784815	1.28115
650	CATSPER2	0.0097216	650	-0.37994	0.72457	13738	0.032718	0.92329	1.48521	0.38342	9744	-0.092671	0.85883	16034	0.52762	1	0.277679	0.076749	3201	-0.19794	0.11869	4654	0.17384	0.980454	0.75985	0.0086645	514	-0.22654	0.0010758	96	0.029364	0.968652	1.53218	0.73919	13649	0.0015336	0.47983	11243	0.62022	1	0.207454	0.79689	14518	0.0083522	0.85101	15751	0.8511	1	0.0700194
651	ZNF491	0.0097223	651	-0.25448	0.327	8659	0.03272	0.92329	1.48519	0.38688	9812	0.0049602	0.34083	8929	0.48459	0.999794	0.314626	0.051861	2296	-0.63405	0.88101	16311	0.12673	0.980454	0.897121	0.0033767	198	-1.0208	0.99662	18478	0.011831	0.968652	1.92698	0.58324	11734	0.14393	0.13836	5212	0.28166	1	0.550275	0.25757	6945	-0.087848	0.18939	6315	0.39112	0.999999	0.40769
652	OLFML2A	0.0097255	652	-0.44058	0.98739	18594	0.032733	0.92329	1.48501	0.05889	2634	-0.1756	0.74125	14055	0.13714	0.976443	0.862836	0.88979	16444	0.35299	0.18193	6034	0.32399	0.980255	0.489468	0.86346	15914	0.22759	0.28393	7812	0.42972	0.999501	0.366814	0.090552	3843	-0.17748	0.49947	11391	0.19713	0.968845	0.705247	0.37965	9289	0.070038	0.22213	6872	0.37505	1	0.425911
653	VDAC3	0.0097548	653	-0.23716	0.14523	5044	0.032816	0.92329	1.48391	0.035404	1746	-0.12086	0.19455	6099	0.090197	0.965831	1.04481	0.96678	17935	0.56734	0.039179	1787	0.10033	0.977851	0.998569	0.73866	14023	0.35	0.031767	1595	0.085848	0.96685	1.06627	0.081747	3545	-0.20266	0.91926	17059	0.18097	0.964598	0.742393	0.92852	17200	0.10057	0.74773	14095	0.76735	1	0.115007
654	BAG1	0.0097579	654	-0.22955	0.99024	18666	0.032825	0.92329	1.4838	0.065209	2848	-0.29022	0.97819	18383	0.14949	0.986462	0.825388	0.20495	6563	-0.36189	0.77218	14415	0.35468	0.980454	0.450163	0.40499	10203	-0.079563	0.40104	9959	0.55336	0.99473	0.256992	0.7136	13282	0.22847	0.084013	3549	0.18658	0.992017	0.729135	0.11451	4399	-0.11693	0.43212	10577	0.23628	0.999999	0.626573
655	PAFAH1B3	0.009775	655	-0.12049	0.058074	2569	0.032872	0.92329	1.48317	0.063673	2808	-0.058951	0.086373	3567	0.14651	0.980119	0.834133	0.91359	16917	0.38089	0.1775	5948	0.31953	0.980255	0.495488	0.85515	15755	-0.022947	0.56017	11914	0.85502	1	0.0680237	0.06892	3102	-0.2807	0.84356	15519	0.15666	0.955268	0.805042	0.071559	3124	-0.048737	0.32945	8734	0.16141	0.974971	0.79207
656	ADAM11	0.0097963	656	-0.30776	0.9902	18664	0.032945	0.92329	1.48221	0.31261	8380	-0.12966	0.84427	15750	0.45216	1	0.344708	0.5394	11999	0.041821	0.4629	11179	0.60462	0.99402	0.218517	0.43909	10789	0.1134	0.12655	4816	0.26175	0.995753	0.582113	0.61293	12042	-0.0007185	0.44183	10675	0.65956	1	0.180746	0.043591	2216	-0.43253	0.96294	17968	0.10652	0.908669	0.972569
657	FRZB	0.0098117	657	-0.20853	0.071056	3042	0.032988	0.92329	1.48164	0.055083	2499	0.018537	0.0027657	227	0.0097821	0.767055	2.00957	0.93293	17314	0.47722	0.020224	1070	0.061461	0.977851	1.2114	0.98252	18104	0.60815	0.021293	1207	0.064382	0.96685	1.19124	0.36226	9239	0.050699	0.23627	6996	0.38305	1	0.416745	0.6198	11831	0.33096	0.073657	3272	0.16866	0.973865	0.772988
658	EDC4	0.0098284	658	-0.23024	0.79814	14962	0.033042	0.92329	1.48093	0.24068	7014	0.026201	0.082952	3454	0.18369	0.996175	0.735914	0.80061	14902	0.20005	0.37891	9742	0.52518	0.990677	0.279692	0.17163	6026	-0.034998	0.269	7547	0.32088	0.974243	0.493657	0.36086	9213	-0.028518	0.3445	8896	0.50297	1	0.298458	0.87799	16148	0.2865	0.17778	6129	0.33176	1	0.479176
659	PRKAA2	0.00983	659	-0.26624	0.44272	10509	0.033049	0.92329	1.48084	0.8056	14964	0.025129	0.38805	9852	0.53351	0.999794	0.272857	0.61846	12696	-0.13285	0.83316	15428	0.68798	0.997707	0.162424	0.067558	2859	-0.065165	0.026744	1407	0.1566	0.968652	0.805208	0.94462	17579	0.53974	0.017976	1268	0.05777	0.857898	1.2383	0.55564	11111	0.46108	0.032304	1885	0.089404	0.892519	1.04864
660	SHISAL2A	0.0098362	660	-0.23442	0.33634	8849	0.033064	0.92329	1.48064	0.072074	3052	-0.051111	0.21774	6545	0.16264	0.987954	0.788773	0.94327	17511	0.30639	0.10535	4166	0.22467	0.977851	0.648455	0.96442	17763	0.16398	0.76685	14287	0.77531	0.999501	0.110525	0.074252	3287	-0.21061	0.42781	10401	0.16684	0.959729	0.7777	0.17656	5503	-0.1999	0.92346	17191	0.30371	0.999999	0.517541
661	COPZ1	0.0098533	661	-1.325	0.99015	18663	0.033122	0.92329	1.47988	0.6651	12826	-0.10911	0.57726	12102	0.69212	1	0.159819	NA	NA	NA	NA	NA	NA	NA	NA	NA	NA	NA	NA	NA	NA	NA	NA	0.79196	14536	0.47709	0.13872	5222	0.28223	1	0.549397	0.48414	10418	0.6799	0.017976	1301	0.05777	0.836525	1.2383
662	TRAF1	0.0098817	662	-0.066231	0.060225	2651	0.033219	0.92329	1.47861	0.090336	3695	-0.020321	0.38127	9706	0.19676	0.987954	0.706063	0.96252	17858	1.2656	0.0026741	137	0.0094621	0.977851	2.02401	0.43187	10666	0.034563	0.56828	11985	0.65583	0.999501	0.183209	0.83985	15424	0.010195	0.63145	12585	0.69107	1	0.160478	0.92806	17188	0.13713	0.44725	10857	0.59554	1	0.225089
663	KCTD10	0.0098856	663	-0.42812	0.98145	18468	0.033229	0.92329	1.47848	0.97874	18346	0.59952	0.0042617	322	0.014858	0.826658	1.82804	0.20657	6591	-0.21326	0.81277	15057	0.35627	0.980454	0.448221	0.057839	2504	-0.46397	0.89062	16443	0.13811	0.968652	0.859775	0.0034918	348	-0.63001	0.99651	18816	0.012442	0.674461	1.90511	0.99912	18898	0.9647	0.00087593	137	0.0032565	0.44169	2.48725
664	FLVCR1	0.0098907	664	-0.35279	0.89853	16850	0.033241	0.92329	1.47833	0.078569	3293	-0.09738	0.53785	11710	0.17497	0.987954	0.757036	0.21989	6806	-0.44554	0.97658	18079	0.36942	0.980454	0.43248	0.29419	8212	-0.33778	0.94507	17479	0.44286	0.98768	0.353734	0.2255	6651	-0.15344	0.86425	15940	0.35875	1	0.445208	0.77574	14124	-0.015281	0.82921	15343	0.77663	0.999999	0.109786
665	SP140	0.0099073	665	-0.1995	0.99009	18662	0.033295	0.92329	1.47762	0.778	14472	0.078038	0.54549	11785	0.63317	0.999794	0.19848	0.19863	6443	-0.12939	0.26049	7522	0.34843	0.980454	0.457884	0.081284	3330	-0.18463	0.15721	5544	0.18206	0.968652	0.739785	0.17066	5625	0.054881	0.18608	6145	0.33288	1	0.477712	0.75185	13693	0.16521	0.30226	8227	0.45339	1	0.343528
666	UTP15	0.0099123	666	-1.2735	0.99009	18661	0.033315	0.92329	1.47736	0.53725	11394	-0.046981	0.59868	12340	0.61731	1	0.209497	0.061729	2678	-1.7343	0.81516	15099	0.10866	0.980454	0.96393	0.24449	7308	-0.39853	0.26322	7438	0.30168	0.969822	0.520453	0.94861	17649	0.32327	0.66245	12907	0.70828	1	0.149795	0.61272	11749	-0.032566	0.60982	12590	0.65551	0.999999	0.183421
667	MORC1	0.0099953	667	-0.25958	0.99	18660	0.033587	0.92329	1.47383	0.27235	7626	-0.17723	0.96919	18199	0.40891	1	0.388372	0.60133	12539	0.18096	0.07837	3232	0.17584	0.977851	0.754882	0.46352	11208	-0.012528	0.62132	12489	0.61195	0.998957	0.213284	0.46139	10574	0.1877	0.045109	2253	0.11311	0.949252	0.946499	0.92647	17146	0.16772	0.39448	9899	0.54332	1	0.264944
668	HCAR3	0.010042	668	-0.20326	0.75856	14279	0.03373	0.92329	1.47198	0.3725	9529	0.035189	0.34524	9003	0.48918	0.999794	0.310531	0.88524	16367	0.44766	0.13599	5177	0.27695	0.980255	0.557599	0.3692	9564	-0.11221	0.62287	12501	0.5176	0.993198	0.286006	0.27375	7544	0.23096	0.026495	1588	0.07574	0.897996	1.12067	0.67781	12599	0.12341	0.15513	5739	0.30938	1	0.509508
669	FAM187B	0.010084	669	-0.3271	0.98992	18659	0.033859	0.92329	1.47033	0.35368	9168	-0.1547	0.87147	16285	0.496	1	0.304518	0.25686	7555	-0.19404	0.67205	13147	0.40619	0.980454	0.391271	0.67057	13217	0.076551	0.29767	8056	0.44378	0.999501	0.352832	0.14973	5247	-0.1906	0.89026	16427	0.27774	1	0.556362	0.8388	15374	0.07378	0.32932	8732	0.47973	1	0.319003
670	SLC44A2	0.010095	670	-0.38508	0.94638	17762	0.033892	0.92329	1.4699	0.22425	6700	0.14436	0.0077673	562	0.026433	0.866053	1.57785	0.24767	7365	-0.10883	0.55412	11946	0.39699	0.980454	0.40122	0.94296	17345	0.20683	0.38827	9717	0.53541	0.999501	0.271314	0.84137	15467	0.33205	0.01193	940	0.039524	0.79431	1.40314	0.16987	5379	0.03248	0.14822	5555	0.29811	1	0.525623
671	BCAT2	0.010096	671	-0.25798	0.9899	18658	0.033895	0.92329	1.46986	0.21026	6425	-0.10898	0.70202	13490	0.34229	1	0.465606	0.069793	2978	-0.17104	0.30928	8453	0.16088	0.980454	0.793498	0.60916	12562	-0.089461	0.73655	13849	0.68228	0.998957	0.166037	0.012406	979	-0.32187	0.6339	12604	0.040999	0.786711	1.38723	0.82901	15170	-0.022339	0.86465	16013	0.82913	0.999999	0.0813774
672	YIPF6	0.010111	672	-0.23801	0.98989	18657	0.03394	0.92329	1.46929	0.10566	4246	-0.14556	0.89719	16780	0.22472	0.987954	0.648358	0.61513	12677	0.26685	0.23527	7061	0.37833	0.983219	0.422129	0.96554	17781	0.64014	0.0070976	469	0.024261	0.926024	1.61509	0.072886	3235	-0.11612	0.24028	7067	0.16421	0.959729	0.7846	0.29729	7694	-0.16754	0.95653	17841	0.43419	0.999999	0.36232
673	KIR2DL3	0.010116	673	-0.41055	0.88934	16678	0.033957	0.92329	1.46907	0.016588	1013	-0.31999	0.94879	17786	0.05047	0.937838	1.29697	0.44403	10927	-0.13953	0.86649	16048	0.59245	0.995805	0.227348	0.46069	11152	-0.14023	0.77042	14327	0.6091	0.998957	0.215311	0.77584	14246	0.080415	0.33118	8657	0.4781	1	0.320481	0.74118	13513	0.045425	0.72599	13842	0.75304	1	0.123182
674	MUC2	0.010148	674	-0.22229	0.70771	13460	0.034051	0.92329	1.46787	0.016535	1010	-0.060012	0.13196	4934	0.050369	0.937094	1.29784	0.3238	8807	0.39133	0.084884	3446	0.18775	0.977851	0.72642	0.90969	16767	0.13508	0.503	11405	0.62615	0.999501	0.203322	0.88539	16353	0.17951	0.3533	9056	0.50013	1	0.300917	0.29404	7624	-0.23036	0.98281	18427	0.43064	0.999999	0.365886
675	PINX1	0.0102	675	-0.36542	0.9752	18338	0.034212	0.92329	1.46582	0.34209	8952	-0.09422	0.86318	16126	0.48371	1	0.315415	0.76434	14374	0.64841	0.055991	2425	0.13331	0.977851	0.875137	0.59208	12395	0.49012	0.046015	2132	0.11442	0.96685	0.941498	0.64202	12371	-0.083678	0.86749	16005	0.67751	1	0.169084	6.6328e-05	43	-0.97879	0.99993	18934	0.00026726	0.115336	3.57307
676	PDE3B	0.010202	676	-0.37887	0.80883	15162	0.034217	0.92329	1.46576	0.054566	2480	-0.28588	0.87312	16319	0.12869	0.974064	0.890455	0.51112	11773	0.36201	0.068695	2872	0.15776	0.977851	0.802003	0.92083	16932	0.2584	0.36128	9204	0.50818	0.999501	0.293982	0.27032	7478	0.11862	0.13598	5145	0.27763	1	0.556534	0.32023	8152	0.13045	0.1389	5281	0.28264	1	0.548766
677	OMD	0.01021	677	-0.37725	0.89973	16875	0.034241	0.92329	1.46545	0.34484	8993	-0.023056	0.2545	7239	0.48667	1	0.312765	0.31823	8700	1.0347	0.0063416	364	0.021746	0.977851	1.66262	0.79738	14815	0.39927	0.13796	5162	0.28134	0.996819	0.550769	0.33572	8739	-0.015548	0.27297	7638	0.47628	1	0.322138	0.86568	15920	0.37038	0.076286	3362	0.17356	0.975817	0.76055
678	GRWD1	0.010219	678	-0.61607	0.82064	15392	0.034274	0.92329	1.46504	0.85857	15999	-0.085722	0.92708	17356	0.85845	1	0.066285	0.31779	8693	-0.15111	0.3861	9878	0.46686	0.985126	0.330813	0.084236	3448	-0.80157	0.97406	18042	0.18732	0.968652	0.727416	0.75168	13831	-0.043137	0.70809	13406	0.75666	1	0.121099	0.91531	16897	0.042986	0.91729	17069	0.9173	1	0.0374886
679	PTPN4	0.01023	679	-0.33053	0.93086	17455	0.034305	0.92329	1.46464	0.020915	1191	-0.1743	0.47215	11097	0.059891	0.942126	1.22264	0.71821	13782	0.18081	0.31017	8469	0.45515	0.98666	0.341845	0.48485	11465	0.22917	0.17631	5899	0.32093	0.997269	0.49359	0.25645	7225	0.029001	0.34091	8832	0.4878	1	0.311758	0.27272	7213	0.010612	0.39627	9928	0.5451	1	0.263524
680	GATA1	0.010241	680	-0.31296	0.50164	11084	0.034338	0.92329	1.46423	0.75749	14158	-0.074094	0.872	16295	0.76121	1	0.118496	0.38272	9834	0.10089	0.27383	7782	0.41785	0.98504	0.37898	0.71736	13754	0.027883	0.4227	10369	0.57045	0.999501	0.243782	0.19428	6056	-0.006897	0.16969	5867	0.32556	1	0.487369	0.76638	13943	0.16821	0.25182	7347	0.40398	1	0.39364
681	TAF5L	0.010255	681	-0.30304	0.19619	6038	0.034388	0.92329	1.46359	0.084328	3482	-0.22141	0.96554	18134	0.18566	0.987954	0.731282	0.18349	6183	-0.23526	0.46089	11161	0.33341	0.980454	0.477021	0.34704	9160	-0.32527	0.87208	16081	0.49568	0.991739	0.304799	0.16041	5436	-0.20044	0.56973	11989	0.28923	1	0.538757	0.25441	6886	-0.21368	0.55812	12137	0.38775	0.999999	0.411448
682	CXCL13	0.010284	682	-0.41789	0.98972	18656	0.034467	0.92329	1.4626	0.6377	12491	0.017629	0.65703	12950	0.69451	0.999794	0.158321	0.40994	10295	0.019204	0.16591	5732	0.30766	0.980255	0.511929	0.15039	5637	0.11446	0.10983	4315	0.23271	0.989295	0.633185	0.99213	18676	0.36613	0.0078686	695	0.026848	0.729872	1.57109	0.0042925	520	-0.46357	0.99571	18769	0.015086	0.548859	1.82143
683	C19orf44	0.010304	683	-0.47548	0.97691	18381	0.03453	0.92329	1.4618	0.10593	4256	-0.22757	0.97682	18362	0.22524	0.987954	0.647354	0.66661	13187	0.077168	0.26611	7628	0.40992	0.98504	0.387301	0.46248	11188	-0.19785	0.88994	16428	0.61089	0.998957	0.214037	0.20823	6326	-0.19062	0.83388	15338	0.34035	1	0.468074	0.073593	3187	-0.10697	0.43758	10695	0.16533	0.977292	0.781648
684	ACOT12	0.010327	684	-0.33899	0.98967	18655	0.034599	0.92329	1.46094	0.030925	1580	-0.30483	0.96116	18039	0.08096	0.958915	1.09173	0.45004	11030	0.20743	0.073454	3050	0.16672	0.977851	0.778012	0.70434	13589	0.31919	0.085477	3539	0.18907	0.978127	0.723377	0.12445	4774	-0.17774	0.75097	13973	0.25055	0.991151	0.601106	0.66278	12399	0.095572	0.1247	4857	0.25864	1	0.587304
685	CBWD1	0.010362	685	-0.61619	0.66704	12920	0.034708	0.92329	1.45957	0.0048871	359	-0.53215	0.23859	6944	0.016989	0.878066	1.76983	0.23545	7127	-0.35959	0.85228	15793	0.38485	0.980454	0.414709	0.90897	16755	0.40949	0.22856	6833	0.37346	0.999501	0.427756	0.1728	5671	0.10206	0.12729	4884	0.26274	1	0.580474	0.768	13971	0.32905	0.044394	2319	0.11323	0.923206	0.946038
686	HLA-DRB1	0.010371	686	-0.3814	0.98963	18654	0.034739	0.92329	1.45918	0.026847	1420	-0.14161	0.28849	7900	0.072463	0.953325	1.13988	0.39521	10045	0.076568	0.41554	10425	0.5628	0.992351	0.249646	0.082913	3400	-0.57426	0.81438	15028	0.18495	0.968652	0.732946	0.40163	9981	-0.044539	0.4051	9980	0.5465	1	0.26241	0.72196	13214	0.32627	0.032679	1899	0.090139	0.894259	1.04509
687	RAB9A	0.010405	687	-0.29969	0.79107	14825	0.034858	0.92329	1.4577	0.28495	7862	-0.1065	0.75579	14259	0.42234	1	0.374338	0.42247	10520	-0.071426	0.3917	9989	0.57098	0.995805	0.243379	0.32314	8729	0.11522	0.035608	1743	0.093672	0.96685	1.02839	0.14395	5134	-0.2166	0.91318	16927	0.27153	0.99993	0.566182	0.1793	5558	-0.20696	0.94953	17709	0.30673	0.999999	0.513244
688	MDP1	0.010415	688	0.043796	0.016163	942	0.04863	0.951868	1.3131	0.072987	3085	-0.11828	0.33642	8824	0.16444	0.987954	0.783993	0.049625	2218	-0.28116	0.67033	13119	0.12244	0.980454	0.912077	0.16513	5920	0.018666	0.19195	6198	0.33669	0.997302	0.47277	0.13017	4883	0.006211	0.16779	5834	0.3145	1	0.502379	0.22595	6375	0.019758	0.27798	7802	0.42963	1	0.366905
689	VPS4B	0.010424	689	-0.41579	0.37714	9698	0.034921	0.92329	1.45691	0.0032808	251	-0.33768	0.04816	2265	0.011525	0.852475	1.93836	0.051755	2293	0.36859	0.0055903	322	0.019271	0.977851	1.7151	0.10967	4345	0.30305	0.038651	1860	0.099774	0.96685	1.00098	0.23432	6804	-0.23162	0.95964	17921	0.36821	1	0.433904	0.068419	3041	-0.2844	0.95909	17901	0.15539	0.964155	0.808577
690	ARFGAP1	0.010427	690	-0.35124	0.73033	13827	0.034927	0.92329	1.45684	0.19696	6172	-0.080862	0.15413	5362	0.32822	0.998253	0.483835	0.69998	13589	0.040573	0.61758	12552	0.67776	0.996022	0.168924	0.86167	15880	0.38121	0.075618	3209	0.17103	0.978127	0.766928	0.010142	839	-0.3555	0.98986	18633	0.034005	0.765835	1.46846	0.053521	2554	-0.31014	0.88075	16340	0.12623	0.934688	0.898837
691	ZNF343	0.010427	691	-0.35508	0.98957	18653	0.034929	0.92329	1.45681	0.096261	3908	-0.083854	0.43252	10747	0.20764	0.987954	0.682689	0.264	7705	-0.092813	0.25791	7474	0.41329	0.980454	0.383745	0.06421	2743	-0.41731	0.80903	14930	0.15023	0.968652	0.823243	0.65207	12487	0.26677	0.043975	2209	0.1109	0.947863	0.955068	0.75553	13758	0.27823	0.042316	2250	0.10923	0.917857	0.961658
692	ROPN1	0.010434	692	-0.33495	0.98957	18652	0.034952	0.92329	1.45653	0.59803	12022	0.013073	0.43133	10729	0.57869	0.999794	0.237554	0.85825	15892	0.18179	0.35621	9335	0.50217	0.987348	0.299149	0.36186	9432	0.0085509	0.26879	7546	0.41436	0.999501	0.382622	0.035786	1927	-0.02336	0.14651	5436	0.091214	0.893346	1.03994	0.34471	8611	0.044323	0.16643	5939	0.32071	1	0.493887
693	UBE2V2	0.010436	693	-0.39596	0.98956	18651	0.034958	0.92329	1.45645	0.086725	3569	-0.25408	0.90699	16963	0.19016	0.987954	0.720881	0.011293	652	-1.173	0.98871	18321	0.037644	0.980454	1.4243	0.076697	3180	-0.70342	0.7335	13811	0.17364	0.968652	0.76035	0.08654	3704	-0.13793	0.16965	5866	0.18978	0.966512	0.72175	0.38431	9380	-0.020115	0.52237	11824	0.52766	0.999999	0.277646
694	ADRB1	0.010462	694	-0.25095	0.67544	13037	0.03504	0.92329	1.45544	0.85239	15869	0.057952	0.59143	12266	0.65684	0.999794	0.18254	0.71502	13745	-0.13798	0.86987	16109	0.74274	0.997707	0.129163	0.098349	3942	-0.1527	0.4181	10285	0.21273	0.968652	0.672171	0.058596	2727	-0.16036	0.46897	11156	0.1366	0.945377	0.864549	0.27644	7286	-0.13465	0.86341	15991	0.41164	0.999999	0.385482
695	MPHOSPH8	0.010469	695	-0.19768	0.26535	7417	0.035061	0.92329	1.45518	0.32111	8555	-0.016875	0.43522	10798	0.46128	1	0.336035	0.9197	17047	0.81263	0.06407	2708	0.14891	0.977851	0.827076	0.99604	18437	0.63726	0.0039574	279	0.013858	0.875958	1.8583	0.0043112	412	-0.75808	0.99181	18684	0.015139	0.691569	1.8199	0.00025294	103	-0.82812	0.99975	18918	0.00095749	0.174553	3.01887
696	ZNF112	0.010513	696	-0.21592	0.29786	8078	0.035186	0.92329	1.45363	0.18595	5961	-0.053	0.34315	8961	0.31638	0.996594	0.499791	0.070135	2986	-0.75367	0.94497	17480	0.16153	0.980454	0.791747	0.027661	1397	-0.7129	0.97431	18047	0.078685	0.968652	1.10411	0.14127	5087	-0.2105	0.91271	16914	0.26865	0.998285	0.570813	0.95509	17765	0.17548	0.44051	10747	0.58887	1	0.229981
697	NIPBL	0.010522	697	-0.028484	0.097945	4014	0.035215	0.92329	1.45327	0.11128	4444	-0.15826	0.69115	13357	0.23483	0.987954	0.629246	0.92095	17073	0.42828	0.15112	5456	0.29247	0.980255	0.533919	0.031616	1562	-0.25352	0.16848	5751	0.086592	0.968652	1.06252	0.97376	18244	0.48114	0.041731	2126	0.1065	0.945829	0.97265	0.99159	18662	0.57388	0.008413	726	0.028586	0.743724	1.54385
698	POMGNT2	0.010538	698	-0.33404	0.90002	16880	0.035264	0.92329	1.45267	0.12964	4850	-0.13608	0.44959	10914	0.25587	0.990484	0.591981	0.16137	5777	-0.38488	0.67882	13223	0.31153	0.980454	0.5065	0.099513	3982	-0.31717	0.7611	14207	0.21483	0.968652	0.667905	0.02856	1656	-0.20566	0.52539	11610	0.076205	0.869469	1.11802	0.80444	14661	0.1211	0.55636	12122	0.66419	1	0.177708
699	WWOX	0.010543	699	-0.28287	0.98946	18649	0.03528	0.92329	1.45247	0.30672	8280	0.04494	0.1619	5513	0.29819	0.999794	0.525507	0.8848	16362	0.048904	0.63631	12738	0.68819	0.996022	0.162292	0.46356	11209	-0.10847	0.74942	14029	0.61199	0.998957	0.213256	0.55347	11422	0.071743	0.32408	8538	0.47103	1	0.326951	0.78387	14277	0.1926	0.21563	6758	0.36878	1	0.433233
700	ADSL	0.010551	700	-0.56273	0.57889	11868	0.035304	0.92329	1.45218	0.1712	5657	0.25424	0.0047073	352	0.016378	0.826658	1.78574	0.037372	1777	-1.6902	0.96263	17797	0.067729	0.980454	1.16923	0.19583	6446	-0.75386	0.39894	9922	0.26692	0.968652	0.573619	0.041062	2120	-0.55038	0.97042	18162	0.10192	0.90824	0.991741	0.055589	2611	-0.45141	0.94265	17574	0.13031	0.941319	0.885022
701	MYPN	0.010551	701	-0.32828	0.47334	10797	0.035304	0.92329	1.45218	0.38536	9786	-0.0026271	0.57043	12030	0.5297	1	0.27597	0.94415	17529	0.71613	0.040646	1853	0.10324	0.977851	0.986152	0.57372	12230	0.14868	0.26908	7548	0.41463	0.999501	0.382339	0.39769	9895	-0.002033	0.50344	11425	0.54219	1	0.265848	0.47561	10341	0.0053601	0.81523	15091	0.81816	1	0.0871618
702	ATP6AP1	0.01056	702	-0.61254	0.88267	16556	0.035334	0.92329	1.45181	0.73041	13742	0.0046468	0.78714	14739	0.78906	0.999794	0.10289	0.00084834	49	-2.3062	0.9952	18435	0.0030879	0.980454	2.51034	0.39682	10063	0.054097	0.069694	2995	0.15993	0.977312	0.79607	0.82642	15180	0.73307	0.0047235	484	0.016538	0.635367	1.78152	0.64415	12176	0.32264	0.05006	2516	0.12409	0.929633	0.906263
703	RBMX2	0.010568	703	-0.62248	0.98273	18496	0.035359	0.92329	1.4515	0.034057	1701	-0.20473	0.35271	9152	0.087416	0.964165	1.05841	0.94432	17535	0.65444	0.12874	4976	0.26544	0.977851	0.576034	0.75568	14249	0.50881	0.065647	2865	0.15229	0.973606	0.817329	0.93508	17379	0.24947	0.4286	10417	0.57603	1	0.239555	0.9589	17861	0.41906	0.17812	6131	0.33211	1	0.478718
704	CCNJ	0.010573	704	-0.30393	0.98943	18648	0.035375	0.92329	1.4513	0.41758	10320	0.067775	0.31465	8397	0.4573	0.999794	0.339799	0.27478	7903	-0.11153	0.38775	9910	0.424	0.981538	0.372634	0.13884	5340	-0.24857	0.31195	8332	0.28279	0.969103	0.548536	0.91749	17007	0.16428	0.20995	6556	0.35672	1	0.447673	0.93218	17273	0.25839	0.10049	4132	0.21696	0.990799	0.66362
705	RABEP1	0.010583	705	-0.37578	0.97108	18250	0.035402	0.92329	1.45097	0.98792	18565	0.33286	0.012084	826	0.040059	0.885632	1.3973	0.44369	10918	0.2985	0.20831	6557	0.35082	0.980255	0.454916	0.99411	18388	0.64586	0.0058864	403	0.020275	0.899249	1.69304	0.89665	16577	0.2682	0.083341	3529	0.18538	0.990549	0.731937	0.18408	5632	-0.13611	0.41944	10365	0.31196	0.999999	0.505901
706	PHOX2A	0.0106	706	-0.23475	0.53258	11389	0.035461	0.92329	1.45025	0.631	12404	0.080083	0.29309	7985	0.43481	0.999794	0.3617	0.25608	7541	0.033252	0.31545	8561	0.46048	0.987348	0.336789	0.90571	16686	0.37188	0.1477	5360	0.2919	0.996819	0.534766	0.25287	7157	-0.137	0.67881	13093	0.38787	1	0.411314	0.48162	10390	0.22867	0.12289	4796	0.25555	1	0.592524
707	FMR1	0.010614	707	-0.4193	0.98939	18647	0.035512	0.92329	1.44962	0.29848	8127	-0.11221	0.87939	16434	0.43702	1	0.359499	0.78112	14607	0.17991	0.29199	8106	0.43646	0.986438	0.360056	0.21276	6739	-0.1549	0.33643	8770	0.36165	0.98106	0.441712	0.46209	10581	0.20556	0.067194	2993	0.1555	0.979114	0.80827	0.2533	6869	0.10193	0.15784	5798	0.3123	1	0.505428
708	SPACA7	0.010621	708	-0.30632	0.98938	18646	0.035534	0.92329	1.44936	0.37056	9486	-0.038683	0.84672	15800	0.51388	1	0.289138	0.54084	12011	0.051874	0.38962	9944	0.53621	0.990677	0.270665	0.46763	11273	0.05418	0.46342	11072	0.60952	0.999501	0.215012	0.09809	4083	0.21352	0.030219	1711	0.083387	0.91918	1.0789	0.91345	16857	0.32182	0.053367	2637	0.13046	0.934607	0.884523
709	FTO	0.010629	709	-0.2216	0.4872	10937	0.035555	0.92329	1.4491	0.37824	9635	0.0031628	0.26923	7513	0.40978	0.999794	0.387449	0.13765	5202	-0.21962	0.32013	8651	0.28082	0.980454	0.551572	0.41853	10449	0.24041	0.20037	6337	0.34517	0.999501	0.461967	0.66832	12701	-0.15082	0.96927	18131	0.69457	1	0.158284	0.0054276	612	-0.56882	0.98357	18450	0.018844	0.583455	1.72483
710	TEKT1	0.010641	710	-0.43716	0.95884	18008	0.035592	0.92329	1.44865	0.0017704	148	-0.39069	0.99823	18816	0.0063547	0.794894	2.1969	0.20192	6507	-0.0033378	0.22291	6835	0.35168	0.980454	0.453852	0.1733	6061	0.084712	0.10863	4281	0.23064	0.989295	0.637065	0.27755	7614	-0.030265	0.57038	11995	0.41439	1	0.382591	0.45504	10150	-0.041314	0.37147	9493	0.57133	0.999999	0.243113
711	SEPTIN14	0.010663	711	-0.31082	0.3827	9806	0.035662	0.92329	1.44779	0.80035	14861	0.015813	0.51717	11519	0.61967	0.999794	0.20784	0.48048	11512	0.38054	0.058234	2497	0.13767	0.977851	0.861161	0.24668	7342	0.096799	0.16645	5718	0.31094	0.997269	0.507323	0.081726	3543	-0.14964	0.56832	11974	0.18095	0.964598	0.742441	0.21726	6226	-0.10083	0.78215	14577	0.34773	0.999999	0.458758
712	SDHB	0.010668	712	-0.48698	0.87069	16333	0.035683	0.92329	1.44754	0.24481	7099	-0.19029	0.95593	17938	0.3793	1	0.421017	0.91726	16984	0.28739	0.41066	10338	0.55779	0.992008	0.253529	0.4629	11198	0.031159	0.32375	8540	0.47028	0.999501	0.327643	0.018918	1269	-0.33662	0.33834	8783	0.055633	0.828815	1.25467	0.72522	13256	0.19084	0.10234	4195	0.22017	0.991691	0.657242
713	MCOLN2	0.010682	713	-0.16628	0.73967	13971	0.035734	0.92329	1.44692	0.032733	1652	-0.29394	0.98274	18485	0.084685	0.961961	1.07219	0.071749	3038	0.22818	0.11719	4599	0.24555	0.977851	0.60986	0.76678	14390	0.39783	0.055469	2504	0.13276	0.96685	0.876933	0.14468	5146	0.11762	0.03174	1770	0.086462	0.92135	1.06317	0.37228	9132	-0.077732	0.87801	16277	0.51464	0.999999	0.288496
714	UMPS	0.010689	714	-0.36488	0.98931	18645	0.035759	0.92329	1.44661	0.8666	16165	0.36444	0.024779	1377	0.069755	0.941985	1.15642	0.80865	15035	-0.19543	0.92423	17123	0.81127	0.997707	0.0908346	0.065155	2766	-0.37785	0.4177	10280	0.15205	0.968652	0.818014	0.93397	17348	0.37204	0.030662	1729	0.08428	0.91918	1.07428	0.36166	8923	-0.017486	0.66526	13143	0.50327	0.999999	0.298199
715	INO80C	0.010729	715	-0.42584	0.8581	16098	0.035894	0.92329	1.44498	0.083758	3461	-0.3074	0.96759	18170	0.18461	0.987954	0.733745	0.060209	2614	-0.61179	0.815	15094	0.14274	0.980454	0.845454	0.017382	949	-0.61676	0.60875	12362	0.056118	0.968652	1.2509	0.96894	18118	0.33548	0.048698	2360	0.12	0.960549	0.920819	0.37129	9113	-0.11778	0.87164	16148	0.5136	0.999999	0.289375
716	CERK	0.010735	716	-0.30421	0.36502	9448	0.035911	0.92329	1.44477	0.72298	13624	-0.07734	0.85443	15940	0.73345	1	0.134629	0.79836	14870	0.1706	0.31665	8583	0.46171	0.987348	0.335631	0.74105	14055	0.16252	0.23288	6912	0.37793	0.999501	0.422589	0.030259	1723	-0.15278	0.099074	4029	0.079722	0.873718	1.09842	0.81687	14911	0.27412	0.095678	3980	0.20841	0.988897	0.681081
717	BOLA1	0.010743	717	-0.15871	0.099076	4049	0.035936	0.92329	1.44447	0.0081074	563	-0.095691	0.085822	3548	0.027526	0.906301	1.56026	0.87387	16167	0.078328	0.64071	12803	0.69072	0.996022	0.160698	0.67693	13282	0.11723	0.34235	8861	0.48911	0.999501	0.310593	0.82224	15101	0.15449	0.063109	2848	0.14768	0.978389	0.830678	0.34004	8516	-0.0099141	0.57997	12312	0.48011	0.999999	0.318659
718	LAP3	0.010782	718	-0.37305	0.81128	15208	0.036048	0.92329	1.44312	0.00126	106	-0.3958	0.6638	13019	0.0045862	0.794894	2.33855	0.50136	11693	0.54225	0.041234	1878	0.10444	0.977851	0.981133	0.81129	15033	0.33582	0.07387	3141	0.16777	0.978127	0.775286	0.68471	12914	0.038213	0.73395	13740	0.75308	1	0.123159	0.36688	9033	-0.032344	0.8015	14867	0.50885	0.999999	0.29341
719	CEP164	0.010786	719	-0.36826	0.98921	18643	0.036059	0.92329	1.44299	0.0087727	601	-0.33858	0.99123	18670	0.029717	0.920268	1.527	0.066414	2866	-0.14382	0.15383	5504	0.15453	0.980454	0.810987	0.098957	3959	-0.33692	0.68018	13143	0.21385	0.968652	0.669891	0.14877	5225	-0.054827	0.27442	7671	0.27674	1	0.557928	0.61889	11819	-0.020922	0.56591	12189	0.65939	0.999999	0.180858
720	ARMCX1	0.010789	720	-0.4967	0.98641	18571	0.036072	0.92329	1.44283	0.060005	2674	-0.21453	0.73821	14002	0.13933	0.978546	0.855955	0.48112	11517	0.60186	0.034132	1601	0.090129	0.977851	1.04514	0.11234	4428	-0.16695	0.55394	11849	0.23737	0.968652	0.624574	0.17347	5680	0.0074934	0.24201	7093	0.38871	1	0.410374	0.87182	16032	0.12851	0.4275	10498	0.57604	1	0.239547
721	OR1J2	0.010802	721	-0.3135	0.9892	18642	0.036111	0.92329	1.44236	0.3854	9787	-0.15204	0.91787	17175	0.52974	1	0.275937	0.41829	10443	0.23829	0.32684	8761	0.47231	0.987348	0.325773	0.48857	11497	0.14307	0.35953	9174	0.50644	0.999501	0.295472	0.29585	7969	-0.16326	0.91929	17061	0.43395	1	0.36256	0.096023	3928	-0.035226	0.47437	11330	0.20714	0.998103	0.683736
722	SHLD3	0.010807	722	-0.22828	0.3455	9042	0.036123	0.92329	1.44222	0.40497	10155	-0.089496	0.63614	12735	0.55076	1	0.259038	0.19587	6394	-0.16754	0.43118	10705	0.34574	0.980454	0.46125	0.29082	8159	0.25763	0.12937	4898	0.26655	0.996819	0.574221	0.079347	3460	-0.088155	0.14723	5449	0.17652	0.964447	0.753206	0.32636	8271	0.10199	0.086957	3706	0.19279	0.982404	0.714915
723	FKBP1B	0.010808	723	-0.211	0.43896	10480	0.036127	0.92329	1.44217	0.74951	14017	-0.019534	0.77923	14613	0.75457	1	0.1223	0.56687	12235	0.11242	0.27496	7804	0.41898	0.98504	0.377807	0.47157	11335	0.32577	0.023604	1288	0.069263	0.96685	1.1595	0.1768	5738	0.15905	0.053404	2514	0.12913	0.969398	0.888973	0.38864	9458	0.034897	0.27132	7692	0.42307	1	0.373588
724	ZNF195	0.010829	724	-0.37319	0.98917	18640	0.036193	0.92329	1.44138	0.0064623	456	-0.17376	0.74037	14037	0.022139	0.906301	1.65484	0.024633	1304	-0.99633	0.93322	17270	0.072735	0.980454	1.13826	0.018273	1009	-0.81339	0.81211	14979	0.058757	0.968652	1.23094	0.43057	10326	-0.060718	0.24011	7065	0.5664	1	0.246877	0.85818	15782	0.21434	0.15426	5716	0.30791	1	0.511576
725	NUDT7	0.010842	725	-0.43127	0.81774	15346	0.036234	0.92329	1.44088	0.097575	3957	-0.16016	0.74847	14152	0.21007	0.987954	0.677636	0.00074489	45	-0.54091	0.23711	7097	0.0027305	0.980454	2.56376	0.10881	4311	0.14967	0.055451	2503	0.13271	0.96685	0.877096	0.55399	11427	-0.041342	0.81155	14925	0.6265	1	0.203079	0.94218	17460	0.29806	0.10994	4419	0.23339	0.998703	0.631918
726	SFMBT1	0.010853	726	-0.33867	0.5448	11528	0.03627	0.92329	1.44045	0.057347	2582	-0.31514	0.97615	18346	0.13415	0.975387	0.872409	0.06605	2852	-0.45121	0.89004	16502	0.15385	0.980454	0.812902	0.44207	10834	-0.11157	0.46728	11102	0.59046	0.998957	0.22881	0.60879	11996	0.068496	0.21612	6660	0.36292	1	0.440189	0.72504	13253	0.3072	0.11717	4634	0.24577	1	0.609471
727	GTF2E1	0.010895	727	-1.0543	0.66803	12934	0.036393	0.92329	1.43898	0.25036	7202	-0.27654	0.64604	12839	0.3853	1	0.414201	0.55993	12167	0.29114	0.30529	8377	0.34179	0.980255	0.466241	0.24278	7273	-0.79244	0.81605	15060	0.3004	0.969822	0.5223	0.99545	18769	1.1559	0.0045476	471	0.015932	0.631508	1.79773	0.7346	13389	1.1821	0.001514	207	0.0055117	0.500521	2.25871
728	UNC93B1	0.01093	728	-0.32746	0.76695	14397	0.036499	0.92329	1.43772	0.21344	6485	-0.18015	0.83385	15548	0.34575	1	0.461238	0.18336	6180	-0.064674	0.15117	5457	0.33328	0.980454	0.477191	0.73621	13993	0.21488	0.08312	3455	0.18482	0.978127	0.733251	0.078532	3429	-0.20737	0.75631	14041	0.17499	0.964387	0.756987	0.30017	7743	-0.093909	0.80626	14942	0.43737	0.999999	0.359151
729	PCTP	0.010948	729	-0.16691	0.53471	11409	0.036554	0.92329	1.43707	0.097226	3942	-0.10404	0.27452	7624	0.20945	0.987954	0.67892	0.30849	8519	-0.28082	0.88718	16435	0.45759	0.984737	0.339523	0.092811	3747	0.061338	0.23088	6877	0.37588	0.999501	0.424951	0.14624	5178	0.023154	0.071721	3146	0.16396	0.983685	0.785262	0.34893	8686	0.2216	0.045473	2359	0.11532	0.923577	0.938095
730	CALCOCO1	0.010965	730	-0.22327	0.98903	18639	0.03661	0.92329	1.4364	0.86863	16210	0.069758	0.73047	13886	0.74368	0.999794	0.128614	0.13114	4999	-0.11341	0.29949	8262	0.26969	0.980454	0.569135	0.97098	17882	0.24298	0.41139	10158	0.55892	0.999501	0.25265	0.013038	1021	-0.16592	0.11727	4580	0.042731	0.788845	1.36926	0.10009	4029	-0.25575	0.52969	11884	0.21459	0.999999	0.668391
731	CTRL00930	0.010985	731	-0.50084	0.98901	18638	0.020671	0.92329	1.68464	0.059317	2653	-0.32064	0.89629	16764	0.10475	0.966673	0.979846	0.088158	3588	-0.37352	0.91184	16893	0.15148	0.980454	0.819645	0.27046	7787	-0.06975	0.38507	9653	0.32051	0.974243	0.494158	0.22775	6687	0.031354	0.24528	7158	0.30083	1	0.521679	0.78837	14351	0.13004	0.52959	11883	0.53376	1	0.272654
732	CD164L2	0.011002	732	-0.17686	0.61066	12232	0.036717	0.92329	1.43513	0.0017473	146	-0.21061	0.41707	10435	0.0062765	0.794894	2.20228	0.50983	11764	-0.073617	0.84664	15681	0.63785	0.997324	0.195281	0.22601	6995	-0.25959	0.93448	17266	0.37472	0.981277	0.426293	0.68738	12942	0.048882	0.59586	12232	0.67257	1	0.172263	0.29817	7710	-0.021514	0.41276	10235	0.43516	0.999999	0.361351
733	MACC1	0.011018	733	-0.36863	0.98898	18637	0.036773	0.92329	1.43447	0.0043206	323	-0.30135	0.4405	10835	0.015057	0.870034	1.82226	0.07618	3182	-0.3164	0.40908	10304	0.17278	0.980454	0.762507	0.61543	12640	0.19511	0.11326	4420	0.23873	0.989295	0.622093	0.1811	5816	-0.15441	0.76363	14159	0.3114	1	0.506681	0.27164	7196	-0.015638	0.36171	9319	0.40643	0.999999	0.391014
734	APEX1	0.011041	734	-0.11329	0.16328	5398	0.036846	0.92329	1.43361	0.41525	10301	0.1183	0.095548	3862	0.20669	0.999794	0.684681	0.13727	5194	0.10333	0.060418	2575	0.14184	0.977851	0.848201	0.11556	4545	-0.050137	0.20796	6477	0.24296	0.968652	0.614465	0.1619	5469	-0.00017246	0.4283	10412	0.2909	1	0.536256	0.84815	15597	0.22343	0.2718	7704	0.42356	1	0.373085
735	GTF2H2	0.011055	735	-0.38111	0.082751	3471	0.036896	0.92329	1.43302	0.5911	11951	0.098344	0.21792	6551	0.35638	0.999794	0.448087	0.010373	609	-2.4467	0.98963	18336	0.01957	0.980454	1.70841	0.14789	5597	-0.92506	0.75224	14074	0.23365	0.968652	0.631434	0.36044	9208	-0.39628	0.96811	18104	0.50252	1	0.298847	0.81467	14877	0.13918	0.45332	10959	0.60158	1	0.220707
736	EIF3C	0.011079	736	-0.57201	0.98892	18635	0.036967	0.92329	1.43219	0.61625	12235	0.66654	0.0054162	402	0.018687	0.839168	1.72846	0.32713	8861	-0.16865	0.39212	9998	0.47629	0.986437	0.322129	0.72172	13812	0.48911	0.064997	2845	0.15103	0.973606	0.820937	0.40081	9964	0.39609	0.046025	2275	0.11489	0.954853	0.939718	0.77772	14161	1.0977	0.0057546	549	0.019942	0.683516	1.70023
737	UHRF1BP1L	0.011091	737	-0.30303	0.98891	18634	0.037005	0.92329	1.43174	0.20837	6390	-0.15136	0.94105	17634	0.34033	1	0.4681	0.16572	5855	0.35067	0.033917	1592	0.089663	0.977851	1.04739	0.86343	15913	0.18918	0.32551	8574	0.47213	0.999501	0.325938	0.064299	2931	-0.30091	0.9286	17252	0.1477	0.951889	0.83062	0.27404	7240	-0.080174	0.41537	10288	0.40903	0.999999	0.388245
738	TNPO1	0.011095	738	-0.29847	0.9889	18633	0.037017	0.92329	1.4316	0.07973	3336	-0.24589	0.94811	17771	0.17719	0.987954	0.751561	0.48646	11563	-0.051351	0.42822	10651	0.62826	0.997324	0.201861	0.016652	908	-0.34052	0.98335	18227	0.053919	0.968652	1.26826	0.011616	938	-0.3541	0.82874	15235	0.038597	0.778065	1.41345	0.082196	3469	-0.20246	0.59058	12411	0.18161	0.986709	0.74086
739	KRTAP27-1	0.011097	739	-0.35052	0.9889	18632	0.037027	0.92329	1.43148	0.058171	2606	-0.12475	0.24853	7133	0.13576	0.976443	0.867228	0.71894	13794	0.38118	0.18283	6051	0.32489	0.980255	0.488264	0.1517	5665	-0.17638	0.40003	9942	0.30091	0.969822	0.521563	0.26885	7457	0.12542	0.13688	5170	0.27918	1	0.554116	0.31135	7964	-0.10002	0.74368	14048	0.44944	0.999999	0.347328
740	ATAD3B	0.011099	740	-0.35922	0.9889	18631	0.037033	0.92329	1.43141	0.049089	2277	-0.25364	0.83959	15664	0.1178	0.966673	0.928855	0.56808	12247	0.24099	0.1205	4707	0.25133	0.977851	0.599756	0.94448	17372	0.38257	0.096631	3919	0.20922	0.983199	0.679397	0.99981	18917	0.5969	0.00019165	71	0.00074222	0.19809	3.12947	0.64934	12245	0.18869	0.0532	2631	0.13012	0.934113	0.885656
741	TECR	0.011113	741	-0.46341	0.91182	17090	0.037079	0.92329	1.43087	0.097966	3969	-0.087942	0.10521	4181	0.21078	0.987954	0.676171	0.93006	17249	0.79004	0.033066	1554	0.087947	0.977851	1.05578	0.72301	13834	0.17996	0.31868	8436	0.46507	0.999501	0.332482	0.93575	17386	0.27236	0.13465	5103	0.27534	1	0.560131	0.092492	3817	-0.11626	0.30353	8256	0.2006	0.993272	0.697669
742	MDGA1	0.011118	742	-0.35252	0.42918	10394	0.037096	0.92329	1.43067	0.024844	1354	-0.058831	0.13326	4958	0.068255	0.946527	1.16587	0.7756	14533	0.68792	0.053286	2333	0.1281	0.977851	0.892451	0.82703	15270	0.32788	0.038266	1840	0.098985	0.96685	1.00443	0.91125	16877	0.10589	0.76246	14140	0.77331	1	0.111646	0.065991	2962	-0.070372	0.11145	4461	0.15067	0.959689	0.821973
743	RAB27A	0.011162	743	-0.36963	0.74891	14123	0.037231	0.92329	1.4291	0.10429	4198	-0.19436	0.97417	18309	0.22222	0.987954	0.653217	0.43329	10710	0.46645	0.061108	2602	0.14319	0.977851	0.844087	0.59696	12446	-0.080186	0.72688	13719	0.67619	0.998957	0.169931	0.90005	16646	0.20543	0.21612	6659	0.36291	1	0.440201	0.73395	13380	0.1368	0.43692	10677	0.58529	1	0.232629
744	WASF3	0.011204	744	-0.38541	0.92292	17299	0.037359	0.92329	1.4276	0.13885	5023	-0.18263	0.61615	12525	0.26582	0.993527	0.575412	0.31125	8571	-0.089069	0.4756	11283	0.46037	0.9849	0.336893	0.85789	15808	0.01626	0.59152	12198	0.66739	0.999501	0.17562	0.88531	16351	0.56608	0.018664	1300	0.05935	0.860466	1.22658	0.59916	11592	0.22513	0.19476	6405	0.34847	1	0.457835
745	AHSP	0.011204	745	-0.25873	0.48098	10879	0.037359	0.92329	1.4276	0.18269	5904	-0.052412	0.30632	8242	0.31291	0.995415	0.504581	0.84422	15647	0.16625	0.34455	9119	0.49035	0.987348	0.309494	0.30147	8344	0.03031	0.12612	4804	0.26103	0.995753	0.58331	0.51247	11045	0.093936	0.1516	5527	0.29818	1	0.525521	0.73503	13397	0.042176	0.55927	12145	0.66542	1	0.176904
746	CCR7	0.011219	746	-0.2021	0.23512	6788	0.037401	0.92329	1.42712	0.15372	5319	-0.22826	0.9022	16882	0.28178	0.994702	0.55009	0.8023	14934	0.3208	0.19781	6357	0.34021	0.980255	0.468253	0.6948	13479	0.050874	0.49137	11303	0.62114	0.999501	0.206811	0.087177	3729	-0.036079	0.54716	11795	0.19093	0.966512	0.719126	0.7805	14204	0.0097524	0.86242	15967	0.86254	1	0.0642208
747	RPN1	0.011245	747	-0.75731	0.98876	18630	0.037478	0.92329	1.42622	0.24487	7100	-0.31021	0.9212	17248	0.37936	1	0.420948	0.85315	15790	1.2293	0.021488	1120	0.064167	0.977851	1.19269	0.8915	16437	0.181	0.33846	8806	0.48517	0.999501	0.314106	0.85752	15797	0.77382	0.022174	1438	0.066711	0.873099	1.1758	0.8742	16073	0.44207	0.30965	8375	0.4606	1	0.336676
748	ELP2	0.01125	748	-0.37989	0.98875	18629	0.037494	0.92329	1.42604	0.9857	18501	0.49089	0.014303	966	0.046773	0.891104	1.33	0.71012	13696	0.41636	0.046642	2083	0.11522	0.977851	0.938472	0.28374	8027	-0.15884	0.54904	11814	0.43238	0.986119	0.364134	0.83567	15346	0.13596	0.5997	12267	0.67446	1	0.171044	0.4963	10541	0.65438	0.0018974	245	0.0068686	0.525451	2.16313
749	XRCC1	0.01128	749	-0.34852	0.98872	18628	0.037591	0.92329	1.42492	0.06178	2732	-0.16391	0.83456	15566	0.14277	0.979226	0.845363	0.0027843	152	-0.63747	0.34844	9188	0.0098382	0.980454	2.00708	0.70159	13560	-0.18238	0.93635	17299	0.73362	0.9995	0.134529	0.23275	6774	-0.012617	0.16075	5708	0.3665	1	0.435926	0.14238	4888	-0.041784	0.1875	6284	0.26659	0.999999	0.574156
750	FANCF	0.01129	750	-0.23246	0.57265	11792	0.037625	0.92329	1.42452	0.72429	13646	-0.061196	0.9343	17500	0.73446	1	0.134032	0.074929	3137	-0.049428	0.18031	6001	0.17043	0.980454	0.768454	0.89014	16414	-0.041056	0.90027	16637	0.88978	1	0.0507174	0.66332	12631	-0.13387	0.94424	17594	0.69126	1	0.160359	0.85284	15683	-0.066648	0.95349	17788	0.85291	0.999999	0.0690968
751	H3C2	0.011311	751	-0.26195	0.77922	14615	0.037697	0.92329	1.42369	0.91466	17090	0.20528	0.1777	5789	0.31461	0.999794	0.502227	0.033863	1654	-0.88798	0.91778	17006	0.091355	0.980454	1.03927	0.018553	1026	-0.7093	0.98145	18181	0.059522	0.968652	1.22532	0.91422	16944	0.21322	0.22835	6866	0.37506	1	0.425899	0.37499	9199	-0.02968	0.48444	11513	0.5176	0.999999	0.286006
752	CAMSAP3	0.01132	752	-0.32748	0.6894	13220	0.037724	0.92329	1.42338	0.26309	7426	0.016327	0.21738	6536	0.3558	0.999794	0.448794	0.5185	11849	0.21105	0.21516	6691	0.35782	0.980255	0.446335	0.3396	9032	-0.076947	0.30807	8252	0.48823	0.991729	0.311376	0.024909	1511	-0.099182	0.022269	1442	0.06838	0.855489	1.16507	0.01907	1307	-0.41717	0.8211	15195	0.055275	0.798324	1.25747
753	MATN2	0.011329	753	-0.27266	0.7723	14498	0.037752	0.92329	1.42306	0.0092285	622	-0.2554	0.88335	16504	0.031146	0.920268	1.5066	0.32331	8797	0.070793	0.28558	7993	0.4298	0.986438	0.366734	0.92395	16988	0.13347	0.7094	13497	0.73489	0.999501	0.133778	0.22237	6587	-0.16556	0.92838	17250	0.35542	1	0.449258	0.2553	6902	0.041898	0.098435	4068	0.21333	0.989878	0.670948
754	ZNF853	0.011353	754	-0.24968	0.98865	18627	0.037841	0.92329	1.42204	0.0092649	626	-0.21342	0.66932	13085	0.03127	0.920268	1.50487	0.30375	8433	-0.18115	0.63447	12720	0.45296	0.984173	0.34394	0.43379	10692	0.00906	0.31017	8291	0.45646	0.999501	0.340597	0.11698	4645	-0.23362	0.95023	17724	0.24255	0.98673	0.615199	0.9185	16967	0.15877	0.41082	10197	0.55957	1	0.252146
755	ZGRF1	0.011362	755	-0.38595	0.98864	18626	0.03787	0.92329	1.4217	0.10105	4082	-0.1111	0.51925	11540	0.21645	0.987954	0.664642	0.35657	9385	-0.0062998	0.62364	12612	0.50538	0.988597	0.296382	0.95485	17576	0.48156	0.11339	4425	0.23893	0.989295	0.621729	0.80509	14781	0.21398	0.22362	6790	0.37038	1	0.431352	0.94361	17488	0.30179	0.19442	6398	0.34813	1	0.458259
756	DUSP27	0.011368	756	-0.30677	0.98863	18625	0.037886	0.92329	1.42152	0.046968	2194	-0.24195	0.84883	15836	0.11371	0.966673	0.944201	0.84553	15669	0.39007	0.0924	3697	0.20139	0.977851	0.695962	0.43686	10749	0.38907	0.015501	943	0.050454	0.955972	1.2971	0.038801	2028	-0.18047	0.8368	15393	0.097377	0.906023	1.01154	0.87299	16050	0.07218	0.71285	13694	0.74485	1	0.127931
757	CCDC189	0.011375	757	-0.076386	0.07973	3367	0.037908	0.92329	1.42127	0.0091345	616	-0.049694	0.11089	4350	0.030845	0.920268	1.51082	0.12969	4955	-0.48725	0.9566	17691	0.26722	0.980454	0.573131	0.06016	2590	-0.62507	0.95727	17719	0.1425	0.968652	0.846185	0.49074	10833	-0.008541	0.60708	12345	0.59442	1	0.225907	0.45024	10099	-0.026427	0.69205	13443	0.56909	0.999999	0.244819
758	DERA	0.011385	758	-0.30765	0.62637	12423	0.037943	0.92329	1.42087	0.15181	5284	-0.1534	0.56602	11973	0.27973	0.993795	0.553261	0.88259	16323	0.51754	0.21097	6609	0.3535	0.980255	0.451611	0.25152	7429	0.21866	0.026528	1400	0.075253	0.96685	1.12348	0.3825	9631	-0.041924	0.58508	12128	0.526	1	0.279014	0.81832	14938	0.0038942	0.87497	16209	0.87502	1	0.057982
759	HIGD1A	0.011395	759	-0.26205	0.40011	10136	0.037964	0.92329	1.42063	0.14375	5116	-0.036235	0.39698	10041	0.27109	0.993795	0.566887	0.77507	14522	0.32624	0.078411	3235	0.17591	0.977851	0.754709	0.45356	11038	0.099502	0.25484	7282	0.40023	0.999501	0.39769	0.98208	18445	0.36032	0.017916	1262	0.057581	0.857898	1.23972	0.31406	8022	-0.076932	0.86502	16020	0.45233	0.999999	0.344545
760	OGDH	0.011398	760	-0.43522	0.9886	18624	0.037969	0.92329	1.42057	0.85011	15820	0.42171	0.011316	780	0.037716	0.885632	1.42347	0.05725	2505	-1.0318	0.97832	18123	0.13709	0.980454	0.862994	0.004602	277	-1.5104	0.98365	18232	0.016028	0.968652	1.79512	0.99692	18812	0.7795	0.0030758	358	0.010958	0.578975	1.96027	0.98188	18434	0.90946	0.018117	1313	0.058185	0.836525	1.23519
761	WDR66	0.011405	761	-0.40525	0.98859	18623	0.037995	0.92329	1.42027	0.088502	3620	-0.16262	0.65437	12927	0.1935	0.987954	0.713319	0.67028	13238	0.0047855	0.27413	7790	0.41815	0.98504	0.378668	0.74015	14043	0.56609	0.023116	1270	0.068209	0.96685	1.16616	0.041275	2128	-0.3105	0.84855	15620	0.10235	0.909133	0.989912	0.75612	13767	0.11567	0.24726	7282	0.39953	1	0.398451
762	PDGFB	0.011428	762	-0.20516	0.98857	18622	0.038059	0.92329	1.41954	0.30476	8249	-0.0085611	0.39648	10028	0.44372	1	0.352891	0.37472	9708	-0.19189	0.80959	15004	0.5233	0.989398	0.281249	0.91732	16875	0.31025	0.28968	7913	0.43559	0.999501	0.360922	0.21506	6450	0.27986	0.035476	1890	0.0941	0.940419	1.02641	0.69198	12778	0.48183	0.015089	1146	0.049195	0.808642	1.30808
763	SIDT2	0.011467	763	-0.2576	0.98853	18621	0.038176	0.92329	1.41821	0.8923	16652	0.069547	0.62509	12628	0.67558	0.999794	0.170323	0.017499	1013	-0.48656	0.9825	18204	0.056465	0.980454	1.24822	0.8265	15264	-0.12092	0.90918	16811	0.82708	1	0.0824525	0.58313	11733	0.034198	0.32527	8556	0.47221	1	0.325865	0.77882	14177	-0.041099	0.81577	15098	0.77952	0.999999	0.108173
764	MAST3	0.011482	764	-0.18147	0.21677	6434	0.038221	0.92329	1.4177	0.078915	3307	-0.11946	0.26369	7423	0.17561	0.987954	0.755451	0.46834	11336	0.46164	0.085142	3453	0.18822	0.977851	0.725334	0.49279	11536	0.16472	0.1972	6282	0.34203	0.999391	0.465936	0.34924	9003	0.18231	0.076401	3303	0.17276	0.987068	0.762557	0.89166	16433	0.54315	0.0041701	433	0.014684	0.633876	1.83316
765	CDYL	0.011488	765	-0.30481	0.40446	10179	0.038242	0.92329	1.41746	0.0045983	344	-0.22288	0.062839	2786	0.016007	0.870303	1.79569	0.011592	677	-0.70718	0.98841	18313	0.03856	0.980454	1.41386	0.02014	1094	-0.35377	0.46625	11091	0.063148	0.968652	1.19964	0.7667	14075	0.11883	0.39138	9718	0.53826	1	0.269008	0.88344	16263	0.36699	0.053038	2624	0.12979	0.93407	0.886759
766	NYAP1	0.011494	766	-0.11971	0.046968	2158	0.038267	0.92329	1.41718	0.12727	4795	0.076016	0.083657	3479	0.18498	0.996175	0.732875	0.06089	2636	-0.54949	0.93436	17296	0.14402	0.980454	0.841577	0.32021	8675	-0.041893	0.37088	9383	0.46888	0.990332	0.328938	0.28146	7687	-0.11569	0.77187	14285	0.41852	1	0.378284	0.049214	2410	-0.4098	0.86658	16051	0.11767	0.923673	0.929334
767	RBM28	0.011509	767	-0.34957	0.98849	18620	0.038307	0.92329	1.41672	0.034468	1714	-0.23756	0.73951	14019	0.088264	0.965831	1.05422	0.079623	3299	-0.22476	0.45737	11131	0.17912	0.980454	0.746856	0.058509	2528	-0.25251	0.47294	11156	0.13934	0.968652	0.855924	0.55219	11410	0.23959	0.1325	5052	0.27168	1	0.565942	0.11606	4418	0.13953	0.0786	3434	0.17779	0.977518	0.750093
768	GZMA	0.011534	768	-0.22005	0.084412	3534	0.038387	0.92329	1.41582	0.76625	14308	0.12114	0.14728	5219	0.28287	0.999794	0.548413	0.72651	13891	0.073895	0.4043	10211	0.5513	0.992008	0.258612	0.27923	7941	-0.38272	0.8911	16453	0.42791	0.986119	0.368648	0.36855	9366	-0.14973	0.90577	16756	0.51108	1	0.291511	0.17928	5557	-0.033154	0.31401	8456	0.3067	0.999999	0.513286
769	LRIG2	0.011535	769	-0.21903	0.20552	6213	0.038388	0.92329	1.4158	0.37816	9632	-0.013671	0.44938	10911	0.52195	1	0.282371	0.34342	9129	0.090543	0.16836	5783	0.3102	0.980255	0.508358	0.038549	1807	-0.58555	0.84791	15645	0.10053	0.968652	0.997704	0.70372	13164	0.016894	0.74105	13846	0.75801	1	0.120325	0.85312	15690	0.37913	0.017982	1303	0.057789	0.836525	1.23815
770	PAGE4	0.011575	770	-0.46054	0.98843	18619	0.038499	0.92329	1.41455	0.096678	3921	-0.26976	0.93481	17509	0.2084	0.987954	0.681102	0.44014	10838	-0.08267	0.70086	13498	0.58863	0.995805	0.230158	0.042254	1948	-0.47883	0.78339	14517	0.10795	0.968652	0.966777	0.13342	4939	-0.17942	0.92349	17150	0.26023	0.995385	0.584643	0.77257	14060	0.056217	0.62923	12779	0.69843	1	0.155877
771	BCS1L	0.011577	771	-0.35968	0.98842	18618	0.038503	0.92329	1.41451	0.050562	2338	-0.20571	0.80334	15020	0.12072	0.966673	0.918221	0.31947	8722	0.16657	0.13227	5094	0.27145	0.97932	0.56631	0.88342	16300	-0.043686	0.77703	14426	0.88317	1	0.0539557	0.045394	2271	-0.41845	0.92742	17230	0.1106	0.920056	0.956245	0.10138	4070	-0.40295	0.85795	15881	0.21693	0.999999	0.66368
772	MYBPC1	0.011588	772	-0.10074	0.25807	7274	0.038545	0.92329	1.41403	0.96725	18121	0.083256	0.83865	15639	0.83853	0.999794	0.0764814	0.053102	2348	-0.68029	0.93331	17273	0.12914	0.980454	0.888939	0.22725	7016	0.015418	0.17889	5942	0.32352	0.997269	0.490099	0.071383	3180	-0.20819	0.32909	8625	0.16135	0.959729	0.792231	0.83484	15283	0.014776	0.81934	15168	0.82172	1	0.0852761
773	CACNA1H	0.011601	773	-0.39117	0.86766	16271	0.038587	0.92329	1.41356	0.026842	1419	-0.27656	0.95416	17901	0.072446	0.953325	1.13999	0.30572	8469	-0.32312	0.89201	16543	0.45489	0.984173	0.342094	0.10693	4242	-0.29838	0.55454	11856	0.22792	0.968652	0.642218	0.45227	10494	0.092162	0.1894	6210	0.33621	1	0.473389	0.66818	12467	0.19616	0.1497	5591	0.30048	1	0.522184
774	TMEM59L	0.011622	774	-0.3787	0.98838	18617	0.038648	0.92329	1.41287	0.19325	6102	-0.15847	0.86379	16141	0.32423	0.997932	0.489147	0.098161	3922	-0.24378	0.30442	8358	0.21245	0.980454	0.672743	0.29295	8194	-0.011507	0.17457	5868	0.44165	0.98768	0.354922	0.1301	4882	0.020935	0.1963	6319	0.34314	1	0.464529	0.017979	1271	-0.49858	0.98783	18552	0.052879	0.785379	1.27672
775	ZNRF4	0.011636	775	-0.43066	0.98836	18616	0.038687	0.92329	1.41243	0.50529	11071	-0.018475	0.76639	14410	0.60117	1	0.221003	0.0029393	162	-0.79596	0.20197	6425	0.01035	0.980454	1.98506	0.0187	1032	-0.53332	0.9813	18177	0.059954	0.968652	1.22218	0.58031	11706	0.15735	0.063416	2855	0.14829	0.978389	0.828888	0.10838	4290	0.018772	0.11867	4672	0.24835	1	0.604936
776	HSPB11	0.011641	776	-0.083263	0.095246	3912	0.038706	0.92329	1.41222	0.78136	14527	0.21297	0.074307	3173	0.16763	0.985252	0.775648	0.38077	9802	-0.075816	0.33783	8975	0.52936	0.990979	0.276249	0.80518	14938	0.31766	0.13722	5141	0.28002	0.996819	0.552811	0.33588	8741	-0.063649	0.43844	10600	0.47646	1	0.321974	0.12434	4569	-0.031104	0.11516	4563	0.24692	0.999999	0.607444
777	CNMD	0.011648	777	-0.17418	0.55132	11592	0.038723	0.92329	1.41203	0.75375	14094	-0.071359	0.78178	14653	0.75807	1	0.120291	0.26742	7772	-0.11291	0.43593	10806	0.41664	0.980882	0.380239	0.8225	15199	0.17897	0.39241	9804	0.53962	0.999501	0.267912	0.89239	16495	0.37179	0.042492	2153	0.10797	0.945829	0.966697	0.7041	12963	0.23937	0.082082	3549	0.18409	0.978949	0.73497
778	TMEM144	0.011668	778	-0.25952	0.98833	18614	0.038782	0.92329	1.41137	0.56679	11703	-0.056053	0.85473	15945	0.63292	1	0.198651	0.9858	18286	0.68755	0.0092919	536	0.031364	0.977851	1.50357	0.68809	13395	0.25482	0.21305	6556	0.35793	0.999501	0.446202	0.41056	10136	-0.1211	0.75838	14071	0.55607	1	0.254871	0.63109	11995	0.0032978	0.60268	12531	0.68534	1	0.164094
779	MPHOSPH9	0.011674	779	-0.3594	0.98833	18613	0.038797	0.92329	1.4112	0.0097645	660	-0.29695	0.99024	18645	0.032841	0.920268	1.48358	0.16316	5802	-0.015037	0.18548	6104	0.31331	0.980454	0.504026	0.70514	13599	-0.11255	0.71221	13537	0.73584	0.9995	0.133217	0.18119	5821	-0.11266	0.4414	10663	0.3115	1	0.506542	0.7028	12947	0.47898	0.0046592	473	0.016309	0.648432	1.78757
780	FKBP15	0.011677	780	-0.47689	0.8817	16541	0.038808	0.92329	1.41108	0.024012	1312	-0.12471	0.036973	1825	0.066527	0.946527	1.177	0.012383	710	-0.98892	0.79417	14769	0.040938	0.980454	1.38787	0.068835	2899	-0.60354	0.93191	17215	0.15901	0.968652	0.798576	0.12017	4701	-0.23657	0.96688	18082	0.24596	0.988612	0.609136	0.28553	7454	0.0207	0.11838	4664	0.24785	1	0.605811
781	NCOR2	0.011695	781	-0.35016	0.95395	17915	0.038858	0.92329	1.41052	0.084973	3509	0.00099552	0.082146	3435	0.18225	0.994049	0.739332	0.15293	5607	-0.051284	0.036013	1674	0.30302	0.980454	0.518529	0.65635	13081	0.48553	0.036818	1790	0.096058	0.96685	1.01747	0.02717	1596	-0.37923	0.57959	12081	0.073272	0.866217	1.13506	0.88788	16359	0.25187	0.18353	6227	0.33748	1	0.471752
782	GFPT1	0.011703	782	-0.2471	0.9883	18612	0.038881	0.92329	1.41026	0.98319	18447	0.4001	0.071851	3088	0.16298	0.98245	0.787866	0.80138	14913	0.11992	0.31449	8544	0.45954	0.987348	0.337677	0.072195	3018	-0.76555	0.38961	9742	0.16525	0.968652	0.781859	0.085928	3685	-0.31892	0.70891	13417	0.18863	0.966512	0.724389	0.045524	2279	-0.47975	0.80727	14961	0.11039	0.915969	0.95707
783	SLC7A5	0.011748	783	-0.39077	0.592	12009	0.039025	0.92329	1.40866	0.31315	8392	0.23354	0.030295	1587	0.081187	0.953463	1.09051	0.31877	8710	0.33667	0.12783	4946	0.21256	0.977851	0.672518	0.21856	6848	-0.57608	0.79557	14714	0.28307	0.969103	0.548106	0.36835	9363	0.070495	0.31008	8293	0.4571	1	0.339989	0.45163	10113	0.0086038	0.4305	10548	0.57907	1	0.237269
784	RAET1G	0.011771	784	-0.33738	0.81205	15221	0.0391	0.92329	1.40782	0.070038	2986	-0.14294	0.68784	13311	0.15876	0.987954	0.799259	0.14199	5329	-0.4033	0.89484	16588	0.28811	0.980454	0.540442	0.34583	9139	0.035989	0.24649	7157	0.39175	0.999501	0.406991	0.16978	5608	-0.18496	0.70134	13339	0.29937	1	0.523792	0.38201	9334	-0.074255	0.48496	11519	0.52518	0.999999	0.279692
785	SRSF9	0.011801	785	-0.16079	0.12264	4588	0.039186	0.92329	1.40687	0.10363	4172	-0.1561	0.7249	13811	0.22106	0.987954	0.65549	0.86477	16002	0.36062	0.24595	7244	0.38921	0.98504	0.409816	0.44271	10844	0.27917	0.060604	2705	0.1426	0.96685	0.84588	0.23785	6873	0.013474	0.40153	9912	0.54864	1	0.260713	0.90923	16778	0.16797	0.14255	5383	0.28876	1	0.539463
786	STYX	0.011828	786	-0.22269	0.22473	6567	0.039272	0.92329	1.40592	0.074155	3137	0.035832	0.071049	3056	0.16144	0.98245	0.791989	0.045748	2074	-0.85262	0.93634	17329	0.11498	0.980454	0.939378	0.039177	1830	-0.55579	0.83449	15384	0.10181	0.968652	0.99221	0.60544	11952	0.41727	0.035296	1884	0.093728	0.940172	1.02813	0.90846	16763	0.33959	0.067929	3100	0.15801	0.962728	0.801315
787	TUBG1	0.011842	787	-1.16	0.77648	14572	0.039316	0.92329	1.40543	0.96953	18165	1.0344	0.040451	1964	0.10187	0.961508	0.991954	NA	NA	NA	NA	NA	NA	NA	NA	NA	NA	NA	NA	NA	NA	NA	NA	0.10833	4394	-0.22328	0.59218	12198	0.22943	0.984635	0.63935	0.23122	6465	-0.6007	0.52545	11847	0.36277	0.999999	0.440369
788	SELPLG	0.011849	788	-0.27687	0.85049	15949	0.039334	0.92329	1.40523	0.24537	7111	0.05548	0.15689	5408	0.29284	0.999794	0.53337	0.41466	10377	0.038136	0.41706	10453	0.56431	0.992351	0.248482	0.35724	9351	0.029674	0.38542	9661	0.53249	0.999501	0.273689	0.088113	3762	-0.13753	0.67699	13074	0.1927	0.967642	0.715118	0.24825	6773	-0.1158	0.8788	16293	0.38109	0.999999	0.418972
789	SLC2A11	0.011855	789	-0.090327	0.17988	5703	0.039357	0.92329	1.40498	0.01542	956	-0.1427	0.64227	12792	0.047919	0.937094	1.31949	0.87983	16262	0.60756	0.019423	1040	0.05977	0.977851	1.22352	0.77504	14500	0.42438	0.044042	2066	0.1106	0.96685	0.956245	0.93446	17359	0.28753	0.27112	7608	0.41794	1	0.378886	0.77145	14035	0.085876	0.46735	11201	0.6155	1	0.210772
790	NBN	0.011881	790	-0.23284	0.98812	18611	0.039448	0.92329	1.40398	0.048782	2269	-0.18408	0.80307	15016	0.11719	0.966673	0.931109	0.83898	15543	0.5842	0.034523	1615	0.090908	0.977851	1.0414	0.72584	13867	0.15008	0.36841	9340	0.51532	0.999501	0.287923	0.0143	1080	-0.19079	0.047775	2331	0.045561	0.79568	1.34141	0.072	3137	-0.29482	0.47423	11329	0.16225	0.975882	0.789815
791	ZNF763	0.011897	791	-0.40471	0.89	16689	0.039495	0.92329	1.40346	0.1151	4541	-0.094206	0.60052	12355	0.24018	0.987954	0.619463	0.21571	6738	-0.46736	0.9612	17769	0.36534	0.980454	0.437303	0.30488	8412	-0.3135	0.92305	17056	0.45357	0.98768	0.343356	0.37343	9454	0.11771	0.092964	3830	0.20274	0.997253	0.693061	0.40168	9713	0.12097	0.23686	7105	0.38942	1	0.409582
792	BTN3A2	0.011907	792	-0.28166	0.98809	18610	0.039526	0.92329	1.40312	0.11288	4493	-0.09269	0.34534	9006	0.23765	0.987954	0.624062	0.27607	7931	0.15041	0.11467	4491	0.24107	0.977851	0.617857	0.38035	9745	-0.063074	0.64994	12802	0.52869	0.993389	0.276799	0.62149	12142	0.15322	0.10212	4118	0.21914	1	0.659278	0.87195	16034	0.011421	0.76326	14301	0.7779	1	0.109076
793	PRMT8	0.011908	793	-0.16289	0.020934	1143	0.03953	0.92329	1.40307	0.033519	1680	0.042579	0.031421	1625	0.083446	0.958512	1.07859	0.062055	2693	-0.35875	0.8673	16066	0.14622	0.980454	0.834993	0.34032	9047	0.11498	0.12922	4894	0.2663	0.996819	0.574629	0.069124	3110	-0.24387	0.89511	16526	0.15705	0.955268	0.803962	0.27275	7214	-0.095485	0.58678	12375	0.40763	0.999999	0.389734
794	DPYSL3	0.011925	794	-0.3798	0.9662	18153	0.039582	0.92329	1.4025	0.0088141	602	-0.29597	0.84421	15748	0.029845	0.920268	1.52513	0.57527	12309	-0.072882	0.65392	12931	0.66683	0.997707	0.175985	0.34767	9170	-0.051899	0.34561	8915	0.49629	0.991739	0.304264	0.74781	13766	0.069364	0.43207	10482	0.57956	1	0.236902	0.77487	14111	0.088055	0.26483	7578	0.41672	1	0.380156
795	CSK	0.01193	795	-0.443	0.98722	18591	0.039597	0.92329	1.40234	0.038986	1882	-0.21292	0.96818	18183	0.097584	0.966673	1.01062	0.0012412	69	-0.96272	0.58991	12291	0.0045241	0.980454	2.34447	0.055304	2416	-0.74498	0.96592	17882	0.13323	0.968652	0.875398	0.6398	12340	0.23272	0.052265	2467	0.12691	0.969187	0.896504	0.021403	1398	-0.28782	0.71346	13704	0.06025	0.81343	1.22004
796	ABRAXAS1	0.011961	796	-0.20498	0.69836	13346	0.039693	0.92329	1.40129	0.31672	8475	-0.04209	0.41074	10304	0.45651	1	0.34055	0.15375	5623	-0.43341	0.59699	12346	0.30382	0.980454	0.517384	0.058495	2526	-0.33433	0.18823	6118	0.13931	0.968652	0.856018	0.843	15500	0.17396	0.16974	5868	0.31654	1	0.499571	0.18814	5704	-0.075375	0.2277	6962	0.31631	0.999999	0.499887
797	IL15RA	0.011994	797	-0.24792	0.98801	18609	0.039793	0.92329	1.40019	0.26407	7447	-0.20801	0.96773	18173	0.40002	1	0.397918	0.36804	9591	-0.016184	0.24071	7156	0.51673	0.989261	0.286736	0.1229	4792	-0.12733	0.24372	7107	0.25567	0.968652	0.59232	0.38142	9612	-0.14854	0.97365	18240	0.52483	1	0.279981	0.91514	16893	0.2143	0.078445	3426	0.17751	0.977518	0.750777
798	ZNF84	0.012006	798	-0.32011	0.98799	18608	0.03983	0.92329	1.39979	0.072784	3077	-0.098767	0.60814	12431	0.16403	0.987954	0.785077	0.14042	5292	-0.31024	0.85894	15907	0.28553	0.980454	0.544348	0.0034437	204	-0.86825	0.99656	18475	0.012061	0.968652	1.91862	0.39299	9815	-0.082418	0.59147	12189	0.53715	1	0.269904	0.20069	5941	-0.18852	0.8609	15940	0.3299	0.999999	0.481618
799	EDNRA	0.012011	799	-0.13922	0.32103	8550	0.039841	0.92329	1.39967	0.53881	11410	-0.081307	0.86505	16161	0.6181	1	0.208941	0.10647	4192	-0.36048	0.71866	13711	0.22715	0.980454	0.643687	0.63925	12905	0.3541	0.072949	3113	0.16607	0.978127	0.779709	0.029825	1709	0.20348	0.0029405	349	0.010477	0.568586	1.97976	0.34184	8545	0.12052	0.10132	4162	0.21843	0.990799	0.660688
800	CFTR	0.012014	800	-0.24592	0.36931	9540	0.03985	0.92329	1.39957	0.33419	8793	-0.13563	0.83928	15653	0.4753	1	0.323032	0.96987	17989	0.81804	0.05879	2518	0.13873	0.977851	0.85783	0.95425	17558	0.42579	0.11743	4542	0.24605	0.993293	0.608977	0.126	4801	-0.27965	0.94073	17512	0.25221	0.993025	0.598238	0.27601	7279	-0.1599	0.88361	16391	0.41117	0.999999	0.385979
801	RSU1	0.012033	801	-0.37268	0.94409	17712	0.039912	0.92329	1.3989	0.086829	3574	-0.10935	0.46249	11009	0.19035	0.987954	0.720447	0.38082	9803	0.14724	0.27866	7866	0.42279	0.985169	0.373875	0.21609	6800	0.021775	0.078931	3307	0.17714	0.978127	0.751683	0.66552	12665	-0.068193	0.88183	16271	0.69275	1	0.159423	0.7657	13928	0.19297	0.15433	5718	0.30805	1	0.511379
802	FBXO6	0.012045	802	-0.34765	0.96669	18161	0.039948	0.92329	1.3985	0.18941	6027	-0.17422	0.96678	18154	0.32008	0.997854	0.494741	0.99477	18444	0.72545	0.005234	297	0.018099	0.977851	1.74235	0.91792	16889	0.14123	0.442	10720	0.59004	0.999501	0.229119	0.80159	14709	0.18592	0.11504	4518	0.24168	1	0.616759	0.30319	7799	-0.0012226	0.29268	8063	0.44064	0.999999	0.355916
803	DPY19L4	0.012068	803	-0.51075	0.94322	17693	0.040006	0.92329	1.39787	0.14641	5166	-0.14446	0.65248	12911	0.27398	0.993795	0.562281	0.20271	6519	0.060759	0.18752	6147	0.3297	0.980255	0.481881	0.26238	7642	0.012989	0.098143	3965	0.21196	0.984679	0.673746	0.17522	5710	-0.25174	0.96843	18110	0.30514	1	0.515501	0.32668	8273	-0.17934	0.77349	14441	0.46582	0.999999	0.331782
804	SLC66A3	0.01208	804	-0.20821	0.98792	18606	0.040043	0.92329	1.39747	0.079008	3312	-0.23482	0.94597	17736	0.17578	0.987954	0.755031	0.063148	2742	-0.53773	0.63811	12771	0.14832	0.980454	0.8288	0.014737	826	-0.62565	0.39037	9762	0.048102	0.968652	1.31784	0.93881	17463	0.17723	0.099714	4046	0.2149	1	0.667764	0.98951	18611	0.39027	0.010494	859	0.035082	0.768434	1.45492
805	FGF9	0.012082	805	-0.26633	0.98792	18605	0.040048	0.92329	1.39742	0.9255	17304	0.11396	0.54052	11739	0.63076	0.999794	0.200136	0.84378	15633	0.34125	0.096601	3854	0.20897	0.977851	0.679916	0.95426	17559	0.31847	0.1449	5313	0.28905	0.996819	0.539027	0.35682	9146	-0.13833	0.84214	15494	0.49868	1	0.302178	0.092123	3804	-0.26551	0.72899	13866	0.19989	0.993272	0.699209
806	PVALB	0.012094	806	-0.34873	0.98791	18604	0.040085	0.92329	1.39702	0.23455	6900	-0.063937	0.36851	9461	0.36839	1	0.433692	0.88187	16308	0.23114	0.23711	7098	0.38025	0.983302	0.419931	0.34347	9092	-0.12932	0.44978	10859	0.49211	0.991739	0.307938	0.84583	15565	0.072871	0.45975	11005	0.60755	1	0.216418	0.76215	13867	-0.003497	0.81133	15030	0.76437	0.999999	0.116696
807	ATP7A	0.012121	807	-0.12191	0.075078	3198	0.040158	0.92329	1.39623	0.29625	8085	0.2121	0.0094865	672	0.03197	0.881942	1.49526	0.31712	8681	0.045379	0.43228	10729	0.57991	0.992644	0.236639	0.72932	13906	0.0055452	0.38038	9567	0.52742	0.999501	0.277843	0.072438	3218	-0.090814	0.58111	12089	0.16338	0.959729	0.786801	0.47794	10356	0.16812	0.12056	4726	0.25157	1	0.599341
808	MSRB2	0.012161	808	-0.3251	0.98784	18603	0.040267	0.92329	1.39505	0.18586	5958	-0.14772	0.92961	17408	0.31628	0.996594	0.499928	0.69367	13504	-0.10749	0.88862	16459	0.72945	0.997707	0.137004	0.45744	11105	0.16163	0.11774	4553	0.2466	0.993293	0.608007	0.0018856	211	-0.61962	0.97864	18362	0.0068221	0.605153	2.16608	0.29236	7589	-0.09893	0.90364	16798	0.42886	0.999999	0.367684
809	RUNX1T1	0.012163	809	-0.41414	0.97441	18319	0.040272	0.92329	1.395	0.046242	2164	-0.24636	0.89637	16766	0.11224	0.966673	0.949852	0.8416	15582	0.16662	0.34488	9127	0.4907	0.987348	0.309184	0.96464	17769	0.42238	0.19793	6298	0.34273	0.999391	0.465048	0.71702	13327	0.25089	0.07595	3288	0.17193	0.987068	0.764648	0.1744	5466	0.013763	0.25106	7336	0.40326	1	0.394415
810	ATF4	0.012194	810	-0.46946	0.93008	17448	0.040359	0.92329	1.39406	0.091123	3722	-0.14462	0.58845	12236	0.1982	0.987954	0.702896	0.062082	2694	-0.44433	0.9148	16951	0.14628	0.980454	0.834815	0.31295	8559	-0.067468	0.65225	12825	0.46164	0.989081	0.335697	0.3331	8694	0.036045	0.40866	10045	0.55582	1	0.255066	0.13784	4810	-0.025625	0.29424	8088	0.26166	0.999999	0.582263
811	CLNK	0.012224	811	-0.27001	0.98778	18602	0.040439	0.92329	1.3932	0.38055	9687	-0.055141	0.76706	14418	0.52459	1	0.28018	0.46883	11348	0.26705	0.13911	5233	0.28018	0.980255	0.552563	0.37281	9634	0.02381	0.12302	4718	0.25573	0.994637	0.592218	0.876	16141	0.35006	0.053965	2530	0.13025	0.969792	0.885222	0.011827	1035	-0.52209	0.78324	14592	0.039211	0.715406	1.40659
812	TMEM234	0.012227	812	-0.047306	0.072955	3117	0.040452	0.92329	1.39306	0.036607	1796	-0.054359	0.40735	10238	0.09265	0.966673	1.03315	0.45857	11169	0.13952	0.40296	10186	0.54992	0.992008	0.2597	0.5011	11594	0.32484	0.057412	2584	0.1365	0.96685	0.864867	0.47049	10653	-0.0048337	0.71719	13519	0.58479	1	0.233	0.90275	16652	0.128	0.39825	9958	0.54708	1	0.261949
813	LRRTM3	0.012242	813	-0.3725	0.49416	11002	0.040492	0.92329	1.39263	0.0059807	425	-0.21646	0.23547	6883	0.020572	0.896531	1.68672	0.20062	6484	-0.29905	0.56725	12069	0.35039	0.980454	0.455448	0.23662	7157	-0.081018	0.2993	8090	0.38539	0.984159	0.4141	0.32953	8619	-0.15593	0.92746	17232	0.46978	1	0.328105	0.31295	8000	-0.20654	0.86004	15926	0.45119	0.999999	0.345641
814	OR52N4	0.01225	814	-0.24768	0.62444	12392	0.04051	0.92329	1.39244	0.0099884	677	-0.22693	0.93019	17418	0.033571	0.920268	1.47404	0.18563	6216	-0.3508	0.80663	14960	0.33551	0.980454	0.474295	0.10384	4132	-0.42464	0.97965	18142	0.22248	0.968652	0.652709	0.6353	12289	0.14815	0.15261	5553	0.2992	1	0.524038	0.96842	18115	0.22087	0.10907	4386	0.23189	0.998357	0.634718
815	FAXDC2	0.012304	815	-0.38606	0.96774	18185	0.04068	0.92329	1.39062	0.0093748	636	-0.26434	0.99063	18657	0.031621	0.920268	1.50002	0.93013	17252	0.39513	0.20234	6433	0.34479	0.980255	0.462445	0.95192	17510	0.39975	0.077529	3265	0.17456	0.978127	0.758055	0.15771	5394	-0.19309	0.80544	14826	0.28632	1	0.543148	0.69605	12843	0.024057	0.71141	13672	0.74401	1	0.128421
816	C2	0.012305	816	-0.25932	0.9877	18601	0.040684	0.92329	1.39058	0.024089	1315	-0.21291	0.21975	6588	0.066689	0.946527	1.17595	0.47318	11432	0.17843	0.065606	2752	0.15186	0.977851	0.818557	0.7745	14494	0.57535	0.021262	1206	0.064312	0.96685	1.19171	0.39438	9836	-0.072335	0.90734	16788	0.53865	1	0.268693	0.9876	18565	0.30597	0.012398	977	0.040968	0.788242	1.38756
817	IGSF8	0.012307	817	-0.30641	0.90683	17010	0.040691	0.92329	1.3905	0.089911	3677	-0.143	0.87068	16271	0.19599	0.987954	0.707766	0.36301	9502	-0.28192	0.91297	16914	0.51178	0.988865	0.290917	0.2153	6785	-0.21613	0.63088	12581	0.36421	0.98106	0.438648	0.43868	10386	0.029469	0.35799	9136	0.50482	1	0.296863	0.23803	6583	0.032461	0.24451	7230	0.39684	1	0.401385
818	KIAA0753	0.012319	818	-0.27513	0.43122	10409	0.040733	0.92329	1.39005	0.83996	15614	0.13111	0.22622	6717	0.3649	0.999794	0.437826	0.21005	6650	-0.40942	0.81649	15124	0.35965	0.980454	0.44412	0.1425	5443	-0.19286	0.61599	12436	0.28895	0.969822	0.539177	0.30858	8222	0.10803	0.11971	4655	0.24974	1	0.602512	0.20937	6091	-0.11223	0.67402	13230	0.33918	0.999999	0.46957
819	OR5P3	0.012323	819	-0.25682	0.98768	18600	0.040743	0.92329	1.38995	0.20032	6243	-0.10431	0.56651	11980	0.33176	0.998253	0.479176	0.35088	9273	-0.081021	0.7682	14361	0.49974	0.988374	0.301256	0.17143	6024	-0.33033	0.94282	17431	0.32071	0.974243	0.493887	0.30205	8088	0.018866	0.40586	9998	0.553	1	0.257275	0.83151	15221	0.037316	0.49039	11587	0.6367	1	0.196065
820	COLGALT2	0.012334	820	-0.32229	0.89264	16742	0.040784	0.92329	1.38951	0.050903	2352	-0.28989	0.93277	17473	0.12139	0.966673	0.915817	0.10693	4208	-0.3875	0.91031	16864	0.22797	0.980454	0.642122	0.34566	9136	-0.2149	0.9043	16719	0.4943	0.991739	0.306009	0.025003	1517	-0.27577	0.72375	13602	0.068584	0.855562	1.16378	0.43937	10006	0.10685	0.078784	3444	0.17813	0.977518	0.749263
821	TTC33	0.012357	821	-0.42035	0.92133	17262	0.040861	0.92329	1.38869	0.38573	9794	-0.16811	0.95216	17861	0.53008	1	0.275659	0.83739	15516	0.71033	0.074043	3073	0.16778	0.977851	0.77526	0.80924	15000	0.22226	0.2236	6750	0.36851	0.999501	0.433551	0.94521	17587	0.16546	0.38888	9678	0.53578	1	0.271014	0.58064	11374	0.12374	0.26155	7513	0.41348	1	0.383545
822	DDX20	0.012369	822	-0.91394	0.69705	13325	0.040895	0.92329	1.38833	0.52254	11244	-0.071784	0.81573	15214	0.6098	1	0.214813	NA	NA	NA	NA	NA	NA	NA	NA	NA	NA	NA	NA	NA	NA	NA	NA	0.8361	15353	0.95987	0.0018713	245	0.0067782	0.518211	2.16889	0.77264	14062	0.67793	0.013909	1070	0.045556	0.802187	1.34145
823	RPS27	0.012379	823	-0.53189	0.70783	13463	0.040925	0.92329	1.38801	0.032307	1639	-0.43514	0.86492	16160	0.083772	0.958915	1.0769	0.237	7163	-0.24871	0.18652	6126	0.38641	0.980454	0.412952	0.091627	3705	-0.51342	0.84562	15610	0.20063	0.968652	0.697604	0.70984	13234	-0.044281	0.68964	13207	0.72384	1	0.140357	0.57176	11281	0.028246	0.76428	14316	0.77863	1	0.108669
824	TEP1	0.012387	824	-0.45352	0.61024	12228	0.040944	0.92329	1.38781	0.0023901	188	-0.44565	0.33202	8757	0.0085175	0.836866	2.06969	0.10272	4080	-0.29839	0.93269	17264	0.22058	0.980454	0.656434	0.3758	9680	-0.14717	0.8401	15493	0.52414	0.993389	0.280553	0.83475	15325	0.054012	0.7584	14072	0.77037	1	0.113301	0.86654	15935	0.11202	0.48626	11550	0.63422	1	0.19776
825	SPHKAP	0.012395	825	-0.31509	0.44237	10508	0.040963	0.92329	1.38761	0.015802	976	-0.23255	0.14289	5137	0.048768	0.937094	1.31187	0.031117	1550	-0.68334	0.92108	17059	0.085841	0.980454	1.06631	0.089728	3640	-0.24559	0.18005	5964	0.19726	0.968652	0.704961	0.16901	5590	-0.14828	0.39783	9840	0.29851	1	0.525041	0.0061071	671	-0.47451	0.99389	18717	0.021115	0.596053	1.67541
826	GIMAP8	0.012401	826	-0.28896	0.9876	18599	0.040989	0.92329	1.38733	7.9499e-05	5	-0.47795	0.74478	14103	0.00030001	0.794894	3.52286	0.85961	15911	-0.03017	0.77037	14392	0.85951	0.997707	0.0657491	0.82381	15214	0.3024	0.19322	6215	0.33798	0.9981	0.471109	0.87213	16058	0.1887	0.14075	5287	0.28563	1	0.544196	0.27277	7215	0.06975	0.27747	7793	0.42914	1	0.367401
827	LOXHD1	0.012407	827	-0.31071	0.9072	17015	0.041013	0.92329	1.38708	0.17265	5692	-0.1765	0.90632	16951	0.30224	0.9953	0.519648	0.6327	12838	0.29619	0.11236	4417	0.23706	0.977851	0.625142	0.52894	11828	0.25862	0.16793	5740	0.31244	0.997269	0.505233	0.22073	6554	-0.18484	0.8996	16618	0.35371	1	0.451353	0.64793	12226	0.089357	0.39518	9912	0.54402	1	0.264385
828	AATK	0.01242	828	-0.27475	0.78765	14749	0.041048	0.92329	1.38671	0.33509	8813	-0.054793	0.37478	9590	0.47624	1	0.322174	0.82507	15291	0.27975	0.19561	6312	0.33799	0.980255	0.471096	0.29142	8170	-0.10381	0.38614	9674	0.44007	0.987283	0.356478	0.90656	16778	0.21003	0.10818	4304	0.22981	1	0.638631	0.91553	16902	0.42056	0.0095328	801	0.032139	0.757457	1.49297
829	PABPC1L	0.012441	829	-0.23315	0.75693	14251	0.041112	0.92329	1.38603	0.54742	11495	0.18773	0.017798	1114	0.05491	0.910201	1.26035	0.21475	6726	-0.07652	0.38386	9832	0.36436	0.980454	0.438469	0.95099	17486	0.31813	0.2287	6837	0.37361	0.999501	0.427582	0.12988	4880	-0.19981	0.73128	13700	0.25637	0.993029	0.591133	0.66118	12378	0.10366	0.15334	5689	0.30642	1	0.513683
830	CTRL00175	0.012447	830	-0.37906	0.81583	15301	0.023455	0.92329	1.62976	0.07616	3196	-0.29238	0.88194	16476	0.13233	0.975387	0.878342	0.53658	11979	-0.23723	0.78147	14560	0.53919	0.9933	0.268258	0.00051046	36	-0.97223	0.5815	12114	0.0010117	0.776436	2.99495	0.48824	10811	0.20341	0.096989	3961	0.16559	0.985513	0.780966	0.64297	12163	0.19934	0.19768	6454	0.27284	1	0.564092
831	PLEKHF1	0.012475	831	-0.17067	0.084614	3545	0.041219	0.92329	1.3849	0.21348	6487	0.052509	0.033624	1695	0.087987	0.961508	1.05558	0.96172	17843	0.86256	0.033002	1552	0.087819	0.977851	1.05641	0.059317	2557	-0.041298	0.13604	5096	0.14087	0.968652	0.851181	0.12624	4804	-0.059432	0.2612	7437	0.25247	0.993029	0.59779	0.62428	11904	0.20935	0.08056	3499	0.18136	0.978949	0.741458
832	H2BC15	0.012483	832	-0.32433	0.98752	18598	0.041244	0.92329	1.38464	0.53872	11409	-0.008718	0.42603	10620	0.61806	1	0.208969	0.42348	10538	0.017452	0.38007	9762	0.52642	0.990677	0.278668	0.023468	1237	-0.70471	0.80066	14793	0.070115	0.968652	1.15419	0.22195	6579	-0.22962	0.89218	16471	0.35498	1	0.449796	0.30376	7812	-0.079564	0.44923	10896	0.44124	0.999999	0.355325
833	RNF144A	0.012494	833	-0.38573	0.90355	16947	0.041281	0.92329	1.38425	0.049954	2316	-0.25198	0.89117	16668	0.1195	0.966673	0.922632	0.84042	15564	0.62121	0.083696	3398	0.18558	0.977851	0.731469	0.88717	16370	0.19455	0.28002	7728	0.42581	0.999501	0.370784	0.0034545	345	-0.54075	0.99655	18817	0.012301	0.673139	1.91006	0.004672	552	-0.5767	0.95176	17756	0.016355	0.561297	1.78635
834	STMN3	0.012495	834	-0.20299	0.98751	18597	0.04129	0.92329	1.38416	0.33282	8768	-0.083756	0.84524	15762	0.4739	1	0.324313	0.42604	10589	0.16062	0.10463	4138	0.2234	0.977851	0.650917	0.92841	17067	0.11347	0.70649	13462	0.73299	0.999501	0.134902	0.97517	18275	0.16314	0.14198	5330	0.28772	1	0.54103	0.54596	11008	0.14766	0.10974	4412	0.23304	0.998504	0.63257
835	CD38	0.012523	835	-0.26791	0.98748	18596	0.041372	0.92329	1.38329	0.048331	2251	-0.24536	0.95389	17896	0.11628	0.966673	0.934495	0.13692	5183	-0.27554	0.32499	8733	0.27957	0.980454	0.553509	0.14995	5630	-0.39953	0.92799	17154	0.29918	0.969822	0.524067	0.54669	11360	0.12676	0.25432	7306	0.40108	1	0.396769	0.2045	6012	-0.086513	0.40406	10074	0.33396	0.999999	0.476306
836	TRIP12	0.012547	836	-0.42165	0.78922	14790	0.041447	0.92329	1.38251	0.14948	5228	-0.22848	0.9519	17855	0.27723	0.993795	0.55716	0.11679	4546	-0.21602	0.17364	5889	0.24515	0.980454	0.610568	0.0011619	80	-1.1614	0.90587	16756	0.0042217	0.928815	2.37451	0.18046	5803	-0.1196	0.67635	13066	0.31073	1	0.507617	0.88489	16289	0.19929	0.46828	11218	0.61642	1	0.210123
837	RASSF7	0.012549	837	-0.33466	0.98745	18595	0.041455	0.92329	1.38242	0.72314	13627	0.06945	0.25135	7180	0.39115	0.999794	0.407657	0.58317	12377	0.80883	0.0099789	571	0.033549	0.977851	1.47432	0.18174	6201	-0.11771	0.38199	9598	0.33087	0.976592	0.480343	0.17467	5700	-0.084745	0.42164	10293	0.30459	1	0.516284	0.70224	12938	-0.090205	0.84745	15681	0.71592	0.999999	0.145136
838	PICALM	0.0126	838	-0.39925	0.62038	12340	0.041614	0.92329	1.38076	0.29818	8117	-0.14594	0.67547	13167	0.43669	1	0.359827	0.39599	10061	0.4164	0.07836	3231	0.17582	0.977851	0.754932	0.45789	11112	0.058005	0.21916	6671	0.3641	0.999501	0.438779	0.88298	16299	0.20543	0.22907	6877	0.3758	1	0.425043	0.078702	3364	-0.11189	0.48402	11502	0.17508	0.983792	0.756763
839	DBF4B	0.012632	839	-0.29186	0.98737	18593	0.041709	0.92329	1.37977	0.36112	9321	-0.098875	0.74282	14075	0.50394	1	0.297621	0.29813	8331	0.28752	0.064418	2718	0.14958	0.977851	0.825126	0.39622	10052	0.13887	0.16813	5745	0.31265	0.997269	0.504942	0.45626	10533	0.016757	0.36997	9326	0.51672	1	0.286745	0.82453	15080	0.046178	0.85285	15785	0.85292	1	0.0690917
840	SPICE1	0.012642	840	-0.33329	0.98736	18592	0.041736	0.92329	1.37949	0.12272	4711	-0.15338	0.88143	16468	0.24844	0.989779	0.604778	0.63122	12818	0.57221	0.019449	1042	0.059826	0.977851	1.22311	0.88976	16404	0.67606	0.021488	1214	0.064826	0.96685	1.18825	0.0016733	193	-0.28683	0.59191	12196	0.0060734	0.591698	2.21657	0.001928	303	-0.45991	0.93907	17499	0.0069789	0.43035	2.15621
841	KLHL40	0.012654	841	-0.31882	0.88212	16549	0.041764	0.92329	1.3792	0.062634	2766	-0.15398	0.50001	11356	0.14444	0.979226	0.840313	0.10318	4098	-0.19982	0.23941	7137	0.22135	0.980454	0.65492	0.26357	7669	-0.35194	0.51089	11487	0.41229	0.984159	0.384797	0.01351	1041	-0.4277	0.90955	16838	0.043747	0.791538	1.35905	0.51265	10689	0.096302	0.3038	8262	0.45491	1	0.342075
842	WDR89	0.012658	842	-0.29229	0.94367	17704	0.041776	0.92329	1.37907	0.031513	1605	-0.26149	0.92416	17305	0.082123	0.958915	1.08554	0.77269	14488	-0.21737	0.96377	17815	0.78231	0.997707	0.106621	0.093532	3777	-0.46671	0.75548	14124	0.20408	0.968652	0.6902	0.32557	8543	-0.023947	0.57032	11993	0.46561	1	0.331978	0.70891	13024	0.17154	0.11545	4574	0.24283	1	0.614698
843	HSD17B6	0.012669	843	-0.31175	0.78743	14742	0.041806	0.92329	1.37876	0.24449	7092	-0.11156	0.64992	12882	0.37894	1	0.42143	0.58311	12376	0.056851	0.30648	8396	0.45134	0.98666	0.345496	0.088646	3600	-0.27267	0.4558	10977	0.19538	0.968652	0.70912	0.11966	4693	-0.1096	0.70629	13385	0.24542	0.988612	0.61009	0.66136	12380	0.067091	0.38307	9697	0.53212	1	0.27399
844	SHB	0.012707	844	-0.15931	0.34624	9056	0.041912	0.92329	1.37766	0.020617	1181	-0.21095	0.6468	12850	0.059232	0.941967	1.22744	0.054971	2412	-0.73039	0.86102	15948	0.13273	0.980454	0.877031	0.0019467	115	-0.46356	0.066204	2887	0.0069637	0.968652	2.15716	0.038546	2014	-0.23846	0.74618	13908	0.096838	0.906023	1.01395	0.087867	3670	-0.052536	0.53123	11902	0.19208	0.989496	0.716518
845	PIMREG	0.012709	845	-0.3613	0.98505	18543	0.041918	0.92329	1.3776	0.046999	2197	-0.2261	0.70179	13486	0.11377	0.966673	0.943972	0.84863	15730	0.37048	0.20369	6466	0.34619	0.980255	0.460685	0.7069	13624	0.39137	0.022503	1245	0.066956	0.96685	1.17421	0.77638	14256	0.318	0.05862	2693	0.13915	0.97614	0.856517	0.097873	3966	-0.093322	0.4003	10005	0.21054	0.999999	0.676665
846	CLK1	0.012718	846	-0.18874	0.32211	8565	0.041939	0.92329	1.37738	0.010469	712	-0.32132	0.82436	15378	0.035061	0.920268	1.45518	0.14653	5458	-0.34585	0.87374	16178	0.29564	0.980454	0.529237	0.1228	4789	-0.20838	0.63527	12623	0.2555	0.968652	0.592609	0.27107	7496	-0.2403	0.97923	18379	0.4074	1	0.389979	0.59467	11541	0.066351	0.32257	8617	0.4731	1	0.325047
847	DDX53	0.012732	847	-0.37472	0.9403	17635	0.041994	0.92329	1.37681	0.10862	4343	0.023904	0.06871	2981	0.15708	0.981833	0.803879	0.6588	13094	0.59119	0.059264	2534	0.13963	0.977851	0.855021	0.38717	9876	0.027039	0.43275	10543	0.58058	0.999501	0.236138	0.83641	15359	0.14534	0.13796	5199	0.28097	1	0.55134	0.1094	4314	-0.1627	0.80807	14977	0.23079	0.999999	0.636783
848	MPDU1	0.01276	848	-0.38367	0.96017	18033	0.042082	0.92329	1.3759	0.38812	9843	-0.10603	0.86466	16155	0.53266	1	0.27355	0.20372	6536	0.39209	0.036042	1676	0.093972	0.977851	1.027	0.17754	6132	0.018703	0.10146	4054	0.21795	0.988829	0.661643	0.46608	10615	0.10058	0.24636	7176	0.3931	1	0.405497	0.91606	16912	0.31029	0.078058	3414	0.17683	0.977518	0.752444
849	GPR18	0.01276	849	-0.44228	0.77152	14479	0.042083	0.92329	1.37589	0.00094045	73	-0.59295	0.85647	15985	0.0034177	0.794894	2.46627	0.24663	7346	-0.30554	0.85693	15875	0.39594	0.980454	0.402371	0.099786	3990	-0.31316	0.6081	12353	0.21531	0.968652	0.666936	0.15086	5264	-0.040245	0.16613	5809	0.27893	1	0.554505	0.27078	7184	0.01457	0.19578	6421	0.34946	1	0.456603
850	MPL	0.01278	850	-0.34144	0.96553	18143	0.04214	0.92329	1.37531	0.074051	3133	-0.30616	0.96718	18160	0.16644	0.987954	0.778742	0.25221	7457	0.22998	0.018632	1010	0.058011	0.977851	1.23649	0.1415	5420	-0.062012	0.13712	5135	0.28728	0.969822	0.541695	0.092577	3906	-0.20769	0.92761	17235	0.20088	0.971322	0.697063	0.33	8332	-0.10245	0.8006	14856	0.46936	0.999999	0.328494
851	PER2	0.012789	851	-0.35317	0.98721	18590	0.042162	0.92329	1.37508	0.018657	1093	-0.36869	0.95595	17939	0.054945	0.939504	1.26007	0.29902	8349	0.16311	0.12957	5003	0.26688	0.977851	0.573684	0.52655	11800	0.18834	0.33395	8730	0.48062	0.999501	0.318198	0.10203	4205	-0.13203	0.88591	16353	0.21815	0.97962	0.661245	0.48715	10450	0.12717	0.25334	7377	0.40548	1	0.392031
852	NFE2L1	0.012813	852	-0.36098	0.83699	15697	0.042237	0.92329	1.37431	0.0010634	84	-0.42688	0.90768	16977	0.003867	0.794894	2.41263	0.69157	13470	0.70448	0.0079114	467	0.026934	0.977851	1.5697	0.26589	7717	0.02746	0.20324	6387	0.34806	0.999501	0.458346	0.88287	16295	0.29565	0.092993	3832	0.2028	0.997253	0.692932	0.56789	11246	0.12522	0.43167	10569	0.5802	1	0.236422
853	DYNC1H1	0.012821	853	-0.75631	9.4076e-05	14	0.024154	0.92329	1.61701	0.33581	8826	0.63931	0.0040413	307	0.0077962	0.74593	2.10812	NA	NA	NA	NA	NA	NA	NA	NA	NA	NA	NA	NA	NA	NA	NA	NA	0.39105	9781	0.51876	0.061203	2782	0.14405	0.978069	0.841487	0.13773	4806	-0.20713	0.54599	12028	0.26153	0.999999	0.582478
854	TXNDC9	0.012829	854	-0.48242	0.98717	18589	0.042291	0.92329	1.37375	0.014115	893	-0.36395	0.81491	15200	0.045015	0.937094	1.34664	0.00061467	34	-1.7222	0.99939	18522	0.0022587	0.980454	2.64614	0.021266	1141	-0.79324	0.95226	17618	0.065507	0.968652	1.18371	0.43606	10360	-0.093612	0.78159	14442	0.5688	1	0.24504	0.20079	5945	-0.12911	0.4725	11294	0.33001	0.999999	0.481473
855	NDUFS8	0.01284	855	-0.38502	0.98716	18588	0.042327	0.92329	1.37338	0.28143	7796	-0.085442	0.78914	14773	0.41863	1	0.37817	0.78537	14670	0.10178	0.38844	9922	0.53499	0.990677	0.271654	0.039294	1833	-0.45423	0.65724	12871	0.10205	0.968652	0.991187	0.61835	12109	0.17267	0.10355	4169	0.22162	1	0.654391	0.29312	7604	0.10885	0.075298	3328	0.17171	0.973865	0.765204
856	DCHS2	0.012847	856	-0.21204	0.46242	10694	0.042351	0.92329	1.37314	0.52951	11315	0.0074625	0.55397	11858	0.63738	0.999794	0.195602	0.02018	1139	-0.59613	0.68229	13267	0.063469	0.980454	1.19744	0.27582	7879	-0.12377	0.7035	13426	0.42452	0.986021	0.372102	0.91314	16925	0.23707	0.091622	3782	0.20031	0.997253	0.698297	0.32253	8201	0.028493	0.30858	8348	0.45953	1	0.337686
857	CRYBA1	0.012857	857	-0.38239	0.86042	16139	0.042378	0.92329	1.37286	0.23521	6909	0.011378	0.18912	6007	0.32644	0.999794	0.486197	0.9362	17373	0.71549	0.050719	2232	0.12307	0.977851	0.909848	0.29014	8146	-0.28092	0.81623	15067	0.43878	0.987185	0.357753	0.11256	4539	-0.21733	0.90829	16806	0.23694	0.985105	0.625362	0.055597	2613	-0.31028	0.98006	18363	0.13033	0.941319	0.884956
858	SMCO2	0.012867	858	-0.34608	0.76782	14413	0.042403	0.92329	1.3726	0.37104	9499	-0.0083865	0.53106	11652	0.51441	1	0.288691	0.25672	7552	-0.23395	0.69162	13374	0.40606	0.980454	0.39141	0.17817	6144	-0.12817	0.313	8345	0.3274	0.975282	0.484921	0.59526	11845	-0.07576	0.83612	15378	0.64922	1	0.187608	0.84312	15484	0.21613	0.099192	4090	0.21464	0.990727	0.668289
859	SFN	0.012876	859	-0.20747	0.10254	4165	0.042428	0.92329	1.37235	0.3556	9202	0.042391	0.13134	4918	0.26612	0.999794	0.574922	0.92349	17114	0.79993	0.020944	1094	0.063008	0.977851	1.2006	0.32495	8769	-0.055949	0.44445	10763	0.47371	0.99063	0.324487	0.20651	6288	-0.17526	0.85542	15762	0.33853	1	0.470403	0.95819	17846	0.19649	0.56857	12212	0.66957	1	0.174204
860	MS4A6E	0.012893	860	-0.31315	0.9822	18485	0.042473	0.92329	1.37189	0.087889	3605	-0.089306	0.38487	9789	0.19235	0.987954	0.715908	0.27967	7988	-0.13479	0.51221	11573	0.42892	0.982417	0.367624	0.046997	2125	-0.42359	0.70688	13467	0.11726	0.968652	0.93085	0.33023	8632	-0.16893	0.92236	17129	0.4705	1	0.32744	0.86689	15940	0.27769	0.10629	4310	0.22706	0.995077	0.643859
861	KLK3	0.012938	861	-0.2253	0.98706	18587	0.042624	0.92329	1.37035	0.064782	2838	-0.22961	0.88924	16627	0.14864	0.984358	0.827864	0.22834	6975	-0.27482	0.60017	12373	0.37767	0.980454	0.422888	0.39344	10007	-0.2037	0.88158	16243	0.54176	0.993494	0.266193	0.12057	4713	-0.16746	0.54578	11785	0.24638	0.988612	0.608395	0.53207	10876	0.14425	0.18192	6203	0.33587	1	0.473829
862	PRDX5	0.012941	862	-0.25815	0.98706	18586	0.042628	0.92329	1.37031	0.75734	14155	0.06359	0.35874	9272	0.50316	0.999794	0.298294	0.19991	6466	-0.36325	0.80748	14974	0.34969	0.980454	0.456317	0.44789	10933	-0.033763	0.35915	9164	0.59623	0.998957	0.224586	0.49055	10832	0.063107	0.12855	4931	0.26487	1	0.576967	0.13923	4833	0.1413	0.10133	4163	0.21844	0.990799	0.660668
863	FAM92A	0.012951	863	-0.50166	0.97685	18378	0.042659	0.92329	1.36999	0.0080909	562	-0.53667	0.99191	18684	0.02749	0.906301	1.56083	0.055559	2440	-0.42241	0.67612	13200	0.13386	0.980454	0.873349	0.016716	913	-0.53444	0.98328	18223	0.054122	0.968652	1.26663	0.0069678	601	-0.20957	0.18903	6199	0.023903	0.75204	1.62155	0.0060885	669	-0.42568	0.99391	18718	0.021061	0.596053	1.67652
864	NBPF14	0.012966	864	-0.60513	0.98703	18585	0.024418	0.92329	1.61229	0.11156	4456	-0.31837	0.88844	16608	0.1879	0.987954	0.726073	0.058376	2548	-0.71818	0.94162	17427	0.10318	0.980454	0.986404	0.30223	8365	-0.56967	0.85791	15825	0.34413	0.980073	0.463277	0.04425	2228	-0.55974	0.064374	2892	0.10827	0.918518	0.965492	0.19388	5809	0.026839	0.17971	6157	0.3337	1	0.476644
865	RGR	0.012973	865	-0.30075	0.74852	14115	0.042723	0.92329	1.36934	0.15546	5351	-0.093445	0.44763	10894	0.28363	0.995002	0.547248	0.8425	15607	0.085692	0.74221	14025	0.75554	0.997462	0.121743	0.063439	2713	-0.20987	0.26692	7509	0.14874	0.968652	0.827572	0.080691	3500	-0.24923	0.87022	16044	0.17902	0.964598	0.747098	0.014527	1124	-0.4042	0.98566	18501	0.045312	0.762539	1.34379
866	IL31RA	0.013013	866	-0.38989	0.98699	18584	0.042863	0.92329	1.36792	0.062069	2743	-0.22513	0.97288	18279	0.14331	0.979226	0.843724	0.34631	9188	0.099884	0.20898	6568	0.35148	0.980255	0.454099	0.9311	17123	0.20179	0.3591	9162	0.50602	0.999501	0.295832	0.33102	8654	-0.092955	0.77784	14385	0.47136	1	0.326647	0.062907	2868	-0.24212	0.43827	10713	0.14466	0.952806	0.839652
867	PTPRN2	0.013026	867	-0.11672	0.15071	5136	0.042897	0.92329	1.36757	0.21622	6544	-0.15484	0.89811	16804	0.34874	1	0.457498	0.63437	12859	-0.080184	0.88841	16455	0.69629	0.997707	0.15721	0.3622	9438	0.16715	0.14259	5267	0.28673	0.996819	0.542527	0.26328	7364	-0.17281	0.92539	17189	0.39906	1	0.398962	0.66061	12368	-0.093781	0.88083	16343	0.68638	0.999999	0.163435
868	CEP170B	0.013026	868	-0.13271	0.30094	8142	0.042898	0.92329	1.36756	0.84664	15751	0.23275	0.082196	3438	0.18233	0.994049	0.739142	0.21973	6803	-0.24951	0.40875	10300	0.36927	0.980454	0.432656	0.2536	7473	-0.30398	0.75304	14089	0.40232	0.984159	0.395428	0.25641	7224	0.1266	0.17776	5997	0.32446	1	0.488839	0.76951	13998	0.0067869	0.85671	15861	0.85685	1	0.0670952
869	SPTA1	0.013036	869	-0.33044	0.98696	18583	0.042923	0.92329	1.36731	0.40066	10080	-0.045115	0.70421	13526	0.54618	1	0.262664	0.10286	4084	-0.16051	0.36096	9428	0.22081	0.980454	0.655981	0.64438	12955	0.034473	0.40419	10017	0.55164	0.999501	0.258344	0.088389	3769	-0.1111	0.30076	8144	0.19323	0.967642	0.713925	0.095678	3917	-0.26663	0.78284	14587	0.20651	0.997999	0.685059
870	SLC26A8	0.013042	870	-0.40163	0.98696	18582	0.042941	0.92329	1.36713	0.011647	787	-0.30381	0.98835	18601	0.038723	0.924496	1.41203	0.17504	6026	-0.51709	0.9582	17718	0.32511	0.980454	0.48797	0.20731	6636	-0.018289	0.23002	6859	0.35623	0.98106	0.44827	0.97111	18168	0.23411	0.12334	4767	0.256	1	0.59176	0.52033	10762	0.12409	0.46145	11099	0.60967	1	0.214905
871	RNF125	0.013055	871	-0.32232	0.9084	17036	0.04298	0.92329	1.36673	0.11386	4523	-0.26133	0.96634	18146	0.23885	0.987954	0.621875	0.38292	9837	-0.020317	0.38278	9811	0.53145	0.990979	0.274538	0.28833	8111	-0.16462	0.68445	13195	0.43692	0.987154	0.359598	0.73436	13578	0.12007	0.30155	8160	0.44858	1	0.34816	0.75073	13666	0.47532	0.007646	668	0.02614	0.731597	1.58269
872	ARHGAP32	0.013082	872	-0.14095	0.085368	3577	0.043057	0.923895	1.36596	0.62727	12362	0.22416	0.01696	1082	0.053083	0.90511	1.27504	0.57013	12265	0.20531	0.13037	5037	0.26825	0.977851	0.57146	0.62612	12761	0.21352	0.15822	5569	0.3025	0.997269	0.519275	0.32629	8557	0.0045599	0.29351	8023	0.44043	1	0.356123	0.22958	6439	-0.12432	0.74911	14116	0.361	0.999999	0.442493
873	LAIR2	0.013098	873	-0.44267	0.9869	18581	0.043119	0.923912	1.36533	0.022489	1254	-0.4117	0.89715	16779	0.063276	0.944106	1.19876	0.16195	5787	-0.25449	0.1958	6315	0.31213	0.980454	0.505664	0.12249	4782	-0.094825	0.37918	9539	0.25495	0.968652	0.593545	0.22072	6553	0.0081869	0.13683	5166	0.27909	1	0.554256	0.49572	10533	-0.031769	0.65631	13048	0.5912	0.999999	0.228266
874	TMBIM4	0.013117	874	-0.33561	0.91985	17237	0.043174	0.923912	1.36478	0.057226	2574	-0.18869	0.73537	13961	0.1339	0.975387	0.873219	0.16904	5918	-0.11523	0.42214	10547	0.31914	0.980454	0.496019	0.62419	12740	0.78809	0.012443	766	0.041123	0.955972	1.38592	0.15521	5346	-0.16548	0.81013	14902	0.28365	1	0.547217	0.21926	6262	-0.04974	0.41174	10217	0.3499	0.999999	0.456056
875	MMADHC	0.013133	875	-0.34155	0.76634	14390	0.043228	0.923912	1.36423	0.17028	5628	-0.13033	0.69996	13470	0.29969	0.9953	0.523328	0.76042	14335	0.44283	0.096199	3835	0.20827	0.977851	0.681373	0.23337	7109	-0.11065	0.40867	10100	0.38212	0.984152	0.4178	0.56795	11563	0.23523	0.13079	5001	0.2687	1	0.570732	0.34429	8601	-0.010774	0.56795	12206	0.48471	0.999999	0.314518
876	ZFP92	0.013154	876	-0.32098	0.98685	18580	0.043295	0.923912	1.36356	0.073243	3097	-0.2627	0.91152	17058	0.16495	0.987954	0.782648	0.74995	14173	0.52213	0.019579	1047	0.060126	0.977851	1.22094	0.80427	14923	-0.075389	0.88064	16224	0.80728	1	0.0929758	0.21819	6503	-0.18551	0.94674	17645	0.35098	1	0.454718	0.47944	10373	-0.029804	0.80785	14971	0.5832	0.999999	0.234182
877	CLTRN	0.013165	877	-0.30739	0.98684	18579	0.043326	0.923912	1.36325	0.77068	14371	0.079829	0.39411	9988	0.53984	0.999794	0.267735	0.84723	15708	0.15712	0.34575	9140	0.49159	0.987348	0.308397	0.31878	8653	-0.04924	0.43409	10577	0.46742	0.990203	0.330293	0.23007	6725	-0.11196	0.67015	12997	0.36363	1	0.43934	0.3399	8512	0.055355	0.25929	7476	0.41126	1	0.385884
878	RGS2	0.013186	878	-0.17316	0.34064	8943	0.043399	0.923912	1.36252	0.031789	1615	-0.15399	0.57909	12122	0.082667	0.958915	1.08267	0.47248	11424	0.087171	0.21323	6654	0.35585	0.980255	0.448733	0.092776	3745	-0.15987	0.62889	12559	0.20272	0.968652	0.693103	0.29091	7869	-0.048235	0.84694	15591	0.42865	1	0.367897	0.41874	9853	0.23821	0.11467	4550	0.24151	1	0.617065
879	ISL1	0.013199	879	-0.2707	0.78564	14716	0.043436	0.923912	1.36215	0.010401	706	-0.34559	0.9896	18631	0.034848	0.920268	1.45782	0.003487	191	-0.65774	0.99651	18468	0.012208	0.980454	1.91336	0.020316	1100	-0.40701	0.60478	12321	0.063508	0.968652	1.19717	0.67897	12838	0.13962	0.08229	3497	0.18353	0.98982	0.736293	0.70816	13014	0.17171	0.21377	6732	0.36693	1	0.435417
880	IRF8	0.013241	880	-0.30903	0.9433	17695	0.04356	0.923912	1.36091	0.26215	7413	-0.20495	0.9739	18304	0.39798	1	0.400139	0.19716	6417	-0.26274	0.58963	12287	0.347	0.980454	0.459671	0.41261	10344	-0.031666	0.45723	10997	0.56091	0.99545	0.251107	0.12883	4855	0.072691	0.13387	5090	0.27402	1	0.562218	0.0077003	766	-0.20074	0.28992	8005	0.026308	0.649377	1.57991
881	CAND1	0.013255	881	-0.41966	0.98675	18578	0.043605	0.923912	1.36046	0.62248	12305	0.11606	0.10526	4183	0.22417	0.999794	0.649423	0.010692	620	-0.6321	0.74358	14044	0.035783	0.980454	1.44632	0.68431	13359	0.21862	0.20519	6427	0.35005	0.999501	0.45587	0.79683	14623	0.16213	0.13581	5137	0.27733	1	0.557003	0.94495	17525	0.26057	0.13062	5044	0.26866	1	0.570797
882	ENPP1	0.013299	882	-0.31972	0.9867	18577	0.043746	0.923912	1.35906	0.23556	6916	0.069198	0.051358	2365	0.12341	0.967435	0.90865	0.89539	16549	0.61728	0.053345	2336	0.12823	0.977851	0.89201	0.67047	13215	0.20544	0.25285	7252	0.39823	0.999501	0.399866	0.085381	3671	-0.28126	0.89005	16422	0.18762	0.965944	0.726721	0.076018	3283	-0.26962	0.94889	17698	0.17002	0.978266	0.7695
883	ZNF574	0.01333	883	-0.39465	0.85183	15976	0.043836	0.923912	1.35817	0.78421	14568	0.11902	0.16883	5641	0.30539	0.999794	0.515145	0.10933	4299	-0.53471	0.92867	17198	0.23219	0.980454	0.634156	0.5954	12424	0.38487	0.11332	4422	0.23882	0.989295	0.621929	0.81019	14869	0.17539	0.32161	8490	0.46853	1	0.329263	0.80002	14580	0.061441	0.46833	11220	0.61647	1	0.210088
884	OR1N1	0.013333	884	-0.37145	0.98667	18576	0.043845	0.923912	1.35808	0.001746	145	-0.34319	0.74284	14076	0.0062681	0.794894	2.20286	0.86155	15946	0.12175	0.38317	9819	0.52956	0.990677	0.276085	0.26186	7631	0.28571	0.052419	2381	0.1268	0.96685	0.896881	0.039047	2039	-0.26356	0.83003	15264	0.097901	0.906023	1.00921	0.49148	10493	0.12997	0.41387	10252	0.56253	1	0.249854
885	RIC8B	0.01334	885	-0.33251	0.25691	7245	0.043873	0.923912	1.3578	0.0084632	583	-0.17186	0.02811	1495	0.028697	0.918951	1.54216	0.13316	5057	-0.3681	0.5359	11771	0.27311	0.980454	0.563662	0.25059	7406	-0.017433	0.16332	5665	0.39928	0.984159	0.398722	0.5646	11530	0.13353	0.18721	6168	0.33399	1	0.476267	0.62616	11927	0.033442	0.512	11742	0.64543	1	0.190151
886	SOX14	0.013346	886	-0.12616	0.19947	6096	0.043884	0.923912	1.35769	0.37385	9551	-0.049415	0.52164	11567	0.51743	1	0.286148	0.99403	18429	0.88637	0.0059713	344	0.020549	0.977851	1.68721	0.83227	15362	0.36918	0.10733	4233	0.22831	0.989295	0.641475	0.016402	1162	0.0072278	0.10129	4092	0.21771	1	0.662122	0.31707	8082	-0.080012	0.39882	9977	0.4555	0.999999	0.341512
887	MYO5B	0.013373	887	-0.37288	0.65999	12828	0.043965	0.923912	1.35689	0.019156	1114	-0.35866	0.9308	17429	0.056074	0.939504	1.25124	0.032976	1618	-0.36813	0.4823	11340	0.089569	0.980454	1.04784	0.4367	10746	-0.053831	0.36709	9324	0.58502	0.998957	0.232829	0.32984	8624	0.21867	0.097492	3977	0.21094	0.999663	0.675841	0.93198	17270	0.20484	0.097177	4025	0.21111	0.989853	0.675491
888	OR5J2	0.013394	888	-0.029958	0.017665	1009	0.044033	0.923912	1.35622	0.38663	9807	-0.026896	0.58538	12196	0.53105	1	0.274865	0.36985	9620	-0.071006	0.81015	15017	0.51851	0.989398	0.285243	0.39187	9977	0.14448	0.24934	7196	0.39465	0.999501	0.403788	0.33847	8792	-0.044946	0.46347	11067	0.47921	1	0.319474	0.38057	9304	0.39066	0.041233	2214	0.10712	0.913197	0.970129
889	KIR3DL1	0.013399	889	-0.11038	0.13848	4919	0.04405	0.923912	1.35605	0.35228	9136	0.22423	0.0061613	447	0.021166	0.858424	1.67436	0.92831	17214	-0.00033739	0.88707	16432	0.9281	0.997707	0.0324052	0.67325	13247	0.16669	0.22342	6744	0.36834	0.999501	0.433751	0.32778	8589	-0.029548	0.31343	8341	0.46793	1	0.329819	0.1815	5585	-0.096687	0.59564	12457	0.30912	0.999999	0.509873
890	PER3	0.013403	890	-0.38471	0.95816	17995	0.044065	0.923912	1.35591	0.062727	2772	-0.31601	0.98182	18459	0.14462	0.979226	0.839772	0.02165	1193	-0.68489	0.73356	13911	0.066574	0.980454	1.1767	0.01354	751	-0.65843	0.86887	16024	0.044473	0.968652	1.3519	0.74813	13772	0.12181	0.33756	8771	0.48442	1	0.314778	0.53285	10882	-0.044503	0.75855	14239	0.61031	0.999999	0.21445
891	CHST14	0.013422	891	-0.14216	0.025905	1355	0.044121	0.923912	1.35535	0.087166	3584	-0.028865	0.18886	5998	0.19098	0.987954	0.719012	0.064735	2795	-0.35189	0.80016	14857	0.15137	0.980454	0.81996	0.25298	7458	-0.21369	0.357	9125	0.4017	0.984159	0.396098	0.052707	2513	-0.2899	0.98236	18457	0.12498	0.94025	0.903159	0.0021051	326	-0.53739	0.8644	16006	0.0076012	0.441018	2.11912
892	SYN3	0.013432	892	-0.26905	0.98657	18574	0.04415	0.923912	1.35507	0.20975	6412	-0.13828	0.59016	12251	0.34177	1	0.466266	0.63564	12869	0.058709	0.49448	11437	0.61804	0.994345	0.208983	0.69337	13464	0.066658	0.64596	12741	0.69656	0.999501	0.157041	0.82668	15188	0.26016	0.037246	1958	0.097562	0.941058	1.01072	0.86068	15819	0.22239	0.10045	4131	0.21688	0.990799	0.66378
893	CECR2	0.013486	893	-0.40322	0.87591	16437	0.044305	0.923912	1.35355	0.10362	4171	-0.24143	0.80709	15076	0.22105	0.987954	0.655509	0.058665	2559	-0.53533	0.94793	17539	0.13978	0.980454	0.854555	0.030524	1513	-0.65277	0.95224	17616	0.08447	0.968652	1.0733	0.66475	12654	0.1131	0.1276	4894	0.26326	1	0.579615	0.18709	5688	-0.14623	0.82382	15239	0.31516	0.999999	0.501469
894	AGMAT	0.013505	894	-0.18693	0.25648	7238	0.044358	0.923912	1.35303	0.0071041	495	-0.050196	0.12996	4889	0.024264	0.906301	1.61504	0.78109	14606	0.45598	0.032264	1520	0.086298	0.977851	1.064	0.903	16638	0.38353	0.048033	2210	0.11832	0.96685	0.926942	0.012481	988	-0.29282	0.98752	18578	0.041219	0.786711	1.3849	0.87282	16048	0.10139	0.44117	10764	0.58951	1	0.229509
895	RFX2	0.013515	895	-0.31573	0.79406	14883	0.044389	0.923912	1.35272	0.58657	11907	0.058116	0.35515	9200	0.4994	0.999794	0.301551	0.01705	992	-0.7994	0.98295	18209	0.055108	0.980454	1.25879	0.015501	857	-0.80977	0.97886	18127	0.050454	0.968652	1.2971	0.76052	13970	0.14131	0.23968	7054	0.38642	1	0.41294	0.92292	17062	0.40078	0.053965	2652	0.13163	0.935718	0.880645
896	ENO4	0.013544	896	-0.21932	0.30745	8272	0.044483	0.923912	1.35181	0.046274	2166	-0.176	0.4273	10646	0.11229	0.966673	0.949659	0.83946	15548	0.13412	0.40781	10275	0.55489	0.992008	0.255793	0.81847	15137	0.23681	0.17577	5889	0.32038	0.997269	0.494335	0.18261	5850	-0.10122	0.82269	15129	0.31306	1	0.504372	0.95671	17804	0.2379	0.17761	6124	0.33161	1	0.479372
897	SOCS1	0.013549	897	-0.3626	0.40904	10224	0.044497	0.923912	1.35167	0.48068	10866	0.069431	0.20726	6345	0.34527	0.999794	0.461841	0.43691	10779	0.28634	0.11648	4572	0.24427	0.977851	0.61213	0.85146	15681	0.27845	0.22802	6823	0.37294	0.999501	0.428361	0.2364	6841	-0.10684	0.75351	14007	0.37039	1	0.431341	0.76056	13840	0.027806	0.81354	15065	0.81675	1	0.0879109
898	SLC40A1	0.013558	898	-0.25397	0.66871	12941	0.04452	0.923912	1.35144	0.0085301	585	-0.16081	0.28273	7794	0.028906	0.919753	1.53901	0.89222	16487	0.37909	0.19105	6220	0.33329	0.980255	0.477178	0.77583	14506	0.083477	0.45317	10928	0.60138	0.999501	0.220851	0.045723	2284	-0.053171	0.05269	2482	0.11126	0.920056	0.953661	0.1045	4185	-0.20043	0.83035	15370	0.22244	0.999999	0.652787
899	FOXG1	0.01356	899	-0.39162	0.98644	18573	0.044523	0.923912	1.35142	0.002527	198	-0.36898	0.99747	18798	0.0089716	0.841819	2.04713	0.93184	17291	0.093212	0.81532	15102	0.81576	0.998525	0.0884376	0.64537	12966	0.065739	0.46873	11115	0.61171	0.999501	0.213454	0.018919	1270	-0.18006	0.39416	9771	0.055636	0.828815	1.25464	0.29107	7563	-0.11264	0.80573	14931	0.42745	0.999999	0.369115
900	WDR74	0.01359	900	-1.1917	0.98641	18570	0.04462	0.923912	1.35047	0.64766	12615	-0.027319	0.618	12550	0.68091	1	0.16691	NA	NA	NA	NA	NA	NA	NA	NA	NA	NA	NA	NA	NA	NA	NA	NA	0.16487	5525	0.17718	0.042592	2159	0.10817	0.945829	0.965893	0.46279	10214	0.96885	0.00018859	49	0.00072446	0.271992	3.13999
901	NPR3	0.013611	901	-0.27728	0.98639	18569	0.04467	0.923912	1.34998	0.57929	11830	0.096814	0.11806	4575	0.24689	0.999794	0.607497	0.064157	2778	-0.13762	0.11924	4665	0.15026	0.980454	0.823157	0.073783	3075	-0.42793	0.75992	14188	0.16821	0.968652	0.774148	0.022139	1395	-0.26638	0.40193	9921	0.062508	0.845726	1.20406	0.48962	10470	0.040572	0.30897	8358	0.45991	1	0.337327
902	SPDYE4	0.013612	902	-0.20023	0.90107	16899	0.044672	0.923912	1.34996	0.30101	8171	-0.027655	0.42294	10559	0.43974	1	0.356804	0.17035	5942	-0.19035	0.67076	13126	0.32046	0.980454	0.494226	0.38778	9887	-0.15439	0.78441	14537	0.53609	0.993389	0.270762	0.10749	4372	-0.19502	0.78654	14532	0.2279	0.984635	0.642256	0.012627	1066	-0.24128	0.35211	9139	0.041104	0.729294	1.38612
903	AP3D1	0.013651	903	-0.29192	0.30954	8319	0.044792	0.923912	1.3488	0.13143	4884	-0.15097	0.5225	11576	0.25778	0.990628	0.588751	0.80994	15061	0.89084	0.0028267	147	0.0099755	0.977851	2.00107	0.90321	16642	0.44215	0.10063	4029	0.21645	0.988296	0.664642	0.60287	11925	0.23278	0.056206	2607	0.13452	0.973945	0.871213	0.41973	9859	0.097226	0.16013	5843	0.31455	1	0.50231
904	ST3GAL1	0.01368	904	-0.40866	0.98632	18568	0.044887	0.923912	1.34788	0.022546	1257	-0.3182	0.66626	13047	0.063403	0.944106	1.19789	0.72588	13883	-0.057005	0.8345	15453	0.74968	0.997707	0.125124	0.83712	15448	0.056016	0.31752	8420	0.46387	0.999501	0.333604	0.097111	4057	-0.21233	0.66566	12936	0.20926	0.97488	0.679314	0.74485	13569	0.19132	0.1338	5124	0.27408	1	0.562123
905	LRRK2	0.01368	905	-0.51682	0.95801	17993	0.044888	0.923912	1.34787	0.013962	887	-0.31352	0.50981	11459	0.044664	0.937094	1.35004	0.17917	6107	-0.40712	0.36782	9550	0.32919	0.980454	0.482553	0.8902	16416	0.14074	0.40681	10070	0.55427	0.999501	0.256279	0.095151	3989	-0.27571	0.43443	10525	0.20564	0.973048	0.686892	0.34511	8618	0.087029	0.16904	5982	0.32333	1	0.490354
906	KRTAP3-1	0.013693	906	-0.25974	0.66539	12890	0.044929	0.923912	1.34747	0.4468	10564	-0.010255	0.79349	14842	0.57349	1	0.241474	0.014852	850	-0.81839	0.9617	17780	0.048435	0.980454	1.31484	0.00039725	31	-0.75139	0.16113	5618	0.0014626	0.829499	2.83487	0.52463	11162	0.070374	0.2385	7031	0.38525	1	0.414257	0.48911	10465	0.1052	0.07262	3235	0.1667	0.97345	0.778064
907	C22orf23	0.01372	907	-0.30269	0.97969	18440	0.045013	0.923912	1.34666	0.90549	16897	0.11682	0.52136	11563	0.62164	0.999794	0.206461	0.11839	4603	0.052975	0.1668	5756	0.30856	0.980255	0.51066	0.52421	11779	-0.082095	0.46749	11105	0.64274	0.998957	0.191965	0.13923	5044	0.082321	0.022719	1460	0.067842	0.875105	1.1685	0.84785	15590	0.12602	0.5479	12042	0.66053	1	0.180107
908	NRARP	0.013752	908	-0.33556	0.88095	16527	0.045116	0.923912	1.34567	0.073444	3110	-0.19236	0.87255	16306	0.16532	0.987954	0.781675	7.0219e-05	2	-1.3633	0.73376	13915	0.00026902	0.980454	3.57022	0.013506	747	-0.86051	0.961	17786	0.044359	0.968652	1.35302	0.85867	15815	0.30811	0.03665	1932	0.096382	0.94086	1.016	0.65265	12286	0.29322	0.078002	3409	0.17672	0.977518	0.752714
909	H4C6	0.013767	909	-0.34972	0.9379	17589	0.045159	0.923912	1.34526	0.063356	2798	-0.26008	0.90593	16943	0.14586	0.979231	0.836064	0.077072	3211	-0.28246	0.84064	15581	0.17442	0.980454	0.758404	0.037899	1788	-0.64907	0.96787	17922	0.09922	0.968652	1.0034	0.20946	6347	-0.14984	0.86494	15949	0.34166	1	0.466406	0.95052	17669	0.39996	0.021008	1457	0.066287	0.855053	1.17857
910	LETMD1	0.013771	910	-0.11375	0.77741	14588	0.045179	0.923912	1.34506	0.071615	3038	-0.10902	0.71316	13655	0.16177	0.987954	0.791102	0.12658	4854	-0.10971	0.55322	11936	0.26196	0.980454	0.581765	0.24866	7377	-0.1106	0.57297	12031	0.39735	0.984159	0.400827	0.67651	12799	0.18387	0.094635	3883	0.2058	0.999363	0.686555	0.75457	13742	0.53048	0.0084415	728	0.028667	0.743724	1.54262
911	WDFY2	0.013807	911	-0.32295	0.93519	17532	0.045294	0.923912	1.34396	0.056506	2547	-0.23064	0.98268	18484	0.1325	0.975387	0.877784	0.36877	9602	-0.19326	0.64747	12872	0.51746	0.989376	0.286123	0.27699	7902	0.07414	0.15762	5555	0.30188	0.997269	0.520166	0.44623	10442	-0.033182	0.5559	11868	0.57345	1	0.241504	0.71321	13087	-0.022341	0.45373	10966	0.72418	0.999999	0.140153
912	IQCF2	0.013818	912	-0.29656	0.98618	18567	0.045325	0.923912	1.34366	0.063095	2788	-0.15477	0.37204	9527	0.14535	0.979231	0.837585	0.99404	18430	0.60909	0.0059583	343	0.020515	0.977851	1.68793	0.40037	10123	0.48377	0.019694	1150	0.061009	0.964071	1.21461	0.14084	5073	-0.17663	0.26138	7442	0.26818	0.998285	0.571574	0.01614	1195	-0.42072	0.53871	11961	0.048861	0.773323	1.31104
913	ITM2C	0.013841	913	-0.28017	0.859	16122	0.045394	0.923912	1.343	0.10043	4058	-0.20088	0.92976	17411	0.21529	0.987954	0.666976	0.85128	15767	0.10703	0.34443	9116	0.49022	0.987348	0.309609	0.032141	1583	-0.59541	0.95613	17695	0.087661	0.968652	1.05719	0.12811	4836	0.071696	0.029758	1697	0.082402	0.915618	1.08406	0.69774	12873	-0.092492	0.84705	15672	0.71257	0.999999	0.147172
914	CYREN	0.013881	914	-0.28007	0.98612	18566	0.045508	0.923912	1.34191	0.016232	997	-0.31293	0.6048	12391	0.049727	0.937094	1.30341	0.58747	12416	-0.026182	0.42745	10641	0.67262	0.997707	0.17223	0.20931	6673	-0.33188	0.94011	17377	0.35819	0.98106	0.445887	0.97753	18321	0.17937	0.14055	5279	0.28532	1	0.544668	0.90617	16718	0.13804	0.39636	9930	0.54521	1	0.263436
915	CCDC7	0.013909	915	-0.32198	0.89792	16838	0.045584	0.923912	1.34119	0.45731	10665	-0.10855	0.83685	15604	0.5783	1	0.237847	0.36875	9601	0.046521	0.25649	7451	0.40009	0.98504	0.397842	0.19797	6484	-0.34221	0.68278	13173	0.34702	0.980587	0.459645	0.046809	2319	-0.10814	0.25739	7370	0.11345	0.925762	0.945195	0.022024	1428	-0.19251	0.27738	7791	0.061604	0.81503	1.21039
916	CCDC85C	0.013911	916	-0.21878	0.32303	8580	0.045591	0.923912	1.34112	0.14178	5071	0.044648	0.14862	5248	0.28426	0.999794	0.546284	0.33039	8925	-0.15357	0.4969	11454	0.47955	0.986437	0.319166	0.65929	13102	0.24364	0.070443	3028	0.16134	0.977358	0.792258	0.85291	15704	0.081451	0.59666	12240	0.67296	1	0.172011	0.33588	8438	-0.12158	0.82389	15241	0.47563	0.999999	0.322731
917	OR11A1	0.013926	917	-0.28842	0.81519	15285	0.045639	0.923912	1.34066	0.14614	5162	-0.1475	0.55511	11868	0.27367	0.993795	0.562773	0.72368	13859	0.10547	0.23184	6999	0.37477	0.982629	0.426235	0.97732	18001	0.31399	0.10846	4276	0.23037	0.989295	0.637574	0.26832	7452	-0.17538	0.97533	18285	0.40447	1	0.393114	0.68408	12680	-0.032673	0.53975	11967	0.70264	0.999999	0.153267
918	PTMA	0.01394	918	-0.20295	0.25948	7299	0.045679	0.923912	1.34028	0.35681	9227	-0.045387	0.77713	14593	0.49934	1	0.301604	0.022085	1213	-0.85956	0.56881	12085	0.0675	0.980454	1.1707	0.01288	722	-0.95101	0.38288	9617	0.042443	0.968652	1.37219	0.95428	17773	0.24614	0.097155	3968	0.21036	0.999663	0.677037	0.92984	17230	0.24013	0.1006	4137	0.21717	0.990799	0.6632
919	IRX6	0.013943	919	-0.098217	0.027953	1450	0.045686	0.923912	1.34022	0.17047	5634	-0.044929	0.24371	7050	0.29989	0.9953	0.523038	0.80918	15046	0.64395	0.012516	727	0.041358	0.977851	1.38344	0.87775	16196	0.45222	0.079865	3345	0.17892	0.978127	0.747341	0.78313	14373	0.01128	0.58373	12113	0.66661	1	0.176128	0.011011	975	-0.35166	0.89295	16576	0.036728	0.710786	1.435
920	SPAG7	0.013962	920	-0.35198	0.64391	12620	0.04574	0.923912	1.3397	0.60587	12113	0.03771	0.37052	9495	0.51526	0.999794	0.287974	0.2826	8041	-0.28256	0.88442	16367	0.43178	0.982695	0.364737	0.43434	10703	-0.045796	0.85983	15868	0.58269	0.998957	0.234562	0.91093	16868	0.2853	0.1403	5270	0.28489	1	0.545323	0.82806	15149	-0.027316	0.84806	15694	0.82817	0.999999	0.0818805
921	CAPNS2	0.013979	921	-0.27103	0.98602	18565	0.0458	0.923912	1.33913	0.074533	3154	-0.24189	0.80158	14984	0.16731	0.987954	0.776478	0.027824	1410	-0.55526	0.58133	12205	0.07924	0.980454	1.10106	0.36713	9528	-0.083731	0.6015	12293	0.51556	0.993109	0.287721	0.76103	13979	0.034048	0.50457	11432	0.63058	1	0.20026	0.68154	12648	-0.015089	0.77358	14442	0.7009	0.999999	0.154344
922	OR1L8	0.013984	922	-0.41005	0.77771	14593	0.045817	0.923912	1.33897	0.31502	8437	-0.24512	0.92952	17405	0.45469	1	0.342285	0.039842	1866	-0.59844	0.4366	10817	0.10334	0.980454	0.985732	0.88103	16254	0.050725	0.44301	10738	0.59104	0.999501	0.228383	0.2434	6971	-0.16708	0.76313	14151	0.37776	1	0.422784	0.61488	11777	0.18902	0.46706	11197	0.61521	1	0.210977
923	CACNA2D3	0.014018	923	-0.35927	0.98598	18564	0.045916	0.923912	1.33804	0.047486	2215	-0.16969	0.58668	12216	0.11469	0.966673	0.940474	0.4344	10734	-0.15875	0.76032	14258	0.58285	0.995805	0.234443	0.057668	2499	-0.28882	0.24269	7090	0.13778	0.968652	0.860814	0.80285	14742	0.28246	0.035528	1893	0.094196	0.940419	1.02597	0.89082	16418	0.17957	0.23699	7108	0.38954	1	0.409448
924	NXT1	0.014021	924	-0.24659	0.64877	12687	0.045927	0.923912	1.33793	0.17401	5719	-0.074768	0.58626	12209	0.3037	0.9953	0.517555	0.79109	14775	-0.037541	0.83853	15543	0.7966	0.997707	0.0987597	0.050994	2259	-0.30254	0.82131	15153	0.1249	0.968652	0.903438	0.96032	17897	0.33753	0.26167	7447	0.40841	1	0.388904	0.98019	18387	1.2799	0.00031964	68	0.0012026	0.331739	2.91988
925	CXCL16	0.014049	925	-0.37166	0.94563	17741	0.046019	0.923912	1.33706	0.003767	286	-0.21341	0.2371	6913	0.013207	0.85531	1.8792	0.32805	8879	-0.10168	0.34395	9108	0.47723	0.986437	0.321272	0.5768	12257	0.30516	0.088699	3659	0.195	0.978127	0.709965	0.77758	14274	-0.056102	0.8541	15727	0.77903	1	0.108446	0.93713	17366	0.27627	0.14443	5452	0.29186	1	0.534825
926	PTCD2	0.014075	926	-0.371	0.98592	18563	0.046108	0.923912	1.33622	0.73416	13790	0.06888	0.43656	10813	0.58365	0.999794	0.233848	0.94698	17572	0.13257	0.80177	14880	0.80339	0.998525	0.0950736	0.097038	3904	-0.42439	0.92129	17029	0.21038	0.968652	0.676996	0.054265	2570	-0.17129	0.51781	11546	0.12815	0.941377	0.892281	0.31967	8139	0.060823	0.4355	10645	0.58391	1	0.233654
927	IFNL3	0.014078	927	-0.44615	0.97059	18238	0.046119	0.923912	1.33612	0.10173	4105	-0.29952	0.96071	18029	0.21769	0.987954	0.662162	0.048825	2189	-0.59814	0.80863	14990	0.1209	0.980454	0.917574	0.010035	582	-0.88597	0.45514	10967	0.033716	0.968652	1.47216	0.78031	14325	-0.063928	0.81425	14977	0.78151	1	0.107065	0.0066047	707	-0.57251	0.9934	18704	0.0227	0.608051	1.64397
928	HSD3B7	0.01409	928	-0.18306	0.079673	3363	0.046149	0.923912	1.33584	0.01696	1024	-0.20451	0.35187	9132	0.051287	0.939504	1.28999	0.22524	6914	-0.16368	0.35961	9405	0.37466	0.980454	0.426363	0.55379	12057	0.16317	0.093888	3842	0.20427	0.97853	0.689795	0.69108	12996	0.20582	0.083349	3530	0.18539	0.990549	0.731914	0.82005	14979	0.2994	0.10807	4358	0.23017	0.998335	0.637951
929	PLAU	0.014113	929	-0.29318	0.98589	18562	0.046211	0.923912	1.33525	0.33209	8754	-0.10018	0.91452	17117	0.47312	1	0.325029	0.43125	10671	-0.25692	0.95791	17713	0.57971	0.995805	0.236789	0.73928	14032	-0.017299	0.397	9886	0.75804	0.999631	0.120308	0.45555	10527	-0.084075	0.71233	13459	0.57773	1	0.238275	0.39001	9483	0.14542	0.1393	5296	0.28328	1	0.547784
930	MOSPD3	0.014144	930	-0.20016	0.86257	16185	0.046289	0.923912	1.33452	0.23462	6902	-0.14234	0.84433	15753	0.36846	1	0.43361	0.62175	12725	0.10867	0.29356	8144	0.43809	0.986438	0.358437	0.40483	10201	0.040298	0.38123	9585	0.52827	0.999501	0.277144	0.28715	7798	-0.16351	0.94362	17578	0.42459	1	0.37203	0.82674	15118	0.022796	0.84035	15555	0.84076	1	0.075328
931	NDUFAF5	0.014173	931	-0.43631	0.6559	12775	0.046378	0.923912	1.33369	0.39113	9891	-0.22188	0.95117	17843	0.53591	1	0.270908	0.14426	5402	-0.020433	0.29065	8080	0.29184	0.980454	0.534855	0.080277	3293	-0.28584	0.20216	6367	0.18024	0.968652	0.744149	0.96486	18011	0.22802	0.3439	8886	0.49076	1	0.309131	0.39419	9563	-0.1532	0.91688	17065	0.5383	0.999999	0.268976
932	CCDC17	0.014197	932	-0.14437	0.52223	11281	0.046444	0.923912	1.33307	0.0036122	276	-0.28393	0.76927	14456	0.012645	0.852823	1.89808	0.24858	7380	0.20467	0.026976	1319	0.075573	0.977851	1.12163	0.13366	5174	0.26606	0.030956	1570	0.084283	0.96685	1.07426	0.22282	6596	-0.18721	0.88628	16363	0.35591	1	0.44866	0.002989	419	-0.73632	0.96311	17974	0.010649	0.481592	1.97269
933	CBARP	0.014216	933	-0.19051	0.11502	4424	0.046504	0.923912	1.33251	0.10219	4123	-0.20118	0.84669	15799	0.21852	0.987954	0.660509	0.75253	14220	0.3444	0.090639	3625	0.19819	0.977851	0.702918	0.086664	3534	-0.42087	0.96152	17800	0.19177	0.968652	0.717219	0.048899	2391	-0.25581	0.60629	12338	0.11751	0.929627	0.929925	0.93847	17397	0.2769	0.079659	3470	0.17972	0.978876	0.745404
934	TACO1	0.014217	934	-0.30102	0.75656	14244	0.046509	0.923912	1.33246	0.10185	4109	-0.26438	0.80534	15057	0.21792	0.987954	0.661703	0.1077	4234	-0.5986	0.9512	17600	0.22933	0.980454	0.639539	0.058066	2513	-0.31514	0.44711	10812	0.13852	0.968652	0.858488	0.55161	11400	-0.13194	0.94823	17681	0.62522	1	0.203967	0.52112	10774	-0.0421	0.69441	13470	0.6042	0.999999	0.218819
935	C2orf80	0.01423	935	-0.3733	0.98577	18561	0.046545	0.923912	1.33213	0.86732	16181	0.011379	0.81023	15133	0.81032	0.999794	0.0913434	0.76149	14341	0.30761	0.23028	6968	0.37316	0.982629	0.428105	0.28395	8034	-0.028467	0.17163	5814	0.43259	0.986119	0.363924	0.28444	7749	0.094228	0.15808	5655	0.30472	1	0.516099	0.067982	3024	-0.11171	0.7075	13627	0.15454	0.963847	0.810959
936	H4-16	0.014232	936	-0.195	0.40752	10209	0.046552	0.923912	1.33206	0.0080128	559	-0.15722	0.29703	8063	0.027242	0.906301	1.56476	0.73944	14047	0.29013	0.12978	5013	0.26722	0.977851	0.573131	0.44537	10889	0.16731	0.15642	5530	0.30066	0.997269	0.521924	0.070038	3140	-0.20673	0.83433	15346	0.1588	0.9566	0.79915	0.00061562	165	-0.30859	0.033175	1914	0.0023212	0.264688	2.63429
937	IL34	0.014239	937	-0.31957	0.62362	12378	0.046577	0.923912	1.33183	0.0014628	123	-0.35407	0.62354	12612	0.0052912	0.794894	2.27645	0.47102	11398	0.092554	0.31716	8598	0.46225	0.987348	0.335123	0.10007	3998	-0.37204	0.97357	18030	0.21583	0.968652	0.665888	0.024044	1470	-0.35909	0.98298	18472	0.066534	0.855489	1.17696	0.13244	4715	-0.04732	0.27914	7825	0.25577	0.999999	0.59215
938	FABP7	0.014252	938	-0.2465	0.98575	18560	0.046619	0.923912	1.33144	0.0090414	615	-0.22757	0.71177	13630	0.030555	0.920268	1.51492	0.25057	7422	-0.023719	0.23454	7047	0.39987	0.980454	0.398081	0.70999	13665	0.36491	0.073392	3126	0.16691	0.978127	0.777518	0.64545	12406	0.12727	0.29191	7991	0.43883	1	0.357704	0.86271	15866	0.030491	0.67342	13223	0.72189	1	0.141529
939	CTRL00322	0.014258	939	-0.40307	0.98574	18559	0.026754	0.92329	1.57261	0.024157	1320	-0.38204	0.97584	18340	0.044575	0.937094	1.35091	0.33537	9008	-0.38837	0.83489	15463	0.36975	0.980454	0.432092	0.074462	3095	-0.39082	0.92554	17103	0.12957	0.968652	0.887496	0.766	14060	0.061697	0.6382	12646	0.63789	1	0.195254	0.0014213	258	-0.68127	0.90898	16918	0.0027189	0.283076	2.56561
940	HIGD2B	0.014261	940	-0.20829	0.33254	8771	0.046641	0.923912	1.33123	0.26456	7458	-0.15678	0.8504	15866	0.40054	1	0.397354	0.49034	11604	0.52087	0.033793	1585	0.089417	0.977851	1.04858	0.94139	17313	0.44842	0.17435	5865	0.31896	0.997269	0.496264	0.23542	6820	-0.12737	0.59626	12235	0.36937	1	0.432538	0.27297	7219	-0.047342	0.45925	11057	0.4079	0.999999	0.389446
941	FANK1	0.01427	941	-0.18598	0.98573	18558	0.046667	0.923912	1.33099	0.30938	8324	0.0637	0.15119	5298	0.28694	0.999794	0.542209	0.26793	7780	-0.21294	0.64578	12858	0.41713	0.981026	0.379729	0.64583	12971	0.16415	0.0891	3675	0.19571	0.978127	0.708387	0.86424	15905	0.13242	0.39662	9819	0.54361	1	0.264713	0.99894	18879	0.47157	0.0010649	164	0.0039259	0.450855	2.40606
942	MYBPHL	0.014275	942	-0.4923	0.85842	16106	0.046684	0.923912	1.33083	0.0044862	332	-0.54113	0.99551	18752	0.015613	0.870303	1.80651	0.35203	9299	-0.10929	0.41656	10444	0.50082	0.988374	0.300318	0.96628	17791	0.29226	0.43992	10678	0.58791	0.999501	0.230689	0.23061	6731	-0.060124	0.53474	11683	0.36422	1	0.438636	0.54763	11025	0.31438	0.14262	5386	0.28888	1	0.539283
943	ANKRD9	0.014276	943	-0.23194	0.17061	5525	0.046689	0.923912	1.33079	0.085846	3544	-0.15916	0.64581	12835	0.1885	0.987954	0.724689	0.04745	2144	-0.45289	0.74655	14079	0.11827	0.980454	0.927125	0.77798	14542	-0.015067	0.868	16006	0.78601	1	0.104572	0.4304	10324	0.066187	0.25543	7330	0.40217	1	0.39559	0.57756	11345	0.31211	0.015226	1153	0.049612	0.811134	1.30441
944	TTC21B	0.014281	944	-0.30115	0.96446	18118	0.046706	0.923912	1.33063	0.10318	4157	-0.17427	0.63222	12696	0.22025	0.987954	0.657084	0.11518	4491	-0.43331	0.85142	15775	0.24232	0.980454	0.615611	0.31848	8649	0.28057	0.044522	2080	0.11153	0.96685	0.952608	0.036096	1941	-0.14623	0.27918	7762	0.091852	0.893534	1.03691	0.82849	15157	0.17258	0.22659	6946	0.37937	1	0.420937
945	WAPL	0.014298	945	-0.49151	0.97456	18323	0.046752	0.923912	1.3302	0.21854	6589	-0.21701	0.84449	15756	0.35121	1	0.454433	0.096141	3855	-0.14446	0.3224	8693	0.20883	0.980454	0.680207	0.2583	7558	-0.00024334	0.37597	9475	0.40705	0.984159	0.390352	0.060987	2817	-0.13161	0.38704	9646	0.14125	0.94762	0.850012	0.94207	17457	0.31691	0.3042	8276	0.45529	1	0.341712
946	WDR48	0.014299	946	-0.34508	0.76525	14370	0.046756	0.923912	1.33016	0.22488	6708	-0.11934	0.80021	14961	0.35792	1	0.446214	0.74353	14093	0.11177	0.33378	8889	0.47937	0.987348	0.319329	0.89167	16444	0.9856	0.004704	330	0.016376	0.879595	1.78579	0.72108	13378	0.46304	0.05371	2524	0.12974	0.969792	0.886926	0.0031058	428	-0.56845	0.34915	9078	0.011061	0.489694	1.95621
947	PPCS	0.014337	947	-0.3086	0.83829	15727	0.046871	0.923912	1.3291	0.024614	1342	-0.21385	0.6877	13310	0.067791	0.946527	1.16883	0.088722	3606	-0.42773	0.62551	12631	0.19558	0.980454	0.708676	0.0039941	240	-0.63636	0.99601	18463	0.013974	0.968652	1.85468	0.81445	14960	0.12189	0.43283	10496	0.58031	1	0.23634	0.95928	17872	0.54387	0.014613	1113	0.047749	0.8072	1.32104
948	ELMO2	0.014356	948	-0.35873	0.87232	16362	0.046922	0.923912	1.32862	0.0010733	85	-0.48152	0.92093	17238	0.0039027	0.794894	2.40863	0.37922	9779	-0.26164	0.91016	16863	0.52776	0.99088	0.277564	0.12043	4709	-0.32799	0.90117	16655	0.25144	0.968652	0.599566	0.91811	17020	0.31914	0.25215	7271	0.39887	1	0.399169	0.78916	14375	0.23474	0.24091	7172	0.39334	1	0.405232
949	CFHR1	0.014363	949	-0.29888	0.98564	18557	0.046948	0.923912	1.32838	0.69288	13186	-0.11634	0.97356	18295	0.71116	1	0.148033	0.65054	13013	0.057082	0.35884	9391	0.50487	0.987348	0.29682	0.19011	6345	-0.11422	0.62786	12549	0.33917	0.979337	0.469583	0.9884	18582	0.42063	0.0116	917	0.038551	0.792181	1.41396	0.95287	17715	0.49524	0.0053873	524	0.01871	0.673295	1.72793
950	TUSC2	0.01441	950	-0.12949	0.59085	11989	0.047109	0.923912	1.3269	0.66156	12776	0.15447	0.071943	3092	0.16315	0.98245	0.787413	0.81994	15213	0.43185	0.10552	4172	0.22495	0.977851	0.647914	0.2277	7022	-0.33365	0.90094	16650	0.37638	0.981626	0.424373	0.28476	7752	-0.12738	0.77208	14292	0.42201	1	0.374677	0.87605	16106	0.16651	0.31262	8431	0.46354	1	0.333913
951	ZNF839	0.014453	951	-0.43183	0.98555	18556	0.047233	0.923912	1.32575	0.001691	140	-0.47534	0.99763	18801	0.0060739	0.794894	2.21653	0.35363	9325	0.07816	0.30126	8301	0.44605	0.986592	0.350616	0.77759	14536	-0.0073369	0.84258	15545	0.78571	1	0.104738	0.24807	7048	0.072448	0.060836	2770	0.14336	0.977661	0.843572	0.8811	16209	0.17812	0.25563	7416	0.40771	1	0.389649
952	PRPS1	0.014463	952	-0.43579	0.98203	18481	0.047266	0.923912	1.32545	0.19851	6202	-0.16957	0.90133	16870	0.32986	0.998253	0.48167	0.9975	18504	1.8986	0.0025042	127	0.0089075	0.977851	2.05024	0.83613	15433	0.095199	0.53335	11664	0.63962	0.999501	0.194078	0.08931	3803	-0.26892	0.93952	17485	0.19489	0.967718	0.71021	0.89988	16590	0.13997	0.42825	10512	0.5768	1	0.238975
953	ARSD	0.014467	953	-0.31875	0.81631	15314	0.04728	0.923912	1.32532	0.10135	4094	0.024006	0.053382	2445	0.12743	0.967435	0.894728	0.18611	6221	-0.1041	0.38506	9855	0.33602	0.980454	0.473635	0.43407	10699	-0.26555	0.94596	17497	0.58241	0.998957	0.234771	0.18845	5954	-0.038287	0.13208	5044	0.31929	1	0.495815	0.0044897	535	-0.39847	0.16003	5841	0.015727	0.55352	1.80335
954	SYNGAP1	0.014471	954	-0.28288	0.98553	18555	0.047289	0.923912	1.32524	0.84057	15629	0.07118	0.35623	9222	0.50054	0.999794	0.300561	0.018042	1043	-0.92985	0.98196	18191	0.05809	0.980454	1.2359	0.18846	6316	0.15757	0.045171	2101	0.11283	0.96685	0.947575	0.032299	1796	-0.34281	0.9687	18118	0.083976	0.881749	1.07584	0.11649	4427	-0.051833	0.14098	5338	0.23841	0.999999	0.622676
955	RABGEF1	0.01449	955	-0.18991	0.30211	8169	0.047345	0.923912	1.32473	0.94134	17626	0.14848	0.36033	9303	0.50481	0.999794	0.296872	0.06738	2897	-0.38219	0.45828	11137	0.1564	0.980454	0.805763	0.10155	4052	-0.33571	0.6394	12668	0.21847	0.968652	0.660608	0.012346	974	-0.38553	0.64081	12671	0.040802	0.786711	1.38932	0.1794	5561	-0.035803	0.19202	6360	0.30683	0.999999	0.513102
956	GOLGA7B	0.0145	956	-0.34315	0.9855	18554	0.04738	0.923912	1.3244	0.32766	8669	-0.12733	0.8983	16811	0.46838	1	0.329402	0.12365	4761	-0.23659	0.71704	13688	0.25699	0.980454	0.590084	0.39512	10035	0.029167	0.30334	8170	0.44959	0.999501	0.347183	0.35793	9167	0.021699	0.26398	7486	0.41075	1	0.386422	0.87154	16026	0.11411	0.43323	10597	0.5817	1	0.235301
957	VAV1	0.014516	957	-0.1361	0.050748	2291	0.04742	0.923912	1.32404	0.37677	9600	0.14632	0.024844	1379	0.069885	0.941985	1.15562	0.78352	14645	0.72949	0.055833	2420	0.13299	0.977851	0.876181	0.95859	17646	0.50772	0.06742	2929	0.15568	0.97494	0.807767	0.13115	4903	-0.07947	0.60226	12294	0.25776	0.993029	0.588784	0.70627	12993	0.13543	0.20821	6649	0.36151	1	0.44188
958	PDCD5	0.014549	958	-0.41979	0.77508	14544	0.047518	0.923912	1.32314	0.044979	2122	-0.15312	0.38465	9783	0.10974	0.966673	0.959635	0.36924	9606	0.96388	0.0080661	478	0.027413	0.977851	1.56204	0.40882	10281	0.48099	0.034401	1688	0.091216	0.96685	1.03993	0.003404	339	-0.58126	0.9966	18818	0.012124	0.671814	1.91635	0.020999	1383	-0.36585	0.91836	17092	0.059392	0.811406	1.22627
959	SEC24C	0.014549	959	-0.29103	0.98545	18553	0.047524	0.923912	1.32309	0.018765	1098	-0.24142	0.58002	12134	0.055192	0.939504	1.25812	0.82784	15337	0.58764	0.084006	3411	0.18617	0.977851	0.73009	0.87202	16089	0.016073	0.83915	15477	0.83906	0.999501	0.076207	0.80028	14678	-0.071107	0.90425	16723	0.80039	1	0.0966983	0.67416	12555	0.3034	0.05747	2771	0.13827	0.941932	0.859272
960	LRSAM1	0.014559	960	-0.27483	0.68669	13188	0.047559	0.923912	1.32277	0.0064411	455	-0.41357	0.95799	17981	0.022071	0.906301	1.65618	0.10308	4094	0.020767	0.059771	2554	0.14062	0.977851	0.851953	0.079813	3278	-0.18194	0.75333	14094	0.17936	0.968652	0.746274	0.0078915	671	-0.51201	0.99126	18667	0.026922	0.757858	1.56989	0.40474	9745	-0.082935	0.79694	14788	0.54826	0.999999	0.261013
961	PTPN21	0.014569	961	-0.37188	0.88473	16596	0.047587	0.923912	1.32251	0.035143	1739	-0.2855	0.87586	16372	0.089624	0.965831	1.04758	0.21356	6712	-0.20366	0.67688	13206	0.36316	0.980454	0.439902	0.071231	2987	-0.34928	0.62536	12524	0.16343	0.968652	0.786668	0.80428	14768	0.29644	0.031123	1747	0.085238	0.91945	1.06937	0.17961	5562	-0.19577	0.8023	14884	0.30705	0.999999	0.512791
962	RNASE3	0.014578	962	-0.43373	0.94422	17715	0.047615	0.923912	1.32226	0.028235	1482	-0.20295	0.36767	9441	0.075402	0.953325	1.12262	0.80186	14921	0.59116	0.036036	1675	0.093962	0.977851	1.02705	0.57338	12226	0.060532	0.52393	11584	0.6354	0.999501	0.196953	0.9428	17541	0.33911	0.14067	5282	0.28552	1	0.544363	0.67587	12575	0.032686	0.47388	11323	0.62207	1	0.206161
963	MICA	0.014622	963	-0.47733	0.86403	16211	0.047746	0.923912	1.32106	0.062066	2742	-0.36035	0.98104	18440	0.14331	0.979226	0.843724	0.75671	14283	0.17647	0.11717	4597	0.24551	0.977851	0.609931	0.71147	13685	0.17125	0.31976	8464	0.46617	0.999501	0.331456	0.23389	6797	-0.067836	0.4845	11281	0.36773	1	0.434471	0.75577	13762	0.054404	0.57572	12275	0.67288	1	0.172062
964	SUSD3	0.014639	964	-0.35821	0.98536	18552	0.0478	0.923912	1.32057	0.080633	3367	-0.20184	0.89206	16677	0.17892	0.987954	0.747341	0.47089	11396	0.031452	0.43042	10693	0.57804	0.992644	0.238042	0.28127	7978	0.0015756	0.46556	11085	0.61039	0.999501	0.214393	0.82474	15145	0.074252	0.46537	11109	0.61326	1	0.212355	0.84282	15473	0.17614	0.31149	8408	0.46241	1	0.334973
965	KATNAL2	0.014651	965	-0.45207	0.98535	18551	0.047837	0.923912	1.32024	0.00040488	33	-0.52433	0.87773	16406	0.001488	0.794894	2.8274	0.19364	6349	-0.24761	0.50012	11481	0.34351	0.980454	0.464061	0.51002	11666	0.23342	0.11995	4625	0.25042	0.993293	0.601331	0.34838	8982	-0.17083	0.84106	15476	0.48978	1	0.309999	0.51689	10728	-0.14995	0.94848	17690	0.60201	0.999999	0.220396
966	MLIP	0.014658	966	-0.261	0.98534	18550	0.047859	0.923912	1.32004	0.0041048	308	-0.47082	0.9959	18761	0.014331	0.868085	1.84372	0.95309	17681	0.41658	0.10642	4203	0.22657	0.977851	0.644798	0.94531	17392	0.13662	0.64631	12748	0.69673	0.999501	0.156935	0.12277	4746	0.076704	0.064144	2880	0.14968	0.978389	0.824836	0.017621	1252	-0.32513	0.5243	11837	0.052109	0.784815	1.28309
967	ABCB6	0.014667	967	-0.20384	0.22712	6611	0.047895	0.923912	1.31971	0.00098069	76	-0.33008	0.56826	11998	0.0035736	0.794894	2.44689	0.17234	5980	-0.38413	0.84573	15670	0.32244	0.980454	0.491551	0.028182	1415	-0.5822	0.66879	13011	0.079756	0.968652	1.09824	0.051946	2489	-0.12928	0.52228	11582	0.12351	0.937795	0.908298	0.19673	5860	0.054604	0.18128	6190	0.33523	1	0.474657
968	AKR1C4	0.014675	968	-0.085645	0.079828	3372	0.047917	0.923912	1.31951	0.44766	10571	0.042507	0.40921	10270	0.55565	0.999794	0.255199	0.64153	12924	-0.017519	0.74934	14114	0.70013	0.997707	0.154821	0.25018	7398	-0.28227	0.63978	12675	0.39889	0.984159	0.399147	0.82843	15211	0.28866	0.036263	1919	0.095638	0.94086	1.01937	0.39185	9514	0.0040901	0.65586	13043	0.71235	1	0.147307
969	CCR3	0.014682	969	-0.2283	0.23705	6824	0.047936	0.923912	1.31934	0.053546	2445	-0.20782	0.73505	13958	0.12669	0.971608	0.897258	0.20805	6615	-0.45938	0.87443	16195	0.3577	0.980454	0.446481	0.11684	4598	-0.35295	0.56537	11964	0.2452	0.968652	0.61048	0.86898	15997	0.14118	0.31716	8416	0.4641	1	0.333388	0.39429	9565	-0.012833	0.35092	9113	0.53841	0.999999	0.268887
970	LGALS12	0.014687	970	-0.34356	0.98531	18549	0.047949	0.923912	1.31922	0.95313	17872	0.17565	0.37748	9640	0.52246	0.999794	0.281947	0.083541	3419	-0.65574	0.94591	17498	0.18616	0.980454	0.730114	0.11447	4501	-0.40558	0.60166	12294	0.24105	0.968652	0.617893	0.69705	13072	-0.0095416	0.73695	13785	0.71448	1	0.14601	0.62637	11933	-0.028825	0.83872	15529	0.66402	0.999999	0.177819
971	ILDR1	0.014689	971	-0.2503	0.98531	18548	0.047957	0.923912	1.31915	0.10594	4258	-0.15528	0.61281	12484	0.22525	0.987954	0.647335	0.15565	5659	0.28127	0.028636	1383	0.078982	0.977851	1.10247	0.023263	1228	-0.28378	0.23936	7024	0.069667	0.968652	1.15697	0.43799	10380	0.033141	0.42959	10437	0.57704	1	0.238794	0.281	7365	-0.12217	0.70012	13533	0.41656	0.999999	0.380322
972	DNHD1	0.014746	972	-0.22093	0.98525	18547	0.048128	0.924501	1.3176	0.25396	7262	-0.14434	0.91897	17208	0.38918	1	0.409849	0.75481	14254	-0.014668	0.71282	13631	0.76933	0.997707	0.113887	0.032773	1605	-0.48892	0.83234	15341	0.088955	0.968652	1.05083	0.072303	3213	-0.11214	0.4382	10593	0.16312	0.959729	0.787493	0.75974	13826	0.005951	0.48622	11548	0.63417	1	0.197794
973	HEATR3	0.014757	973	-0.39488	0.92518	17349	0.048153	0.924501	1.31738	0.0643	2823	-0.16215	0.42404	10583	0.1477	0.983141	0.83062	0.33627	9017	-0.09884	0.44482	10961	0.4853	0.988247	0.31399	0.67707	13285	0.4263	0.06016	2685	0.14176	0.96685	0.848446	0.39343	9823	-0.011476	0.45175	10846	0.53761	1	0.269533	0.24738	6756	-0.17713	0.96325	17975	0.38015	0.999999	0.420045
974	CEL	0.014835	974	-0.21387	0.71949	13653	0.048388	0.924501	1.31526	0.031684	1611	-0.060032	0.21437	6475	0.082467	0.958915	1.08372	0.11351	4437	-0.34277	0.3646	9501	0.23942	0.980454	0.62084	0.068666	2891	-0.55664	0.8155	15049	0.15871	0.968652	0.799396	0.2596	7288	-0.2239	0.95044	17730	0.39506	1	0.403337	0.8675	15950	0.39346	0.065754	3037	0.1539	0.957119	0.812761
975	LRRC37B	0.01485	975	-0.30873	0.8038	15081	0.048431	0.924501	1.31488	0.24472	7098	-0.1724	0.8647	16157	0.3792	1	0.421132	0.95766	17756	0.23772	0.67439	13182	0.71039	0.996517	0.148503	0.79439	14766	0.062194	0.69132	13278	0.72326	0.999501	0.140706	0.033185	1828	-0.1369	0.39852	9855	0.085823	0.884432	1.0664	0.32453	8237	-0.12788	0.66174	13101	0.46353	0.999999	0.333922
976	NFIC	0.014879	976	-0.39646	0.98512	18546	0.048525	0.924501	1.31403	0.2454	7112	-0.010944	0.46831	11051	0.37994	1	0.420285	0.03753	1784	-0.78853	0.69774	13456	0.098648	0.980454	1.00591	0.14549	5539	-0.46587	0.93798	17337	0.29392	0.969822	0.531771	0.79091	14518	-0.068922	0.87429	16126	0.79129	1	0.101664	0.23316	6498	0.065976	0.090936	3833	0.1999	0.985029	0.699187
977	REG3A	0.014879	977	-0.21111	0.19573	6029	0.048525	0.924501	1.31403	0.029268	1521	-0.15743	0.14293	5139	0.077567	0.95689	1.11032	0.019205	1104	-0.16979	0.1912	6225	0.061403	0.980454	1.21181	0.44418	10870	0.083795	0.25591	7303	0.40133	0.999501	0.396498	0.89344	16517	0.2717	0.052227	2463	0.12684	0.969187	0.896744	0.053455	2551	-0.207	0.86453	16011	0.12609	0.934688	0.899319
978	NOS1AP	0.014888	978	-0.24615	0.19102	5922	0.048554	0.924501	1.31377	0.23854	6976	-0.053384	0.50921	11447	0.37268	1	0.428664	0.07945	3296	0.23833	0.029877	1422	0.081486	0.977851	1.08892	0.36198	9435	0.48425	0.027123	1427	0.07649	0.96685	1.1164	0.24093	6928	0.071083	0.085236	3582	0.18879	0.994842	0.724021	0.029185	1714	-0.36925	0.98097	18389	0.076867	0.848168	1.11426
979	RUSC1	0.014897	979	-0.31958	0.9851	18545	0.048578	0.924501	1.31356	0.17513	5737	-0.070715	0.31046	8327	0.30488	0.9953	0.515871	0.90316	16705	0.45335	0.11043	4353	0.23369	0.977851	0.63136	0.24721	7347	-0.019605	0.072114	3087	0.3959	0.984159	0.402414	0.68129	12865	0.15323	0.24119	7080	0.38792	1	0.411258	0.8728	16047	0.2591	0.064756	3000	0.15204	0.955342	0.818042
980	ZNF638	0.014906	980	-0.36576	0.89508	16790	0.048609	0.924501	1.31328	0.060476	2690	-0.23182	0.89178	16674	0.14023	0.978546	0.853159	0.82262	15254	0.2805	0.24399	7215	0.38719	0.98503	0.412076	0.91874	16901	0.221	0.13361	5024	0.27377	0.996819	0.562614	0.088063	3761	0.16028	0.035905	1905	0.094934	0.94086	1.02258	0.38366	9365	0.075797	0.18484	6248	0.33875	1	0.470121
981	EMC7	0.014914	981	-0.56721	0.93018	17451	0.048631	0.924501	1.31309	0.0075209	518	-0.60336	0.87314	16320	0.025604	0.906301	1.59169	0.3635	9511	0.12826	0.19603	6320	0.26091	0.977851	0.583509	0.24019	7227	0.78971	0.0057455	397	0.011079	0.875958	1.9555	0.57939	11698	0.21059	0.19618	6317	0.34302	1	0.464681	0.62682	11938	0.51247	0.077483	3388	0.17575	0.977518	0.755105
982	NKX6-2	0.014936	982	-0.30074	0.85744	16087	0.048689	0.924501	1.31257	0.7939	14744	-0.059218	0.92956	17406	0.79389	1	0.10024	0.41401	10363	0.25657	0.25595	7438	0.39952	0.98504	0.398461	0.10397	4138	-0.49526	0.90456	16727	0.22269	0.968652	0.652299	0.00018247	36	-0.47235	0.99982	18933	0.00070565	0.343193	3.15141	0.037085	2000	-0.24493	0.35288	9162	0.093272	0.881309	1.03025
983	PLPPR3	0.014944	983	-0.29514	0.65094	12710	0.048715	0.924501	1.31234	0.27313	7640	-0.052558	0.50675	11427	0.40976	1	0.38747	0.77327	14498	0.12049	0.41471	10416	0.56196	0.992246	0.250295	0.599	12465	0.22107	0.12392	4743	0.25725	0.994637	0.589645	0.58779	11789	-0.13929	0.96045	17942	0.64498	1	0.190454	0.82911	15172	0.066496	0.45928	11058	0.60745	1	0.216489
984	SORCS2	0.014951	984	-0.28983	0.74847	14113	0.048739	0.924501	1.31212	0.01924	1120	-0.10273	0.021093	1244	0.056268	0.939504	1.24974	0.72695	13898	0.45045	0.055198	2396	0.1318	0.977851	0.880085	0.57305	12221	0.36958	0.032949	1642	0.088287	0.96685	1.0541	0.38591	9691	0.078501	0.17423	5945	0.321	1	0.493495	0.26531	7083	-0.11731	0.80634	14944	0.39962	0.999999	0.398353
985	SPPL3	0.014961	985	-0.24264	0.98504	18542	0.04877	0.924501	1.31185	0.1786	5809	-0.16492	0.90795	16983	0.30857	0.9953	0.510646	0.38606	9899	-0.12339	0.83905	15550	0.53458	0.991277	0.271987	0.54831	12017	0.15031	0.17323	5846	0.31787	0.997269	0.49775	0.10081	4167	-0.22811	0.97168	18193	0.21597	0.979417	0.665607	0.86064	15818	0.10423	0.41269	10233	0.56137	1	0.250751
986	C1QC	0.014977	986	-0.26091	0.98502	18541	0.048816	0.924501	1.31144	0.73463	13798	0.021202	0.4423	10854	0.58615	0.999794	0.231991	0.98353	18238	0.38358	0.016471	928	0.05339	0.977851	1.27254	0.82876	15306	0.57719	0.032726	1631	0.087834	0.96685	1.05634	0.25463	7187	-0.11337	0.82463	15160	0.38976	1	0.409203	0.40697	9766	-0.019238	0.32169	8602	0.54927	0.999999	0.260214
987	TPM4	0.014978	987	-0.19894	0.42525	10358	0.048818	0.924501	1.31142	0.23859	6978	-0.16062	0.9443	17707	0.37272	1	0.428617	0.70892	13685	0.070942	0.67933	13233	0.71342	0.996762	0.146655	0.78653	14671	0.20051	0.4199	10318	0.56761	0.999501	0.24595	0.97179	18188	0.29439	0.17504	5959	0.3218	1	0.492414	0.93719	17370	0.27796	0.10623	4307	0.22694	0.995077	0.644089
988	GRAMD1A	0.014985	988	-0.31569	0.97188	18266	0.04884	0.924501	1.31122	0.083849	3464	-0.074959	0.54854	11811	0.18479	0.987954	0.733322	0.97308	18047	0.54248	0.17089	5836	0.3128	0.980255	0.504733	0.29953	8307	-0.068898	0.29999	8100	0.44826	0.98768	0.34847	0.26036	7306	-0.21972	0.98317	18479	0.39587	1	0.402447	0.87102	16016	0.13299	0.38775	9782	0.53672	1	0.270252
989	DMTF1	0.014994	989	-0.23002	0.86159	16164	0.04887	0.924501	1.31096	0.91403	17078	0.21073	0.054885	2503	0.13037	0.967435	0.884822	0.68364	13391	1.4844	0.00063456	29	0.0023421	0.977851	2.63039	0.82792	15289	0.55204	0.0099798	641	0.033551	0.937545	1.47429	0.81828	15033	0.25668	0.10217	4122	0.21921	1	0.65914	0.94055	17438	1.4888	0.0017263	228	0.0062714	0.514144	2.20264
990	MAGEH1	0.015026	990	-0.36982	0.92784	17398	0.048952	0.925132	1.31023	0.15666	5372	-0.12333	0.66819	13070	0.28491	0.9953	0.545292	0.0082762	483	-0.8794	0.99172	18375	0.028104	0.980454	1.55123	0.40754	10256	-0.38798	0.91252	16869	0.55591	0.99473	0.254996	0.29431	7943	0.12524	0.11277	4444	0.2378	1	0.623788	0.64528	12192	0.13216	0.13347	5114	0.27353	1	0.562995
991	BCOR	0.015074	991	-0.27905	0.98493	18539	0.049113	0.925995	1.3088	0.22011	6614	-0.1172	0.645	12822	0.3529	1	0.452348	0.021031	1170	-0.59651	0.61704	12544	0.065261	0.980454	1.18535	0.058496	2527	-0.48	0.8939	16507	0.13931	0.968652	0.856018	0.98925	18608	0.64278	0.0099607	812	0.033464	0.776788	1.47542	0.44779	10077	0.18068	0.11871	4673	0.24843	1	0.604796
992	FIGN	0.015086	992	-0.35097	0.86272	16188	0.049145	0.925995	1.30852	0.15166	5280	-0.1066	0.2826	7792	0.27959	0.993795	0.553478	0.16332	5807	-0.34023	0.8537	15822	0.31348	0.980454	0.50379	0.96925	17851	0.3785	0.28135	7760	0.42714	0.999501	0.36943	0.013511	1042	-0.21104	0.38083	9544	0.043751	0.791538	1.35901	0.033716	1876	0.0040321	0.082113	3551	0.18415	0.978949	0.734828
993	ZNF626	0.015101	993	-0.32692	0.82452	15464	0.04919	0.925995	1.30812	0.47907	10846	-0.050484	0.59241	12278	0.58858	1	0.230194	0.34456	9148	0.16218	0.24282	7195	0.38599	0.984954	0.413424	0.40536	10209	-0.0067405	0.47855	11201	0.55372	0.99473	0.25671	0.28112	7679	0.063331	0.20329	6439	0.35014	1	0.455758	0.16241	5220	-0.067128	0.6065	12560	0.28845	0.999999	0.539929
994	TRPM8	0.015103	994	-0.33579	0.96242	18080	0.049194	0.925995	1.30809	0.18093	5866	-0.090796	0.82968	15486	0.31103	0.995415	0.507198	0.86835	16068	0.11359	0.66221	13023	0.70311	0.996517	0.152977	0.75383	14223	0.131	0.53924	11735	0.64228	0.999501	0.192276	0.070578	3160	-0.10708	0.16143	5724	0.15979	0.956927	0.79645	0.097402	3958	0.026901	0.14896	5569	0.29929	1	0.523908
995	ZNF98	0.015154	995	-0.090663	0.098669	4036	0.049356	0.926109	1.30666	0.026291	1403	-0.19646	0.078713	3314	0.071284	0.953325	1.14701	0.77837	14572	0.41729	0.15341	5496	0.29479	0.980255	0.530487	0.68656	13377	-0.11777	0.88652	16345	0.72442	0.9995	0.14001	0.65074	12472	0.24763	0.13545	5127	0.27672	1	0.557959	0.01067	953	-0.55718	0.97935	18348	0.035643	0.707257	1.44803
996	SERPINF2	0.015167	996	-0.25065	0.43048	10402	0.0494	0.926109	1.30627	0.2041	6307	-0.011544	0.26256	7401	0.33582	1	0.473893	0.46259	11230	-0.18511	0.82039	15195	0.61102	0.997324	0.213945	0.9466	17414	0.27707	0.40296	9986	0.55038	0.999501	0.259337	0.20691	6297	-0.068226	0.37006	9328	0.33897	1	0.469839	0.093785	3856	-0.2268	0.66625	13153	0.20301	0.996605	0.692483
997	ZNF614	0.015174	997	-0.39659	0.63204	12472	0.049429	0.926109	1.30602	0.036346	1785	-0.29958	0.69957	13464	0.092113	0.966673	1.03568	0.048876	2193	-0.64142	0.9396	17397	0.12101	0.980454	0.917179	0.073049	3045	-0.46249	0.84068	15506	0.16688	0.968652	0.777596	0.32257	8486	-0.17392	0.93272	17341	0.46238	1	0.335001	0.97829	18345	0.44067	0.065173	3018	0.15283	0.955571	0.815791
998	CXADR	0.015206	998	-0.30255	0.98479	18538	0.049529	0.926109	1.30514	0.27375	7651	-0.019453	0.66347	13015	0.41043	1	0.386761	0.90036	16649	0.34671	0.066377	2781	0.15329	0.977851	0.814486	0.74446	14096	0.34058	0.092216	3787	0.20126	0.978127	0.696243	0.2436	6974	0.0153	0.33322	8694	0.48012	1	0.31865	0.73077	13330	0.089238	0.27283	7723	0.42458	1	0.37204
999	CD244	0.015207	999	-0.33303	0.89243	16740	0.04953	0.926109	1.30513	0.18445	5933	-0.11186	0.3895	9889	0.31479	0.996346	0.501979	0.82196	15243	0.53871	0.04094	1862	0.10383	0.977851	0.983677	0.74705	14128	0.57928	0.016359	1003	0.053055	0.955972	1.27527	0.12974	4876	-0.13048	0.34765	8956	0.2562	0.993029	0.591421	0.077377	3325	-0.092695	0.10251	4199	0.17257	0.980642	0.763035
1000	RBCK1	0.015211	1000	-0.32445	0.98479	18537	0.049541	0.926109	1.30504	0.090102	3685	-0.11313	0.50253	11386	0.19635	0.987954	0.706969	0.31141	8573	0.19975	0.053822	2353	0.12916	0.977851	0.888872	0.80532	14941	0.12301	0.39841	9910	0.54573	0.999501	0.263022	0.29605	7974	-0.060162	0.81336	14961	0.43418	1	0.36233	0.037401	2010	-0.01938	0.03024	1813	0.093942	0.883299	1.02714
1001	SRRM1	0.01522	1001	-0.38729	0.98478	18536	0.04957	0.926109	1.30478	0.15264	5298	-0.28376	0.93732	17556	0.28062	0.994249	0.551881	0.92563	17167	1.4563	0.0022885	117	0.0081717	0.977851	2.08769	0.93175	17134	0.97837	0.0033204	232	0.011661	0.875958	1.93326	0.90911	16833	0.62407	0.021398	1402	0.065092	0.873099	1.18647	0.79055	14395	0.19273	0.29069	8026	0.44205	1	0.354529
1002	NIP7	0.015235	1002	-0.49969	0.082801	3473	0.049613	0.926109	1.3044	0.87901	16420	0.11679	0.76283	14357	0.76854	0.999794	0.114334	0.22591	6926	-1.0021	0.73009	13851	0.28905	0.980454	0.539027	0.613	12612	0.18681	0.48404	11241	0.49042	0.999501	0.309432	0.43789	10379	-0.025768	0.35621	9109	0.56962	1	0.244415	0.561	11171	-0.042588	0.76795	14365	0.6255	0.999999	0.203773
1003	TMEM106C	0.015248	1003	-0.31573	0.98475	18535	0.04965	0.926109	1.30408	0.010033	680	-0.30856	0.96506	18124	0.033699	0.920268	1.47238	0.38793	9924	-0.23744	0.82996	15374	0.53646	0.992257	0.270463	0.67143	13229	0.22679	0.11325	4419	0.2387	0.989295	0.622148	0.35997	9203	-0.18869	0.97043	18163	0.50204	1	0.299262	0.23395	6511	-0.17351	0.82135	15199	0.36573	0.999999	0.436839
1004	SORBS3	0.01526	1004	-0.16865	0.57653	11839	0.049691	0.926109	1.30372	0.19116	6054	-0.12179	0.81428	15189	0.32195	0.997932	0.492212	0.065889	2843	-0.35096	0.58471	12235	0.15355	0.980454	0.81375	0.10097	4029	-0.33178	0.51546	11522	0.21742	0.968652	0.662701	0.9761	18293	0.28951	0.097089	3964	0.21025	0.999663	0.677264	0.84059	15423	0.30474	0.03032	1816	0.085406	0.884792	1.06851
1005	TADA1	0.015307	1005	-0.31482	0.98469	18533	0.049851	0.927651	1.30233	0.39158	9903	-0.080054	0.89064	16653	0.5364	1	0.270511	0.45579	11128	0.1181	0.36839	9563	0.51453	0.989487	0.288589	0.57034	12196	-0.015455	0.83999	15489	0.66329	0.998957	0.178297	0.84456	15532	0.1566	0.25434	7307	0.4011	1	0.396747	0.81327	14842	0.18476	0.25708	7443	0.40909	1	0.388181
1006	OGG1	0.015313	1006	-0.16164	0.32608	8645	0.049872	0.927651	1.30214	0.75895	14179	-0.085158	0.94074	17628	0.76243	1	0.1178	0.77343	14501	0.24784	0.21611	6718	0.35882	0.980255	0.445123	0.98781	18251	0.38591	0.012186	755	0.040345	0.955972	1.39421	0.47979	10740	-0.086167	0.82556	15179	0.58921	1	0.22973	0.95091	17674	0.19784	0.35452	9194	0.50419	1	0.297406
1007	APC2	0.015366	1007	-0.19983	0.81075	15196	0.050051	0.929767	1.30059	0.12828	4818	0.031935	0.22431	6676	0.36295	0.999794	0.440153	0.029467	1482	-0.91872	0.92949	17207	0.082551	0.980454	1.08328	0.007997	481	-0.90902	0.739	13883	0.027203	0.968652	1.56538	0.27071	7488	-0.17649	0.86313	15919	0.40698	1	0.390427	0.75842	13806	0.14017	0.24305	7209	0.39541	1	0.402952
1008	ADAR	0.015381	1008	-0.30976	0.79099	14824	0.05009	0.929767	1.30025	0.36335	9359	-0.14772	0.97079	18229	0.50632	1	0.295575	0.90118	16667	0.24837	0.23023	6965	0.37311	0.982629	0.428163	0.99517	18412	1.3927	0.00041662	48	0.0015326	0.516382	2.81457	0.77232	14171	0.059666	0.46441	11092	0.61231	1	0.213029	0.66398	12414	0.10988	0.1237	4825	0.2569	1	0.590236
1009	NLGN2	0.015443	1009	-0.19931	0.98456	18532	0.050284	0.929767	1.29857	0.65537	12703	-0.071058	0.83402	15553	0.68578	1	0.163815	0.21205	6687	-0.44458	0.87148	16136	0.36163	0.980454	0.441736	0.061749	2647	-0.52643	0.78545	14552	0.14553	0.968652	0.837047	0.84182	15476	0.26247	0.041216	2113	0.10549	0.943286	0.976789	0.63617	12062	0.13611	0.087249	3714	0.19332	0.982404	0.713723
1010	ETFRF1	0.015473	1010	-0.14358	0.075321	3206	0.050378	0.929767	1.29776	0.0068902	480	-0.20886	0.56343	11948	0.023556	0.906301	1.6279	0.22255	6853	-0.25885	0.48021	11320	0.37203	0.980454	0.429422	0.67851	13301	0.30779	0.040515	1932	0.10353	0.96685	0.984934	0.018186	1228	-0.20799	0.14897	5482	0.05402	0.828815	1.26745	0.59704	11566	0.1218	0.083921	3611	0.18733	0.979629	0.727393
1011	NPAT	0.015474	1011	-0.56921	0.98453	18530	0.050379	0.929767	1.29775	0.76785	14327	0.19267	0.061212	2732	0.14259	0.969864	0.845911	NA	NA	NA	NA	NA	NA	NA	NA	NA	NA	NA	NA	NA	NA	NA	NA	0.90752	16798	0.62038	0.010245	829	0.034324	0.782184	1.4644	0.78923	14376	0.30045	0.29794	8148	0.44916	1	0.347599
1012	ITM2B	0.015484	1012	-0.38024	0.92956	17433	0.050414	0.929767	1.29745	0.30983	8334	-0.062646	0.65908	12973	0.44914	1	0.347618	0.24035	7225	0.31834	0.042066	1906	0.10614	0.977851	0.974121	0.24691	7344	0.42575	0.0010207	90	0.0037179	0.73311	2.4297	0.37166	9422	0.074627	0.25001	7235	0.39675	1	0.401483	0.097429	3959	-0.21453	0.43217	10578	0.20974	0.999999	0.678319
1013	LCMT2	0.015526	1013	-0.17444	0.26386	7389	0.050543	0.929767	1.29634	0.38763	9827	-0.008932	0.28172	7777	0.53215	1	0.273966	0.38207	9823	-0.044039	0.43135	10711	0.53061	0.990979	0.275225	0.29185	8177	-0.031868	0.21166	6531	0.44051	0.987423	0.356044	0.98129	18425	0.41315	0.030372	1717	0.083691	0.91918	1.07732	0.74085	13505	0.10005	0.54672	12034	0.66004	1	0.18043
1014	TSPAN16	0.015542	1014	-0.32199	0.98446	18529	0.050601	0.929767	1.29584	0.57534	11797	0.031762	0.41315	10363	0.55976	0.999794	0.251998	0.82094	15226	0.19113	0.14358	5310	0.28476	0.980255	0.545521	0.067357	2854	0.035227	0.086793	3588	0.19152	0.978127	0.717786	0.16358	5500	0.0090021	0.21102	6572	0.35783	1	0.446323	0.36181	8925	0.046916	0.13363	5119	0.27379	1	0.562582
1015	PAGE1	0.015579	1015	-0.34205	0.39638	10090	0.050712	0.929767	1.29489	0.023102	1283	-0.39182	0.49545	11306	0.064562	0.945425	1.19002	0.033218	1626	-1.1407	0.71508	13657	0.090054	0.980454	1.0455	0.15963	5828	-0.76789	0.6031	12308	0.30884	0.970467	0.510266	0.55251	11412	0.095966	0.2244	6803	0.37114	1	0.430462	0.30457	7828	-0.10527	0.57964	12309	0.4421	0.999999	0.354479
1016	SKI	0.015587	1016	-0.18616	0.20288	6161	0.050733	0.929767	1.29471	0.018021	1063	-0.1164	0.59779	12329	0.053632	0.939504	1.27058	0.00093628	53	-1.1048	0.99906	18515	0.0033984	0.980454	2.46873	0.018708	1034	-0.77603	0.93348	17247	0.059977	0.968652	1.22202	0.40553	10048	-0.017464	0.71231	13458	0.55065	1	0.259124	0.19313	5797	0.019217	0.34207	8962	0.4921	1	0.307947
1017	SASH3	0.015592	1017	-0.32997	0.98441	18528	0.050746	0.929767	1.2946	0.34531	9004	-0.11591	0.9677	18172	0.48715	1	0.312337	0.13589	5153	-0.27375	0.82899	15353	0.27778	0.980454	0.556299	0.069544	2919	-0.42282	0.84696	15628	0.16031	0.968652	0.795039	0.48382	10771	0.034436	0.40721	10019	0.55437	1	0.2562	0.34371	8589	-0.15228	0.90457	16814	0.48405	0.999999	0.31511
1018	CIRBP	0.015601	1018	-0.27533	0.7733	14509	0.050773	0.929767	1.29437	0.36775	9445	-0.039471	0.34264	8953	0.51095	1	0.291622	0.28003	7991	-0.17474	0.47746	11299	0.42925	0.982417	0.36729	0.04105	1895	-0.31981	0.42177	10358	0.10552	0.968652	0.976665	0.87418	16100	0.54938	0.011194	883	0.037316	0.792181	1.4281	0.73973	13483	0.40623	0.072086	3216	0.16572	0.972713	0.780625
1019	MTPN	0.015604	1019	-0.30952	0.9844	18527	0.050782	0.929767	1.29429	0.064475	2828	-0.16965	0.81055	15135	0.14805	0.983947	0.829592	0.86146	15944	0.20143	0.39712	10077	0.54392	0.992008	0.264465	0.59321	12406	0.0067683	0.82761	15253	0.82769	0.999501	0.0821323	0.36636	9331	0.12396	0.15943	5688	0.30607	1	0.514179	0.99234	18685	0.40602	0.0076628	670	0.026193	0.731597	1.58181
1020	GPKOW	0.01561	1020	-0.3361	0.28008	7713	0.050804	0.929767	1.2941	0.38201	9714	0.058041	0.27912	7727	0.42016	0.999794	0.376585	0.2088	6629	-0.36617	0.82691	15316	0.35844	0.980454	0.445584	0.0046089	278	-0.74231	0.83768	15443	0.016054	0.968652	1.79442	0.58552	11762	-0.039372	0.35728	9129	0.64371	1	0.19131	0.044782	2255	-0.52207	0.48255	11472	0.10892	0.912848	0.962892
1021	GAGE10	0.01562	1021	-0.42529	0.98438	18526	0.050836	0.929767	1.29383	0.34746	9045	-0.036645	0.46633	11035	0.48945	1	0.310292	0.23454	7112	-0.12672	0.47157	11260	0.38398	0.980454	0.415691	0.3922	9986	-0.062764	0.48422	11243	0.54052	0.993389	0.267188	0.75062	13814	-0.10026	0.93249	17337	0.75576	1	0.121616	0.33585	8437	0.03056	0.28527	7936	0.43669	1	0.359827
1022	PPP3CB	0.015632	1022	-0.22813	0.37562	9666	0.050873	0.929767	1.29351	0.29872	8132	0.0031822	0.31812	8469	0.46089	0.999794	0.336403	0.95213	17667	0.68313	0.12239	4771	0.25458	0.977851	0.594176	0.032636	1601	-0.34392	0.55213	11832	0.08869	0.968652	1.05213	0.03242	1801	-0.38383	0.80707	14847	0.084202	0.881749	1.07468	0.12663	4612	-0.2608	0.75067	14137	0.24942	0.999999	0.603069
1023	CPLX3	0.015685	1023	-0.28438	0.62847	12442	0.051027	0.931234	1.2922	0.070888	3017	-0.12213	0.55076	11827	0.16038	0.987954	0.79485	0.44887	11013	-0.20526	0.81969	15179	0.59733	0.996179	0.223786	0.42633	10572	0.019885	0.42294	10374	0.57069	0.999501	0.2436	0.07582	3346	0.014837	0.086226	3611	0.19062	0.994925	0.719832	0.63074	11991	0.080742	0.15241	5664	0.30488	1	0.515871
1024	NCEH1	0.015694	1024	-0.44602	0.96865	18196	0.051052	0.931234	1.29199	0.01584	979	-0.37979	0.94838	17779	0.048851	0.937094	1.31113	0.42907	10635	-0.28985	0.8887	16460	0.57754	0.995805	0.238418	0.83839	15465	0.2527	0.3665	9309	0.51345	0.999501	0.289502	0.038705	2024	-0.21129	0.80018	14742	0.097169	0.906023	1.01247	0.1617	5210	-0.18476	0.84088	15560	0.28767	0.999999	0.541105
1025	METTL7B	0.01571	1025	-0.37004	0.96914	18212	0.051109	0.931367	1.2915	0.35522	9199	-0.015274	0.36931	9478	0.49766	1	0.303067	0.94253	17489	0.5126	0.073725	3059	0.16721	0.977851	0.776738	0.87605	16171	0.50409	0.037086	1794	0.096597	0.96685	1.01504	0.29001	7849	-0.15749	0.94791	17677	0.42771	1	0.368851	0.77058	14019	0.22386	0.18445	6242	0.33838	1	0.470595
1026	ADRA1A	0.015738	1026	-0.12959	0.13394	4819	0.051191	0.931538	1.29081	0.88824	16576	0.090613	0.6248	12626	0.67544	0.999794	0.170413	0.85698	15865	0.79551	0.011184	639	0.037306	0.977851	1.42822	0.052839	2333	-0.43751	0.56808	11984	0.12843	0.968652	0.891334	0.51147	11038	0.36257	0.011453	901	0.038092	0.792181	1.41917	0.93606	17342	0.61767	0.0034722	376	0.012367	0.615093	1.90774
1027	HIBCH	0.015748	1027	-0.39082	0.96872	18201	0.051217	0.931538	1.29059	0.012654	835	-0.28375	0.90971	17015	0.041764	0.937094	1.3792	0.5349	11966	0.51895	0.015555	884	0.050634	0.977851	1.29556	0.36458	9482	0.26294	0.098441	3972	0.21252	0.985636	0.6726	0.36712	9344	0.34	0.0055751	553	0.01933	0.654668	1.71377	0.40977	9790	0.28641	0.021162	1465	0.066613	0.855053	1.17644
1028	UQCC1	0.015791	1028	-0.32351	0.42166	10327	0.051363	0.932239	1.28935	0.027222	1439	-0.3868	0.98061	18433	0.073288	0.953325	1.13497	0.097869	3913	-0.50784	0.95227	17614	0.21193	0.980454	0.673808	0.17832	6148	-0.35522	0.90748	16787	0.32753	0.975282	0.484749	0.14397	5135	-0.018403	0.32399	8534	0.27155	0.99993	0.56615	0.10515	4204	-0.088045	0.38923	9809	0.22366	0.999999	0.650412
1029	CDCP1	0.015791	1029	-0.18656	0.20947	6290	0.051364	0.932239	1.28934	0.12911	4834	0.011681	0.21039	6400	0.34849	0.999794	0.45781	0.034036	1662	-0.67466	0.97977	18146	0.091699	0.980454	1.03764	0.21429	6765	-0.017089	0.29474	8009	0.36316	0.98106	0.439902	0.39082	9774	-0.10908	0.94921	17696	0.5348	1	0.271809	0.43214	9948	-0.027281	0.61353	12623	0.56065	0.999999	0.251308
1030	ANKRD6	0.015809	1030	-0.20014	0.29794	8080	0.051425	0.932239	1.28883	0.054544	2478	-0.20813	0.75847	14292	0.12864	0.974064	0.890624	0.0053154	310	-0.6668	0.74153	14022	0.018365	0.980454	1.73601	0.035329	1700	-0.61967	0.95214	17615	0.094084	0.968652	1.02648	0.024074	1472	-0.18862	0.38477	9609	0.066589	0.855489	1.1766	0.72304	13231	0.29657	0.085642	3660	0.19041	0.982404	0.72031
1031	PDE4D	0.015818	1031	-0.20465	0.98418	18525	0.051453	0.932239	1.28859	0.25734	7328	-1.0825e-05	0.55931	11915	0.39283	1	0.405795	0.46801	11327	-0.087618	0.67358	13166	0.61646	0.997324	0.210095	0.56837	12178	-0.11389	0.87389	16111	0.66235	0.998957	0.178912	0.081298	3527	-0.1147	0.37987	9524	0.18015	0.964598	0.744366	0.51999	10758	0.032848	0.41398	10255	0.56265	1	0.249762
1032	ANG	0.015866	1032	-0.39037	0.98413	18524	0.051601	0.934014	1.28734	0.1606	5448	-0.17255	0.76259	14352	0.28922	0.9953	0.538772	0.44729	10988	0.7047	0.011003	630	0.036725	0.977851	1.43504	0.013946	775	-0.57527	0.98605	18278	0.045699	0.968652	1.34009	0.6828	12885	0.037536	0.33093	8652	0.47787	1	0.32069	0.87224	16038	0.24997	0.15538	5748	0.3098	1	0.508919
1033	EBF2	0.015898	1033	-0.30175	0.7989	14978	0.051691	0.934439	1.28659	0.76105	14218	0.074093	0.26945	7518	0.41002	0.999794	0.387195	0.93761	17398	0.33723	0.23995	7144	0.38313	0.984193	0.416654	0.77957	14559	0.078477	0.40528	10035	0.55274	0.999501	0.257479	0.003416	341	-0.39946	0.98897	18612	0.012161	0.671814	1.91503	0.04573	2287	-0.26522	0.66191	13104	0.11082	0.916418	0.955382
1034	C6orf52	0.015951	1034	-0.12333	0.31812	8485	0.051838	0.934439	1.28535	0.84039	15625	0.080101	0.3282	8673	0.47156	0.999794	0.326463	0.60618	12576	0.68721	0.037402	1726	0.0967	0.977851	1.01457	0.72355	13843	0.48561	0.034445	1689	0.091305	0.96685	1.03951	0.94835	17641	0.099563	0.73476	13752	0.75362	1	0.122848	0.46635	10246	0.045603	0.61092	12603	0.68934	1	0.161567
1035	GCHFR	0.015955	1035	-0.39697	0.98404	18520	0.051854	0.934439	1.28522	0.28444	7853	-0.042311	0.75967	14316	0.4218	1	0.374893	0.82924	15366	0.281	0.086803	3499	0.19129	0.977851	0.718308	0.89114	16426	0.51016	0.059595	2663	0.14066	0.96685	0.851829	0.26695	7422	-0.12202	0.38844	9671	0.403	1	0.394695	0.2763	7284	-0.011601	0.20148	6531	0.41149	0.999999	0.385641
1036	ZNF845	0.015956	1036	-0.26489	0.83406	15642	0.051855	0.934439	1.28521	0.024755	1348	-0.23792	0.82216	15332	0.068075	0.946527	1.16701	0.92489	17150	0.26697	0.25464	7413	0.39815	0.98504	0.399953	0.25445	7488	-0.14252	0.71377	13555	0.40316	0.984159	0.394523	0.069269	3117	-0.31534	0.91131	16887	0.15734	0.955268	0.803161	0.30849	7906	0.022254	0.19483	6407	0.34854	1	0.457747
1037	TBC1D21	0.015971	1037	-0.28752	0.94543	17734	0.051906	0.934439	1.28478	0.10202	4114	-0.17384	0.97647	18354	0.21822	0.987954	0.661105	0.38476	9878	-0.016895	0.35379	9292	0.53329	0.990979	0.273037	0.73864	14022	0.32066	0.049801	2286	0.12176	0.96685	0.914495	0.93485	17371	0.085384	0.74151	13854	0.75834	1	0.120136	0.63769	12081	0.036066	0.41668	10310	0.56534	1	0.24769
1038	CCDC57	0.015979	1038	-0.29041	0.56911	11758	0.051922	0.934439	1.28465	0.029852	1536	-0.34125	0.9253	17318	0.078734	0.958915	1.10384	0.22269	6857	0.091976	0.19589	6317	0.33828	0.980255	0.470724	0.59276	12401	-0.096596	0.74271	13939	0.67407	0.998957	0.171295	0.23911	6893	0.0052498	0.40157	9913	0.54868	1	0.260681	0.19965	5917	-0.037459	0.38406	9712	0.32878	0.999999	0.483095
1039	NOL4	0.016004	1039	-0.32166	0.83126	15593	0.051974	0.934492	1.28421	0.044452	2105	-0.26249	0.95037	17832	0.10867	0.966673	0.96389	0.90177	16681	0.18167	0.22457	6874	0.36735	0.981744	0.43492	0.75533	14242	0.40778	0.038588	1857	0.099645	0.96685	1.00154	0.39455	9838	-0.16716	0.96932	18133	0.53881	1	0.268564	0.27069	7181	-0.10222	0.90531	16834	0.40534	0.999999	0.392181
1040	KLHL23	0.016026	1040	-0.2858	0.98397	18518	0.052048	0.934922	1.2836	0.57667	11807	0.027012	0.13727	5033	0.2724	0.999794	0.564793	0.022573	1230	-0.49198	0.82027	15190	0.068495	0.980454	1.16434	0.27374	7847	-0.066112	0.66736	12993	0.42244	0.986021	0.374235	0.9212	17088	0.42889	0.011683	923	0.038784	0.793656	1.41135	0.56854	11252	0.046029	0.42029	10373	0.56892	1	0.244949
1041	ATF2	0.016072	1041	-0.36116	0.34621	9055	0.052188	0.936557	1.28243	0.0073938	508	-0.31645	0.99261	18700	0.025189	0.906301	1.59879	0.25214	7456	0.10021	0.091476	3656	0.19971	0.977851	0.6996	0.28945	8129	0.062449	0.12664	4819	0.26193	0.995753	0.581815	0.915	16956	0.096925	0.75974	14095	0.77133	1	0.11276	0.016001	1188	-0.49904	0.96564	18033	0.048542	0.773323	1.31388
1042	UROC1	0.016095	1042	-0.1994	0.31149	8351	0.052263	0.936605	1.28181	0.22539	6717	-0.030527	0.088582	3637	0.35845	1	0.445571	0.1017	4047	-0.50616	0.90076	16696	0.21879	0.980454	0.659973	0.35401	9297	-0.29502	0.85119	15701	0.50249	0.992178	0.298873	0.90262	16705	0.38527	0.074171	3227	0.16856	0.985513	0.773245	0.54475	10996	0.213	0.29173	8045	0.44307	1	0.353528
1043	ZSCAN30	0.016134	1043	-0.13875	0.14086	4960	0.052393	0.936605	1.28073	0.035559	1756	-0.25793	0.63943	12763	0.090517	0.965831	1.04327	0.010329	604	-1.1063	0.98967	18339	0.034617	0.980454	1.46071	0.040803	1886	-0.51073	0.45459	10958	0.10502	0.968652	0.978728	0.83229	15283	0.27786	0.090199	3736	0.19776	0.997253	0.703862	0.81837	14939	0.15422	0.18512	6251	0.33901	1	0.469787
1044	PRF1	0.016157	1044	-0.47166	0.96193	18067	0.052464	0.936605	1.28014	0.025424	1371	-0.20905	0.39982	10097	0.069482	0.949831	1.15813	0.15084	5561	-0.15666	0.3524	9264	0.30096	0.980454	0.521491	0.57836	12272	0.068123	0.1065	4206	0.22684	0.989295	0.64428	0.9375	17426	0.46606	0.029409	1687	0.081709	0.913452	1.08773	0.74681	13602	0.284	0.045596	2365	0.11557	0.923607	0.937155
1045	ABLIM1	0.016163	1045	-0.35667	0.23243	6728	0.052482	0.936605	1.27999	0.11539	4549	-0.15357	0.3496	9087	0.2405	0.987954	0.618885	0.081702	3361	-0.22607	0.31596	8569	0.1829	0.980454	0.737786	0.12809	4982	-0.26893	0.66076	12915	0.26447	0.968652	0.577624	0.068786	3097	-0.34241	0.96382	18014	0.15641	0.955268	0.805735	0.085079	3574	-0.083973	0.33897	8913	0.18688	0.986709	0.728437
1046	LIPM	0.016165	1046	-0.2245	0.6087	12209	0.052486	0.936605	1.27996	0.12632	4773	0.031139	0.093675	3799	0.20328	0.999794	0.691905	0.90594	16755	0.44836	0.080965	3316	0.18066	0.977851	0.743138	0.44644	10910	-0.11218	0.77648	14411	0.5948	0.998957	0.225629	0.58621	11773	0.22026	0.082051	3490	0.1831	0.98982	0.737312	0.83459	15279	0.20412	0.13122	5060	0.26974	1	0.569055
1047	MCEMP1	0.016179	1047	-0.41195	0.98382	18517	0.052532	0.936605	1.27958	0.29859	8130	-0.065674	0.66061	12987	0.43714	1	0.359379	0.10378	4119	-0.47479	0.95572	17679	0.22243	0.980454	0.652807	0.21041	6691	-0.53396	0.94763	17527	0.35928	0.98106	0.444567	0.5921	11819	0.11581	0.2683	7565	0.41511	1	0.381837	0.007793	774	-0.35348	0.99221	18668	0.026591	0.65099	1.57527
1048	ITPKA	0.016188	1048	-0.31739	0.81557	15294	0.052564	0.936605	1.27931	0.009323	631	-0.38109	0.99068	18659	0.031448	0.920268	1.50241	0.91678	16973	0.63115	0.055938	2424	0.13321	0.977851	0.875463	0.88398	16308	0.26474	0.091219	3750	0.19945	0.978127	0.700166	0.66543	12663	0.18821	0.10833	4309	0.23007	1	0.63814	0.63082	11992	0.24605	0.089235	3777	0.19691	0.984642	0.705732
1049	IFT81	0.016201	1049	-0.35431	0.9838	18516	0.052593	0.936605	1.27907	0.98976	18600	0.311	0.010242	714	0.034341	0.885632	1.46419	0.30534	8462	-0.052583	0.49567	11445	0.4545	0.984173	0.342466	0.0074728	456	-0.74411	0.99253	18384	0.025466	0.968652	1.59404	0.93157	17288	0.18889	0.3818	9559	0.52867	1	0.276815	0.34771	8659	0.0067904	0.694	13462	0.73356	1	0.134564
1050	SMARCC1	0.016216	1050	-0.29602	0.71423	13563	0.052651	0.936605	1.27859	0.09439	3840	-0.18673	0.94624	17739	0.2042	0.987954	0.689944	0.021216	1174	-0.30405	0.2586	7486	0.065629	0.980454	1.1829	0.0067988	413	-0.56338	0.88856	16399	0.023265	0.968652	1.6333	0.21467	6444	-0.0044929	0.23881	7038	0.34724	1	0.45937	0.84964	15629	0.45152	0.022112	1510	0.068581	0.85513	1.1638
1051	ZNF217	0.016228	1051	-0.3579	0.8852	16608	0.052687	0.936605	1.2783	0.81658	15159	0.1521	0.10909	4290	0.23105	0.999794	0.636294	0.70172	13608	0.05884	0.44807	11023	0.59607	0.99402	0.224703	0.049207	2191	-0.051886	0.26716	7515	0.12147	0.968652	0.915531	0.5671	11554	0.067156	0.28588	7883	0.43275	1	0.363763	0.0025569	377	-0.50419	0.51355	11753	0.0091541	0.457489	2.03838
1052	SNTG2	0.016269	1052	-0.25055	0.54828	11565	0.052805	0.937234	1.27732	0.0027657	212	-0.37747	0.42254	10549	0.0097821	0.841819	2.00957	0.24949	7394	-0.07062	0.26991	7708	0.39882	0.980454	0.399223	0.1214	4737	-0.38224	0.86837	16015	0.25312	0.968652	0.596674	0.084216	3627	-0.28143	0.87934	16227	0.18546	0.964924	0.73175	0.24645	6736	-0.025725	0.48119	11450	0.37916	0.999999	0.421177
1053	RGS8	0.016288	1053	-0.2453	0.23257	6731	0.052863	0.937234	1.27685	0.15443	5333	-0.037347	0.16466	5569	0.28253	0.995002	0.548935	0.19688	6408	-0.23503	0.29594	8187	0.34672	0.980454	0.460021	0.056415	2454	-0.43142	0.9566	17705	0.13533	0.968652	0.868606	0.9115	16883	0.31315	0.042533	2156	0.10806	0.945829	0.966335	0.83774	15352	0.36417	0.020474	1435	0.065143	0.855053	1.18613
1054	FAM71B	0.016323	1054	-0.39962	0.92994	17443	0.052963	0.937234	1.27603	0.042761	2042	-0.22127	0.87311	16318	0.10528	0.966673	0.977654	0.388	9926	0.10577	0.31926	8635	0.46443	0.987348	0.33308	0.195	6431	-0.15613	0.48223	11231	0.34412	0.980073	0.46329	0.11247	4538	-0.018295	0.23229	6930	0.23677	0.985105	0.625673	0.25541	6906	0.17581	0.049112	2485	0.12228	0.929633	0.912645
1055	NSMF	0.016325	1055	-0.35883	0.98367	18514	0.052976	0.937234	1.27592	0.74571	13965	0.030659	0.65068	12885	0.69069	0.999794	0.160717	0.76262	14352	0.095265	0.43003	10684	0.57763	0.992644	0.23835	0.16894	5991	-0.010271	0.33599	8763	0.31819	0.973328	0.497313	0.59658	11858	0.076082	0.41529	10171	0.56258	1	0.249816	0.90447	16680	0.26811	0.22239	6880	0.3753	1	0.425621
1056	HMBS	0.016335	1056	-0.40074	0.98366	18513	0.053	0.937234	1.27572	0.34675	9031	-0.16263	0.93408	17498	0.48871	1	0.310949	0.60022	12531	0.18346	0.35371	9291	0.4996	0.987348	0.301378	0.10514	4180	-0.26919	0.95722	17718	0.22472	0.968652	0.648358	0.068161	3071	0.068246	0.07712	3329	0.17408	0.987082	0.759251	0.074246	3208	-0.12596	0.48304	11484	0.16658	0.977292	0.778377
1057	KCTD17	0.01635	1057	-0.36609	0.98365	18512	0.053038	0.937234	1.27541	0.75497	14110	-0.055316	0.89808	16803	0.75908	1	0.119712	0.31955	8725	-0.030347	0.30396	8350	0.46864	0.985126	0.329161	0.70789	13635	-0.070266	0.85598	15790	0.73761	0.9995	0.132173	0.096712	4045	-0.09849	0.41611	10187	0.2085	0.974089	0.680894	0.04016	2105	-0.25466	0.87378	16185	0.099626	0.895119	1.00163
1058	USF2	0.016376	1058	-0.16224	0.20383	6177	0.053121	0.937234	1.27473	0.061302	2721	-0.23061	0.92068	17234	0.14183	0.979226	0.848232	0.30938	8534	0.28948	0.12275	4778	0.25521	0.977851	0.593102	0.18255	6217	-0.096869	0.37763	9508	0.33167	0.976977	0.479294	0.38147	9613	-0.094969	0.78985	14583	0.52488	1	0.27994	0.53737	10924	-0.036706	0.6292	12778	0.61268	0.999999	0.212766
[truncated: 17,900 more rows]
[truncated: 415 more columns]
