# Supplementary material for: CRISPR screens in the context of immune selection identify CHD1 and MAP3K7 as mediators of cancer immunotherapy resistance
Source: Cell Rep Med. 2026 Jan 20;7(1):102565. doi: 10.1016/j.xcrm.2025.102565 (PMC12866162; doi:10.1016/j.xcrm.2025.102565)
Supplement: Table S3. RNA sequencing GSEA analysis [file mmc4.xlsx]

## Sheet: Index
The Gene Set Enrichment Analysis (GSEA) results here in were calculated using software from the Broad Institute (GSEA version 4.3.3) and normalised read counts generated from bulk RNAseq data processed with DESeq2.
GSEA software	https://www.gsea-msigdb.org/gsea/index.jsp
	Comparison used for GSEA analysis
Page number	Cell line	Time point	Treatment	genotype comparison
1	VCaP	24h	CTRL	CHD1 KO vs NTC
2	VCaP	24h	CTRL	MAP3K7g1 KO vs NTC
3	VCaP	24h	IFNg	MAP3K7g1 KO vs NTC
4	VCaP	24h	CTRL	MAP3K7g2 KO vs NTC
5	VCaP	24h	IFNg	MAP3K7g2 KO vs NTC
6	VCaP	24h	CTRL	CHD1/MAP3K7g2 DKO vs NTC
7	VCaP	24h	IFNg	CHD1/MAP3K7g2 DKO vs NTC
8	HT-29	24h	CTRL	CHD1 KO vs NTC
9	HT-29	24h	IFNg	CHD1 KO vs NTC
10	HT-29	24h	CTRL	MAP3K7 KO vs NTC
11	HT-29	24h	IFNg	MAP3K7 KO vs NTC
12	HT-29	24h	CTRL	CHD1/MAP3K7 DKO vs NTC
13	HT-29	24h	IFNg	CHD1/MAP3K7 DKO vs NTC
14	HT-29	72h	CTRL	CDX2 KO vs NTC
15	HT-29	72h	IFNg	CDX2 KO vs NTC
16	HT-29	72h	CTRL	CHD1/MAP3K7 DKO vs NTC
17	HT-29	72h	IFNg	CHD1/MAP3K7 DKO vs NTC
18	HT-29	72h	CTRL	CHD1/MAP3K7/CDX2 TKO vs NTC
19	HT-29	72h	IFNg	CHD1/MAP3K7/CDX2 TKO vs NTC
20	HT-29	72h	CTRL	CHD1/MAP3K7 DKO vs CHD1/MAP3K7/CDX2 TKO
21	HT-29	72h	IFNg	CHD1/MAP3K7 DKO vs CHD1/MAP3K7/CDX2 TKO

## Sheet: 1
Gene Set	SIZE	ES	NES	NOM p-val	FDR q-val	FWER p-val	RANK AT MAX	LEADING EDGE
HALLMARK_INTERFERON_ALPHA_RESPONSE	91	0.58	2.16	0	0	0	1729	tags=35%, list=12%, signal=40%
HALLMARK_IL2_STAT5_SIGNALING	146	0.45	1.79	0	0.009	0.019	2836	tags=38%, list=19%, signal=47%
HALLMARK_INTERFERON_GAMMA_RESPONSE	156	0.45	1.79	0	0.006	0.019	2882	tags=37%, list=20%, signal=46%
HALLMARK_TNFA_SIGNALING_VIA_NFKB	153	0.4	1.6	0	0.042	0.167	3275	tags=38%, list=22%, signal=48%
HALLMARK_NOTCH_SIGNALING	31	0.52	1.55	0.029	0.058	0.267	3240	tags=48%, list=22%, signal=62%
HALLMARK_COMPLEMENT	127	0.38	1.5	0.007	0.076	0.388	2941	tags=28%, list=20%, signal=35%
HALLMARK_EPITHELIAL_MESENCHYMAL_TRANSITION	122	0.38	1.48	0.007	0.085	0.461	3344	tags=43%, list=23%, signal=56%
HALLMARK_COAGULATION	71	0.42	1.47	0.021	0.077	0.469	3210	tags=39%, list=22%, signal=50%
HALLMARK_HYPOXIA	161	0.35	1.41	0.015	0.124	0.695	2630	tags=30%, list=18%, signal=37%
HALLMARK_KRAS_SIGNALING_UP	125	0.35	1.36	0.03	0.164	0.829	2653	tags=30%, list=18%, signal=37%
HALLMARK_KRAS_SIGNALING_DN	87	0.35	1.3	0.098	0.245	0.943	3048	tags=39%, list=21%, signal=49%
HALLMARK_APICAL_JUNCTION	145	0.33	1.29	0.062	0.237	0.952	2733	tags=30%, list=19%, signal=36%
HALLMARK_APOPTOSIS	125	0.33	1.28	0.075	0.234	0.962	3054	tags=27%, list=21%, signal=34%
HALLMARK_INFLAMMATORY_RESPONSE	115	0.33	1.24	0.112	0.297	0.99	2578	tags=30%, list=18%, signal=37%
HALLMARK_APICAL_SURFACE	27	0.42	1.22	0.203	0.324	0.994	3063	tags=48%, list=21%, signal=61%
HALLMARK_ALLOGRAFT_REJECTION	98	0.32	1.2	0.17	0.343	0.999	3091	tags=26%, list=21%, signal=32%
HALLMARK_MYOGENESIS	115	0.31	1.19	0.154	0.351	0.999	2249	tags=25%, list=15%, signal=30%
HALLMARK_IL6_JAK_STAT3_SIGNALING	57	0.34	1.15	0.235	0.418	1	2966	tags=37%, list=20%, signal=46%
HALLMARK_P53_PATHWAY	173	0.28	1.12	0.224	0.473	1	2882	tags=23%, list=20%, signal=28%
HALLMARK_TGF_BETA_SIGNALING	50	0.34	1.12	0.282	0.456	1	2949	tags=30%, list=20%, signal=37%
HALLMARK_UV_RESPONSE_DN	121	0.27	1.05	0.346	0.619	1	2625	tags=25%, list=18%, signal=30%
HALLMARK_HEDGEHOG_SIGNALING	29	0.35	1.04	0.407	0.616	1	2631	tags=31%, list=18%, signal=38%
HALLMARK_ANDROGEN_RESPONSE	97	0.26	0.99	0.468	0.758	1	4067	tags=34%, list=28%, signal=47%
HALLMARK_ESTROGEN_RESPONSE_LATE	154	0.24	0.96	0.564	0.811	1	3252	tags=25%, list=22%, signal=32%
HALLMARK_MITOTIC_SPINDLE	195	0.22	0.91	0.703	0.948	1	4113	tags=31%, list=28%, signal=42%
HALLMARK_PEROXISOME	89	0.24	0.9	0.668	0.934	1	2302	tags=18%, list=16%, signal=21%
GOBP_REACTIVE_OXYGEN_SPECIES_METABOLIC_PROCESS	148	0.21	0.81	0.884	1	1	3249	tags=25%, list=22%, signal=32%
HALLMARK_ESTROGEN_RESPONSE_EARLY	166	0.2	0.81	0.876	1	1	3554	tags=27%, list=24%, signal=35%
HALLMARK_REACTIVE_OXYGEN_SPECIES_PATHWAY	44	0.24	0.78	0.832	1	1	4797	tags=43%, list=33%, signal=64%
HALLMARK_GLYCOLYSIS	170	0.19	0.78	0.923	1	1	2488	tags=18%, list=17%, signal=22%
HALLMARK_ADIPOGENESIS	176	0.19	0.78	0.946	1	1	2800	tags=15%, list=19%, signal=19%
HALLMARK_XENOBIOTIC_METABOLISM	135	0.2	0.77	0.939	1	1	3053	tags=21%, list=21%, signal=26%
HALLMARK_WNT_BETA_CATENIN_SIGNALING	35	0.25	0.75	0.828	1	1	2926	tags=23%, list=20%, signal=28%
HALLMARK_HEME_METABOLISM	158	0.17	0.68	0.995	1	1	3972	tags=28%, list=27%, signal=39%
REACTOME_DETOXIFICATION_OF_REACTIVE_OXYGEN_SPECIES	24	0.23	0.66	0.915	1	1	4005	tags=33%, list=27%, signal=46%
HALLMARK_PROTEIN_SECRETION	93	0.13	0.46	1	0.999	1	4953	tags=31%, list=34%, signal=47%
REACTOME_AUTOPHAGY	138	-0.11	-0.48	1	0.999	1	4317	tags=25%, list=29%, signal=35%
HALLMARK_PI3K_AKT_MTOR_SIGNALING	89	-0.17	-0.69	0.989	1	1	2925	tags=16%, list=20%, signal=20%
HALLMARK_UV_RESPONSE_UP	131	-0.16	-0.71	0.993	1	1	3376	tags=26%, list=23%, signal=33%
HALLMARK_DNA_REPAIR	144	-0.19	-0.81	0.931	1	1	4638	tags=33%, list=31%, signal=48%
GOBP_REGULATION_OF_REACTIVE_OXYGEN_SPECIES_METABOLIC_PROCESS	95	-0.21	-0.86	0.827	1	1	1115	tags=13%, list=8%, signal=14%
REACTOME_MITOPHAGY	36	-0.26	-0.86	0.706	1	1	5317	tags=50%, list=36%, signal=78%
HALLMARK_ANGIOGENESIS	22	-0.3	-0.88	0.653	1	1	2625	tags=32%, list=18%, signal=39%
HALLMARK_CHOLESTEROL_HOMEOSTASIS	69	-0.23	-0.89	0.663	1	1	1598	tags=17%, list=11%, signal=19%
HALLMARK_PANCREAS_BETA_CELLS	21	-0.33	-0.95	0.499	0.96	1	3506	tags=43%, list=24%, signal=56%
HALLMARK_BILE_ACID_METABOLISM	79	-0.28	-1.09	0.271	0.536	0.992	2693	tags=27%, list=18%, signal=32%
HALLMARK_FATTY_ACID_METABOLISM	130	-0.25	-1.09	0.238	0.496	0.993	4181	tags=38%, list=28%, signal=53%
HALLMARK_SPERMATOGENESIS	75	-0.29	-1.11	0.256	0.516	0.987	3279	tags=33%, list=22%, signal=43%
HALLMARK_UNFOLDED_PROTEIN_RESPONSE	109	-0.28	-1.16	0.154	0.435	0.96	3947	tags=39%, list=27%, signal=52%
GOBP_REGULATION_OF_REACTIVE_OXYGEN_SPECIES_BIOSYNTHETIC_PROCESS	24	-0.4	-1.24	0.161	0.283	0.848	1080	tags=17%, list=7%, signal=18%
HALLMARK_G2M_CHECKPOINT	189	-0.32	-1.41	0.004	0.092	0.396	4664	tags=50%, list=32%, signal=73%
HALLMARK_OXIDATIVE_PHOSPHORYLATION	192	-0.33	-1.47	0.004	0.066	0.263	4527	tags=47%, list=31%, signal=68%
HALLMARK_MTORC1_SIGNALING	187	-0.34	-1.54	0	0.046	0.15	3823	tags=37%, list=26%, signal=49%
HALLMARK_MYC_TARGETS_V2	55	-0.54	-1.95	0	0.001	0.003	3875	tags=58%, list=26%, signal=79%
HALLMARK_MYC_TARGETS_V1	195	-0.44	-2	0	0	0	5179	tags=59%, list=35%, signal=91%
HALLMARK_E2F_TARGETS	197	-0.51	-2.28	0	0	0	4331	tags=56%, list=29%, signal=79%

## Sheet: 2
Gene Set	SIZE	ES	NES	NOM p-val	FDR q-val	FWER p-val	RANK AT MAX	LEADING EDGE
HALLMARK_HEDGEHOG_SIGNALING	29	0.45	1.32	0.112	1	0.815	2089	tags=31%, list=14%, signal=36%
HALLMARK_NOTCH_SIGNALING	31	0.4	1.22	0.167	1	0.975	1806	tags=23%, list=12%, signal=26%
GOBP_REGULATION_OF_REACTIVE_OXYGEN_SPECIES_METABOLIC_PROCESS	95	0.31	1.18	0.149	0.993	0.989	2595	tags=27%, list=18%, signal=33%
HALLMARK_INTERFERON_ALPHA_RESPONSE	91	0.31	1.14	0.222	0.966	0.998	1920	tags=23%, list=13%, signal=26%
GOBP_REACTIVE_OXYGEN_SPECIES_METABOLIC_PROCESS	148	0.29	1.14	0.18	0.794	0.998	3007	tags=29%, list=20%, signal=36%
HALLMARK_ESTROGEN_RESPONSE_EARLY	166	0.27	1.1	0.225	0.815	0.999	2890	tags=27%, list=20%, signal=33%
HALLMARK_ESTROGEN_RESPONSE_LATE	154	0.27	1.1	0.253	0.718	0.999	2758	tags=25%, list=19%, signal=31%
HALLMARK_KRAS_SIGNALING_UP	125	0.26	1.02	0.396	0.985	1	1951	tags=21%, list=13%, signal=24%
HALLMARK_ANGIOGENESIS	22	0.34	0.95	0.521	1	1	1548	tags=23%, list=11%, signal=25%
HALLMARK_HYPOXIA	161	0.23	0.94	0.613	1	1	2241	tags=19%, list=15%, signal=22%
HALLMARK_IL2_STAT5_SIGNALING	146	0.22	0.91	0.697	1	1	1779	tags=17%, list=12%, signal=19%
HALLMARK_PROTEIN_SECRETION	93	0.23	0.88	0.731	1	1	5046	tags=38%, list=34%, signal=57%
HALLMARK_APICAL_SURFACE	27	0.29	0.87	0.661	1	1	2001	tags=22%, list=14%, signal=26%
HALLMARK_P53_PATHWAY	173	0.21	0.86	0.829	1	1	2647	tags=22%, list=18%, signal=26%
HALLMARK_REACTIVE_OXYGEN_SPECIES_PATHWAY	44	0.25	0.82	0.786	1	1	3973	tags=39%, list=27%, signal=53%
HALLMARK_MITOTIC_SPINDLE	195	0.18	0.76	0.984	1	1	3732	tags=26%, list=25%, signal=35%
HALLMARK_ADIPOGENESIS	176	0.18	0.76	0.977	1	1	3139	tags=19%, list=21%, signal=24%
HALLMARK_ANDROGEN_RESPONSE	97	0.18	0.68	0.98	1	1	3975	tags=25%, list=27%, signal=34%
HALLMARK_PI3K_AKT_MTOR_SIGNALING	89	0.17	0.66	0.993	0.983	1	4618	tags=31%, list=31%, signal=46%
HALLMARK_OXIDATIVE_PHOSPHORYLATION	192	-0.11	-0.45	1	1	1	5318	tags=20%, list=10%, signal=22%
REACTOME_AUTOPHAGY	138	-0.15	-0.6	1	1	1	2831	tags=17%, list=10%, signal=19%
HALLMARK_UV_RESPONSE_UP	131	-0.15	-0.61	1	1	1	3620	tags=32%, list=25%, signal=43%
REACTOME_DETOXIFICATION_OF_REACTIVE_OXYGEN_SPECIES	24	-0.23	-0.67	0.906	1	1	1682	tags=20%, list=8%, signal=22%
HALLMARK_WNT_BETA_CATENIN_SIGNALING	35	-0.22	-0.69	0.916	1	1	3966	tags=20%, list=12%, signal=22%
HALLMARK_PEROXISOME	89	-0.19	-0.7	0.976	1	1	3067	tags=18%, list=12%, signal=21%
HALLMARK_DNA_REPAIR	144	-0.18	-0.72	0.989	1	1	3548	tags=39%, list=29%, signal=53%
HALLMARK_GLYCOLYSIS	170	-0.19	-0.79	0.964	1	1	1801	tags=9%, list=4%, signal=9%
HALLMARK_MTORC1_SIGNALING	187	-0.19	-0.81	0.957	1	1	3889	tags=20%, list=16%, signal=24%
HALLMARK_MYC_TARGETS_V1	195	-0.2	-0.82	0.939	1	1	5766	tags=12%, list=4%, signal=12%
HALLMARK_MYC_TARGETS_V2	55	-0.24	-0.84	0.743	1	1	5682	tags=14%, list=11%, signal=16%
HALLMARK_HEME_METABOLISM	158	-0.22	-0.87	0.794	1	1	1378	tags=22%, list=13%, signal=25%
HALLMARK_SPERMATOGENESIS	75	-0.24	-0.88	0.69	1	1	1927	tags=33%, list=15%, signal=39%
HALLMARK_APICAL_JUNCTION	145	-0.22	-0.89	0.738	1	1	2170	tags=39%, list=25%, signal=52%
HALLMARK_UNFOLDED_PROTEIN_RESPONSE	109	-0.23	-0.9	0.69	1	1	2	tags=22%, list=12%, signal=25%
HALLMARK_XENOBIOTIC_METABOLISM	135	-0.24	-0.97	0.545	0.878	1	2491	tags=17%, list=12%, signal=20%
HALLMARK_COAGULATION	71	-0.28	-1	0.435	0.782	1	1363	tags=26%, list=20%, signal=32%
REACTOME_MITOPHAGY	36	-0.32	-1.02	0.413	0.774	1	1636	tags=15%, list=13%, signal=17%
GOBP_REGULATION_OF_REACTIVE_OXYGEN_SPECIES_BIOSYNTHETIC_PROCESS	24	-0.36	-1.02	0.407	0.756	1	1466	tags=11%, list=11%, signal=12%
HALLMARK_COMPLEMENT	127	-0.26	-1.03	0.372	0.777	1	1900	tags=17%, list=10%, signal=18%
HALLMARK_FATTY_ACID_METABOLISM	130	-0.26	-1.04	0.348	0.799	1	2909	tags=17%, list=9%, signal=19%
HALLMARK_UV_RESPONSE_DN	121	-0.27	-1.09	0.273	0.653	1	1823	tags=21%, list=17%, signal=25%
HALLMARK_KRAS_SIGNALING_DN	87	-0.3	-1.11	0.267	0.609	0.998	1774	tags=1%, list=0%, signal=1%
HALLMARK_CHOLESTEROL_HOMEOSTASIS	69	-0.31	-1.12	0.251	0.634	0.998	3616	tags=15%, list=15%, signal=18%
HALLMARK_PANCREAS_BETA_CELLS	21	-0.4	-1.13	0.298	0.623	0.997	2183	tags=17%, list=13%, signal=20%
HALLMARK_MYOGENESIS	115	-0.29	-1.15	0.181	0.596	0.996	1962	tags=10%, list=9%, signal=11%
HALLMARK_TGF_BETA_SIGNALING	50	-0.35	-1.18	0.185	0.586	0.991	630	tags=49%, list=39%, signal=80%
HALLMARK_BILE_ACID_METABOLISM	79	-0.32	-1.18	0.191	0.538	0.992	1649	tags=45%, list=39%, signal=73%
HALLMARK_APOPTOSIS	125	-0.3	-1.19	0.145	0.628	0.99	2353	tags=25%, list=26%, signal=33%
HALLMARK_IL6_JAK_STAT3_SIGNALING	57	-0.37	-1.31	0.085	0.308	0.858	630	tags=12%, list=12%, signal=14%
HALLMARK_G2M_CHECKPOINT	189	-0.32	-1.35	0.014	0.251	0.753	4228	tags=22%, list=24%, signal=28%
HALLMARK_ALLOGRAFT_REJECTION	98	-0.36	-1.36	0.028	0.261	0.715	1797	tags=20%, list=21%, signal=25%
HALLMARK_INTERFERON_GAMMA_RESPONSE	156	-0.36	-1.48	0.006	0.12	0.37	1765	tags=43%, list=27%, signal=59%
HALLMARK_EPITHELIAL_MESENCHYMAL_TRANSITION	122	-0.38	-1.5	0.014	0.128	0.319	1148	tags=13%, list=11%, signal=14%
HALLMARK_E2F_TARGETS	197	-0.36	-1.53	0	0.14	0.27	3647	tags=24%, list=25%, signal=31%
HALLMARK_TNFA_SIGNALING_VIA_NFKB	153	-0.39	-1.57	0.002	0.134	0.182	1460	tags=14%, list=19%, signal=18%
HALLMARK_INFLAMMATORY_RESPONSE	115	-0.46	-1.78	0	0.038	0.029	1460	tags=35%, list=36%, signal=55%

## Sheet: 3
Gene Set	SIZE	ES	NES	NOM p-val	FDR q-val	FWER p-val	RANK AT MAX	LEADING EDGE
HALLMARK_NOTCH_SIGNALING	31	0.52	1.59	0.012	0.089	0.15	1741	tags=23%, list=12%, signal=26%
HALLMARK_PROTEIN_SECRETION	93	0.35	1.3	0.062	0.529	0.842	5211	tags=54%, list=35%, signal=83%
HALLMARK_ESTROGEN_RESPONSE_EARLY	166	0.29	1.18	0.113	0.818	0.985	2360	tags=25%, list=16%, signal=29%
HALLMARK_ANDROGEN_RESPONSE	97	0.3	1.14	0.202	0.786	0.998	4457	tags=43%, list=30%, signal=62%
HALLMARK_APICAL_SURFACE	27	0.35	1	0.475	1	1	1354	tags=26%, list=9%, signal=28%
GOBP_REGULATION_OF_REACTIVE_OXYGEN_SPECIES_METABOLIC_PROCESS	95	0.26	0.96	0.513	1	1	3604	tags=35%, list=24%, signal=46%
HALLMARK_P53_PATHWAY	173	0.23	0.95	0.588	1	1	2584	tags=22%, list=18%, signal=26%
HALLMARK_ESTROGEN_RESPONSE_LATE	154	0.23	0.92	0.676	1	1	1286	tags=13%, list=9%, signal=14%
GOBP_REACTIVE_OXYGEN_SPECIES_METABOLIC_PROCESS	148	0.23	0.9	0.733	1	1	3604	tags=32%, list=24%, signal=42%
HALLMARK_PI3K_AKT_MTOR_SIGNALING	89	0.21	0.77	0.92	1	1	4546	tags=36%, list=31%, signal=52%
REACTOME_AUTOPHAGY	138	0.19	0.76	0.982	1	1	3889	tags=23%, list=26%, signal=31%
HALLMARK_HEDGEHOG_SIGNALING	29	0.26	0.75	0.837	1	1	3212	tags=38%, list=22%, signal=48%
HALLMARK_HEME_METABOLISM	158	0.18	0.75	0.981	1	1	3881	tags=33%, list=26%, signal=44%
GOBP_REGULATION_OF_REACTIVE_OXYGEN_SPECIES_BIOSYNTHETIC_PROCESS	24	0.26	0.72	0.879	1	1	3579	tags=33%, list=24%, signal=44%
HALLMARK_REACTIVE_OXYGEN_SPECIES_PATHWAY	44	0.19	0.6	0.981	0.993	1	4321	tags=36%, list=29%, signal=51%
HALLMARK_OXIDATIVE_PHOSPHORYLATION	192	-0.12	-0.51	1	0.999	1	5130	tags=30%, list=35%, signal=46%
HALLMARK_MTORC1_SIGNALING	187	-0.16	-0.63	1	1	1	5027	tags=33%, list=34%, signal=50%
HALLMARK_SPERMATOGENESIS	75	-0.21	-0.73	0.917	1	1	3946	tags=31%, list=27%, signal=42%
HALLMARK_MITOTIC_SPINDLE	195	-0.18	-0.75	0.994	1	1	4700	tags=36%, list=32%, signal=52%
HALLMARK_INTERFERON_ALPHA_RESPONSE	91	-0.21	-0.77	0.914	1	1	800	tags=3%, list=5%, signal=3%
HALLMARK_GLYCOLYSIS	170	-0.19	-0.79	0.962	1	1	3041	tags=21%, list=21%, signal=26%
HALLMARK_DNA_REPAIR	144	-0.21	-0.83	0.863	0.974	1	4902	tags=35%, list=33%, signal=52%
HALLMARK_CHOLESTEROL_HOMEOSTASIS	69	-0.24	-0.84	0.787	0.968	1	3864	tags=36%, list=26%, signal=49%
HALLMARK_APOPTOSIS	125	-0.23	-0.9	0.68	0.835	1	1921	tags=14%, list=13%, signal=16%
HALLMARK_BILE_ACID_METABOLISM	79	-0.26	-0.91	0.608	0.825	1	1540	tags=14%, list=10%, signal=15%
HALLMARK_FATTY_ACID_METABOLISM	130	-0.24	-0.93	0.637	0.816	1	3511	tags=27%, list=24%, signal=35%
HALLMARK_IL2_STAT5_SIGNALING	146	-0.24	-0.95	0.576	0.802	1	2371	tags=18%, list=16%, signal=21%
HALLMARK_ADIPOGENESIS	176	-0.23	-0.95	0.605	0.781	1	2504	tags=17%, list=17%, signal=20%
HALLMARK_XENOBIOTIC_METABOLISM	135	-0.26	-1	0.435	0.68	1	3152	tags=24%, list=21%, signal=31%
REACTOME_DETOXIFICATION_OF_REACTIVE_OXYGEN_SPECIES	24	-0.35	-1	0.471	0.663	1	2058	tags=17%, list=14%, signal=19%
HALLMARK_PEROXISOME	89	-0.28	-1.02	0.409	0.704	1	4079	tags=34%, list=28%, signal=46%
REACTOME_MITOPHAGY	36	-0.33	-1.02	0.435	0.683	1	1275	tags=8%, list=9%, signal=9%
HALLMARK_UNFOLDED_PROTEIN_RESPONSE	109	-0.27	-1.02	0.435	0.658	1	3495	tags=22%, list=24%, signal=29%
HALLMARK_UV_RESPONSE_DN	121	-0.27	-1.05	0.365	0.634	1	2395	tags=22%, list=16%, signal=26%
HALLMARK_KRAS_SIGNALING_DN	87	-0.29	-1.06	0.331	0.643	1	1647	tags=22%, list=11%, signal=24%
HALLMARK_ALLOGRAFT_REJECTION	98	-0.28	-1.06	0.334	0.632	1	1907	tags=17%, list=13%, signal=20%
HALLMARK_COAGULATION	71	-0.31	-1.08	0.331	0.618	1	1206	tags=15%, list=8%, signal=17%
HALLMARK_TGF_BETA_SIGNALING	50	-0.34	-1.09	0.283	0.605	1	1164	tags=14%, list=8%, signal=15%
HALLMARK_WNT_BETA_CATENIN_SIGNALING	35	-0.36	-1.11	0.287	0.557	0.999	4656	tags=46%, list=32%, signal=67%
HALLMARK_UV_RESPONSE_UP	131	-0.28	-1.12	0.216	0.576	0.999	1439	tags=11%, list=10%, signal=12%
HALLMARK_ANGIOGENESIS	22	-0.41	-1.15	0.254	0.495	0.999	1605	tags=23%, list=11%, signal=25%
HALLMARK_HYPOXIA	161	-0.29	-1.16	0.153	0.493	0.999	2395	tags=22%, list=16%, signal=26%
HALLMARK_COMPLEMENT	127	-0.31	-1.19	0.118	0.43	0.997	974	tags=9%, list=7%, signal=9%
HALLMARK_MYOGENESIS	115	-0.32	-1.22	0.117	0.413	0.986	2208	tags=24%, list=15%, signal=28%
HALLMARK_MYC_TARGETS_V2	55	-0.36	-1.22	0.144	0.401	0.99	5266	tags=53%, list=36%, signal=82%
HALLMARK_INTERFERON_GAMMA_RESPONSE	156	-0.32	-1.28	0.047	0.309	0.921	1796	tags=11%, list=12%, signal=12%
HALLMARK_G2M_CHECKPOINT	189	-0.33	-1.35	0.018	0.191	0.751	4492	tags=46%, list=31%, signal=65%
HALLMARK_PANCREAS_BETA_CELLS	21	-0.51	-1.38	0.088	0.167	0.658	1321	tags=29%, list=9%, signal=31%
HALLMARK_KRAS_SIGNALING_UP	125	-0.37	-1.4	0.023	0.161	0.6	1522	tags=16%, list=10%, signal=18%
HALLMARK_IL6_JAK_STAT3_SIGNALING	57	-0.42	-1.41	0.046	0.169	0.562	342	tags=7%, list=2%, signal=7%
HALLMARK_APICAL_JUNCTION	145	-0.36	-1.43	0.012	0.171	0.525	3212	tags=26%, list=22%, signal=33%
HALLMARK_MYC_TARGETS_V1	195	-0.37	-1.52	0.002	0.088	0.267	6071	tags=58%, list=41%, signal=97%
HALLMARK_INFLAMMATORY_RESPONSE	115	-0.41	-1.59	0	0.055	0.147	1959	tags=21%, list=13%, signal=24%
HALLMARK_TNFA_SIGNALING_VIA_NFKB	153	-0.41	-1.62	0.004	0.056	0.115	1975	tags=22%, list=13%, signal=25%
HALLMARK_EPITHELIAL_MESENCHYMAL_TRANSITION	122	-0.43	-1.66	0	0.05	0.07	1656	tags=20%, list=11%, signal=22%
HALLMARK_E2F_TARGETS	197	-0.51	-2.1	0	0.001	0.001	5545	tags=69%, list=38%, signal=108%

## Sheet: 4
Gene Set	SIZE	ES	NES	NOM p-val	FDR q-val	FWER p-val	RANK AT MAX	LEADING EDGE
HALLMARK_HEDGEHOG_SIGNALING	29	0.39	1.13	0.264	1	0.997	1473	tags=17%, list=10%, signal=19%
HALLMARK_PROTEIN_SECRETION	93	0.31	1.13	0.209	1	0.997	4469	tags=35%, list=30%, signal=51%
HALLMARK_OXIDATIVE_PHOSPHORYLATION	192	0.26	1.06	0.296	1	1	5519	tags=43%, list=37%, signal=67%
REACTOME_DETOXIFICATION_OF_REACTIVE_OXYGEN_SPECIES	24	0.37	1.03	0.441	1	1	3960	tags=46%, list=27%, signal=63%
HALLMARK_IL2_STAT5_SIGNALING	146	0.26	1.03	0.391	1	1	2401	tags=23%, list=16%, signal=27%
HALLMARK_NOTCH_SIGNALING	31	0.32	0.97	0.485	1	1	2604	tags=26%, list=18%, signal=31%
HALLMARK_COAGULATION	71	0.27	0.93	0.59	1	1	1039	tags=13%, list=7%, signal=14%
HALLMARK_PANCREAS_BETA_CELLS	21	0.33	0.91	0.587	1	1	640	tags=10%, list=4%, signal=10%
HALLMARK_ESTROGEN_RESPONSE_LATE	154	0.22	0.87	0.803	1	1	3043	tags=24%, list=21%, signal=30%
GOBP_REACTIVE_OXYGEN_SPECIES_METABOLIC_PROCESS	148	0.22	0.85	0.83	1	1	4122	tags=34%, list=28%, signal=47%
HALLMARK_ADIPOGENESIS	176	0.21	0.84	0.895	1	1	3700	tags=23%, list=25%, signal=30%
HALLMARK_APICAL_SURFACE	27	0.28	0.82	0.749	1	1	979	tags=15%, list=7%, signal=16%
HALLMARK_HEME_METABOLISM	158	0.2	0.8	0.921	1	1	2941	tags=17%, list=20%, signal=21%
HALLMARK_P53_PATHWAY	173	0.2	0.79	0.94	1	1	2701	tags=21%, list=18%, signal=25%
HALLMARK_SPERMATOGENESIS	75	0.22	0.76	0.907	1	1	1225	tags=8%, list=8%, signal=9%
GOBP_REGULATION_OF_REACTIVE_OXYGEN_SPECIES_METABOLIC_PROCESS	95	0.18	0.66	0.993	1	1	4122	tags=33%, list=28%, signal=45%
HALLMARK_ANDROGEN_RESPONSE	97	0.14	0.52	1	0.998	1	3633	tags=18%, list=25%, signal=23%
REACTOME_AUTOPHAGY	138	-0.11	-0.42	1	1	1	433	tags=2%, list=3%, signal=2%
HALLMARK_MYC_TARGETS_V1	195	-0.11	-0.44	1	1	1	4936	tags=29%, list=34%, signal=43%
HALLMARK_PI3K_AKT_MTOR_SIGNALING	89	-0.13	-0.46	1	1	1	3801	tags=21%, list=26%, signal=29%
HALLMARK_UV_RESPONSE_UP	131	-0.14	-0.52	1	1	1	4365	tags=29%, list=30%, signal=41%
HALLMARK_MITOTIC_SPINDLE	195	-0.14	-0.54	1	1	1	2728	tags=17%, list=19%, signal=20%
HALLMARK_MTORC1_SIGNALING	187	-0.14	-0.55	1	1	1	4655	tags=28%, list=32%, signal=40%
HALLMARK_DNA_REPAIR	144	-0.15	-0.59	1	1	1	3652	tags=20%, list=25%, signal=27%
HALLMARK_FATTY_ACID_METABOLISM	130	-0.16	-0.61	1	1	1	3832	tags=25%, list=26%, signal=34%
HALLMARK_PEROXISOME	89	-0.17	-0.61	0.998	1	1	2777	tags=17%, list=19%, signal=21%
HALLMARK_UNFOLDED_PROTEIN_RESPONSE	109	-0.19	-0.69	0.99	1	1	2	tags=1%, list=0%, signal=1%
HALLMARK_MYC_TARGETS_V2	55	-0.21	-0.69	0.954	1	1	4522	tags=31%, list=31%, signal=44%
HALLMARK_ESTROGEN_RESPONSE_EARLY	166	-0.18	-0.71	0.993	1	1	2607	tags=17%, list=18%, signal=20%
HALLMARK_WNT_BETA_CATENIN_SIGNALING	35	-0.24	-0.74	0.874	1	1	2884	tags=23%, list=20%, signal=28%
HALLMARK_GLYCOLYSIS	170	-0.19	-0.75	0.982	1	1	4712	tags=34%, list=32%, signal=50%
HALLMARK_UV_RESPONSE_DN	121	-0.21	-0.77	0.926	1	1	3533	tags=23%, list=24%, signal=30%
HALLMARK_APOPTOSIS	125	-0.22	-0.84	0.847	1	1	2576	tags=18%, list=17%, signal=21%
HALLMARK_REACTIVE_OXYGEN_SPECIES_PATHWAY	44	-0.27	-0.85	0.749	1	1	1107	tags=9%, list=8%, signal=10%
HALLMARK_CHOLESTEROL_HOMEOSTASIS	69	-0.26	-0.88	0.691	1	1	5240	tags=52%, list=36%, signal=81%
HALLMARK_HYPOXIA	161	-0.23	-0.91	0.709	1	1	2595	tags=19%, list=18%, signal=23%
HALLMARK_MYOGENESIS	115	-0.25	-0.92	0.651	1	1	2326	tags=21%, list=16%, signal=25%
HALLMARK_ANGIOGENESIS	22	-0.35	-0.96	0.511	1	1	1138	tags=14%, list=8%, signal=15%
REACTOME_MITOPHAGY	36	-0.33	-1.01	0.444	0.942	1	180	tags=6%, list=1%, signal=6%
HALLMARK_COMPLEMENT	127	-0.27	-1.03	0.369	0.888	1	593	tags=7%, list=4%, signal=7%
HALLMARK_KRAS_SIGNALING_UP	125	-0.28	-1.05	0.347	0.842	1	2052	tags=19%, list=14%, signal=22%
HALLMARK_XENOBIOTIC_METABOLISM	135	-0.28	-1.06	0.333	0.844	1	2532	tags=20%, list=17%, signal=24%
HALLMARK_APICAL_JUNCTION	145	-0.28	-1.08	0.276	0.962	1	3350	tags=23%, list=23%, signal=29%
HALLMARK_KRAS_SIGNALING_DN	87	-0.3	-1.08	0.296	0.899	1	1760	tags=18%, list=12%, signal=21%
GOBP_REGULATION_OF_REACTIVE_OXYGEN_SPECIES_BIOSYNTHETIC_PROCESS	24	-0.39	-1.08	0.335	0.847	1	1150	tags=17%, list=8%, signal=18%
HALLMARK_TGF_BETA_SIGNALING	50	-0.35	-1.14	0.261	0.76	0.999	2773	tags=22%, list=19%, signal=27%
HALLMARK_INTERFERON_ALPHA_RESPONSE	91	-0.34	-1.18	0.164	0.684	0.995	1851	tags=24%, list=13%, signal=27%
HALLMARK_BILE_ACID_METABOLISM	79	-0.33	-1.18	0.182	0.645	0.996	571	tags=8%, list=4%, signal=8%
HALLMARK_ALLOGRAFT_REJECTION	98	-0.37	-1.34	0.043	0.239	0.771	1178	tags=16%, list=8%, signal=18%
HALLMARK_TNFA_SIGNALING_VIA_NFKB	153	-0.37	-1.44	0.005	0.125	0.481	2124	tags=21%, list=14%, signal=24%
HALLMARK_INTERFERON_GAMMA_RESPONSE	156	-0.39	-1.51	0.002	0.074	0.285	1980	tags=24%, list=13%, signal=27%
HALLMARK_EPITHELIAL_MESENCHYMAL_TRANSITION	122	-0.41	-1.55	0.002	0.058	0.194	1679	tags=20%, list=11%, signal=23%
HALLMARK_IL6_JAK_STAT3_SIGNALING	57	-0.47	-1.58	0.009	0.056	0.155	1801	tags=25%, list=12%, signal=28%
HALLMARK_E2F_TARGETS	197	-0.4	-1.59	0	0.068	0.14	4441	tags=47%, list=30%, signal=67%
HALLMARK_INFLAMMATORY_RESPONSE	115	-0.43	-1.6	0	0.089	0.125	1730	tags=21%, list=12%, signal=23%
HALLMARK_G2M_CHECKPOINT	189	-0.41	-1.61	0	0.153	0.108	4308	tags=40%, list=29%, signal=56%

## Sheet: 5
Gene Set	SIZE	ES	NES	NOM p-val	FDR q-val	FWER p-val	RANK AT MAX	LEADING EDGE
HALLMARK_HEDGEHOG_SIGNALING	29	0.47	1.36	0.068	1	0.597	1472	tags=24%, list=10%, signal=27%
HALLMARK_NOTCH_SIGNALING	31	0.43	1.3	0.138	0.875	0.777	1011	tags=19%, list=7%, signal=21%
HALLMARK_ESTROGEN_RESPONSE_EARLY	166	0.28	1.13	0.176	1	0.993	2799	tags=29%, list=19%, signal=35%
HALLMARK_KRAS_SIGNALING_DN	87	0.29	1.05	0.345	1	0.999	1737	tags=24%, list=12%, signal=27%
GOBP_REACTIVE_OXYGEN_SPECIES_METABOLIC_PROCESS	148	0.26	1.03	0.349	1	1	2911	tags=24%, list=20%, signal=29%
HALLMARK_HEME_METABOLISM	158	0.25	1.02	0.376	1	1	3693	tags=28%, list=25%, signal=37%
GOBP_REGULATION_OF_REACTIVE_OXYGEN_SPECIES_METABOLIC_PROCESS	95	0.27	0.99	0.437	1	1	4361	tags=39%, list=30%, signal=55%
HALLMARK_XENOBIOTIC_METABOLISM	135	0.25	0.98	0.523	1	1	3363	tags=29%, list=23%, signal=37%
HALLMARK_PANCREAS_BETA_CELLS	21	0.35	0.97	0.491	1	1	258	tags=10%, list=2%, signal=10%
HALLMARK_REACTIVE_OXYGEN_SPECIES_PATHWAY	44	0.29	0.97	0.502	1	1	3914	tags=41%, list=27%, signal=56%
HALLMARK_SPERMATOGENESIS	75	0.27	0.97	0.502	1	1	1416	tags=15%, list=10%, signal=16%
REACTOME_AUTOPHAGY	138	0.24	0.96	0.533	1	1	4827	tags=38%, list=33%, signal=57%
HALLMARK_WNT_BETA_CATENIN_SIGNALING	35	0.31	0.95	0.533	1	1	1468	tags=14%, list=10%, signal=16%
HALLMARK_ESTROGEN_RESPONSE_LATE	154	0.24	0.95	0.59	1	1	2965	tags=25%, list=20%, signal=31%
GOBP_REGULATION_OF_REACTIVE_OXYGEN_SPECIES_BIOSYNTHETIC_PROCESS	24	0.33	0.93	0.567	1	1	1345	tags=17%, list=9%, signal=18%
REACTOME_DETOXIFICATION_OF_REACTIVE_OXYGEN_SPECIES	24	0.32	0.91	0.598	1	1	1058	tags=13%, list=7%, signal=13%
HALLMARK_OXIDATIVE_PHOSPHORYLATION	192	0.22	0.9	0.771	1	1	5854	tags=43%, list=40%, signal=71%
HALLMARK_P53_PATHWAY	173	0.21	0.88	0.814	1	1	3748	tags=26%, list=25%, signal=34%
HALLMARK_PROTEIN_SECRETION	93	0.23	0.87	0.738	1	1	4856	tags=41%, list=33%, signal=61%
HALLMARK_ADIPOGENESIS	176	0.21	0.84	0.874	1	1	4003	tags=31%, list=27%, signal=42%
HALLMARK_ANDROGEN_RESPONSE	97	0.22	0.82	0.884	1	1	3585	tags=26%, list=24%, signal=34%
HALLMARK_PI3K_AKT_MTOR_SIGNALING	89	0.22	0.8	0.856	1	1	4965	tags=38%, list=34%, signal=57%
HALLMARK_FATTY_ACID_METABOLISM	130	0.19	0.76	0.957	1	1	3287	tags=22%, list=22%, signal=28%
HALLMARK_DNA_REPAIR	144	0.17	0.67	0.998	1	1	4071	tags=32%, list=28%, signal=44%
HALLMARK_TGF_BETA_SIGNALING	50	0.19	0.65	0.973	1	1	3304	tags=26%, list=22%, signal=33%
HALLMARK_MTORC1_SIGNALING	187	0.12	0.48	1	1	1	3689	tags=19%, list=25%, signal=25%
REACTOME_MITOPHAGY	36	0.12	0.38	1	1	1	5767	tags=33%, list=39%, signal=55%
HALLMARK_PEROXISOME	89	-0.17	-0.61	0.99	0.992	1	3124	tags=15%, list=21%, signal=18%
HALLMARK_CHOLESTEROL_HOMEOSTASIS	69	-0.21	-0.7	0.957	1	1	3161	tags=20%, list=21%, signal=26%
HALLMARK_UV_RESPONSE_UP	131	-0.19	-0.73	0.977	1	1	1553	tags=8%, list=11%, signal=9%
HALLMARK_GLYCOLYSIS	170	-0.19	-0.75	0.977	1	1	1594	tags=10%, list=11%, signal=11%
HALLMARK_APOPTOSIS	125	-0.2	-0.75	0.948	1	1	3753	tags=28%, list=25%, signal=37%
HALLMARK_UNFOLDED_PROTEIN_RESPONSE	109	-0.21	-0.78	0.909	1	1	4573	tags=32%, list=31%, signal=46%
HALLMARK_UV_RESPONSE_DN	121	-0.22	-0.81	0.878	1	1	2154	tags=16%, list=15%, signal=18%
HALLMARK_MYC_TARGETS_V1	195	-0.23	-0.88	0.773	0.985	1	5664	tags=38%, list=38%, signal=61%
HALLMARK_MYOGENESIS	115	-0.24	-0.88	0.704	0.947	1	1813	tags=14%, list=12%, signal=16%
HALLMARK_MITOTIC_SPINDLE	195	-0.23	-0.89	0.749	1	1	4408	tags=33%, list=30%, signal=47%
HALLMARK_COAGULATION	71	-0.27	-0.91	0.624	1	1	1666	tags=17%, list=11%, signal=19%
HALLMARK_IL2_STAT5_SIGNALING	146	-0.24	-0.92	0.665	1	1	2597	tags=18%, list=18%, signal=22%
HALLMARK_ANGIOGENESIS	22	-0.34	-0.93	0.587	1	1	3332	tags=45%, list=23%, signal=59%
HALLMARK_HYPOXIA	161	-0.25	-0.94	0.603	1	1	1762	tags=14%, list=12%, signal=15%
HALLMARK_ALLOGRAFT_REJECTION	98	-0.28	-1.02	0.388	0.804	1	3452	tags=32%, list=23%, signal=41%
HALLMARK_INTERFERON_ALPHA_RESPONSE	91	-0.3	-1.07	0.309	0.655	1	2986	tags=20%, list=20%, signal=25%
HALLMARK_APICAL_SURFACE	27	-0.4	-1.11	0.308	0.575	1	2416	tags=33%, list=16%, signal=40%
HALLMARK_COMPLEMENT	127	-0.31	-1.14	0.205	0.564	1	1703	tags=11%, list=12%, signal=12%
HALLMARK_BILE_ACID_METABOLISM	79	-0.33	-1.14	0.215	0.52	1	1825	tags=16%, list=12%, signal=19%
HALLMARK_APICAL_JUNCTION	145	-0.33	-1.25	0.082	0.29	0.971	2878	tags=22%, list=20%, signal=27%
HALLMARK_INTERFERON_GAMMA_RESPONSE	156	-0.33	-1.27	0.072	0.298	0.964	2986	tags=21%, list=20%, signal=25%
HALLMARK_G2M_CHECKPOINT	189	-0.34	-1.3	0.047	0.255	0.916	5131	tags=45%, list=35%, signal=68%
HALLMARK_MYC_TARGETS_V2	55	-0.41	-1.33	0.08	0.229	0.863	4560	tags=45%, list=31%, signal=66%
HALLMARK_E2F_TARGETS	197	-0.35	-1.37	0.014	0.223	0.745	4746	tags=42%, list=32%, signal=61%
HALLMARK_KRAS_SIGNALING_UP	125	-0.37	-1.37	0.037	0.195	0.76	1388	tags=16%, list=9%, signal=18%
HALLMARK_IL6_JAK_STAT3_SIGNALING	57	-0.46	-1.51	0.026	0.086	0.341	841	tags=12%, list=6%, signal=13%
HALLMARK_TNFA_SIGNALING_VIA_NFKB	153	-0.41	-1.56	0.002	0.068	0.221	1892	tags=19%, list=13%, signal=22%
HALLMARK_INFLAMMATORY_RESPONSE	115	-0.44	-1.59	0.002	0.072	0.162	1845	tags=21%, list=13%, signal=24%
HALLMARK_EPITHELIAL_MESENCHYMAL_TRANSITION	122	-0.45	-1.65	0	0.072	0.083	1051	tags=18%, list=7%, signal=19%

## Sheet: 6
Gene Set	SIZE	ES	NES	NOM p-val	FDR q-val	FWER p-val	RANK AT MAX	LEADING EDGE
HALLMARK_INTERFERON_ALPHA_RESPONSE	91	0.46	1.7	0	0.034	0.062	1971	tags=31%, list=13%, signal=35%
HALLMARK_IL2_STAT5_SIGNALING	146	0.36	1.45	0.006	0.203	0.529	2641	tags=31%, list=18%, signal=37%
HALLMARK_NOTCH_SIGNALING	31	0.46	1.4	0.067	0.218	0.706	3341	tags=48%, list=23%, signal=62%
HALLMARK_INTERFERON_GAMMA_RESPONSE	156	0.35	1.36	0.03	0.233	0.815	2393	tags=29%, list=16%, signal=34%
HALLMARK_APICAL_SURFACE	27	0.44	1.31	0.128	0.284	0.933	2994	tags=37%, list=20%, signal=46%
HALLMARK_TGF_BETA_SIGNALING	50	0.37	1.24	0.173	0.405	0.989	3924	tags=34%, list=27%, signal=46%
HALLMARK_COAGULATION	71	0.34	1.21	0.165	0.423	0.995	1023	tags=17%, list=7%, signal=18%
HALLMARK_ANDROGEN_RESPONSE	97	0.3	1.13	0.242	0.599	1	2538	tags=23%, list=17%, signal=27%
HALLMARK_COMPLEMENT	127	0.27	1.05	0.37	0.824	1	2381	tags=20%, list=16%, signal=23%
HALLMARK_EPITHELIAL_MESENCHYMAL_TRANSITION	122	0.27	1.02	0.408	0.832	1	2974	tags=30%, list=20%, signal=38%
HALLMARK_ALLOGRAFT_REJECTION	98	0.27	1.02	0.424	0.766	1	954	tags=11%, list=6%, signal=12%
HALLMARK_HYPOXIA	161	0.24	0.96	0.571	0.904	1	2524	tags=22%, list=17%, signal=27%
REACTOME_DETOXIFICATION_OF_REACTIVE_OXYGEN_SPECIES	24	0.33	0.96	0.518	0.837	1	2793	tags=33%, list=19%, signal=41%
HALLMARK_HEDGEHOG_SIGNALING	29	0.32	0.95	0.518	0.801	1	1362	tags=14%, list=9%, signal=15%
HALLMARK_ADIPOGENESIS	176	0.21	0.85	0.797	1	1	2770	tags=18%, list=19%, signal=21%
HALLMARK_P53_PATHWAY	173	0.2	0.83	0.885	1	1	3083	tags=21%, list=21%, signal=26%
GOBP_REACTIVE_OXYGEN_SPECIES_METABOLIC_PROCESS	148	0.2	0.79	0.919	1	1	3017	tags=24%, list=20%, signal=30%
HALLMARK_PROTEIN_SECRETION	93	0.17	0.62	1	1	1	4351	tags=32%, list=30%, signal=45%
HALLMARK_PI3K_AKT_MTOR_SIGNALING	89	0.13	0.47	1	1	1	4469	tags=30%, list=30%, signal=43%
REACTOME_AUTOPHAGY	138	0.12	0.47	1	0.999	1	4597	tags=27%, list=31%, signal=39%
HALLMARK_REACTIVE_OXYGEN_SPECIES_PATHWAY	44	-0.18	-0.62	0.98	0.99	1	1326	tags=9%, list=9%, signal=10%
REACTOME_MITOPHAGY	36	-0.21	-0.7	0.92	1	1	5032	tags=36%, list=34%, signal=55%
HALLMARK_OXIDATIVE_PHOSPHORYLATION	192	-0.15	-0.7	1	1	1	4870	tags=36%, list=33%, signal=54%
GOBP_REGULATION_OF_REACTIVE_OXYGEN_SPECIES_METABOLIC_PROCESS	95	-0.19	-0.76	0.955	1	1	2241	tags=16%, list=15%, signal=19%
HALLMARK_PEROXISOME	89	-0.21	-0.84	0.819	0.933	1	3002	tags=24%, list=20%, signal=29%
HALLMARK_FATTY_ACID_METABOLISM	130	-0.21	-0.9	0.724	0.824	1	4752	tags=38%, list=32%, signal=56%
HALLMARK_WNT_BETA_CATENIN_SIGNALING	35	-0.27	-0.9	0.622	0.82	1	2373	tags=26%, list=16%, signal=31%
HALLMARK_APICAL_JUNCTION	145	-0.21	-0.93	0.666	0.778	1	2784	tags=23%, list=19%, signal=29%
HALLMARK_ESTROGEN_RESPONSE_LATE	154	-0.22	-0.94	0.597	0.761	1	2751	tags=27%, list=19%, signal=33%
HALLMARK_HEME_METABOLISM	158	-0.22	-0.96	0.589	0.745	1	2937	tags=20%, list=20%, signal=24%
HALLMARK_XENOBIOTIC_METABOLISM	135	-0.23	-0.97	0.516	0.741	1	2962	tags=26%, list=20%, signal=32%
HALLMARK_MITOTIC_SPINDLE	195	-0.21	-0.97	0.591	0.739	1	2752	tags=20%, list=19%, signal=24%
HALLMARK_UV_RESPONSE_DN	121	-0.23	-0.98	0.47	0.742	1	2087	tags=21%, list=14%, signal=24%
HALLMARK_ESTROGEN_RESPONSE_EARLY	166	-0.23	-0.99	0.495	0.766	1	3684	tags=34%, list=25%, signal=45%
HALLMARK_MYOGENESIS	115	-0.24	-1.01	0.425	0.692	1	1744	tags=20%, list=12%, signal=23%
HALLMARK_GLYCOLYSIS	170	-0.23	-1.04	0.352	0.646	1	3143	tags=29%, list=21%, signal=37%
HALLMARK_APOPTOSIS	125	-0.25	-1.06	0.309	0.573	0.999	2081	tags=21%, list=14%, signal=24%
GOBP_REGULATION_OF_REACTIVE_OXYGEN_SPECIES_BIOSYNTHETIC_PROCESS	24	-0.36	-1.1	0.301	0.496	0.995	2087	tags=21%, list=14%, signal=24%
HALLMARK_ANGIOGENESIS	22	-0.38	-1.11	0.324	0.495	0.994	2167	tags=27%, list=15%, signal=32%
HALLMARK_DNA_REPAIR	144	-0.26	-1.12	0.198	0.467	0.987	4114	tags=38%, list=28%, signal=52%
HALLMARK_UV_RESPONSE_UP	131	-0.27	-1.14	0.174	0.467	0.978	3472	tags=31%, list=24%, signal=40%
HALLMARK_TNFA_SIGNALING_VIA_NFKB	153	-0.26	-1.14	0.165	0.444	0.978	2374	tags=25%, list=16%, signal=29%
HALLMARK_BILE_ACID_METABOLISM	79	-0.29	-1.16	0.182	0.465	0.972	2389	tags=25%, list=16%, signal=30%
HALLMARK_KRAS_SIGNALING_DN	87	-0.29	-1.17	0.167	0.467	0.966	2121	tags=25%, list=14%, signal=29%
HALLMARK_SPERMATOGENESIS	75	-0.31	-1.2	0.153	0.404	0.931	1993	tags=24%, list=14%, signal=28%
HALLMARK_CHOLESTEROL_HOMEOSTASIS	69	-0.32	-1.25	0.094	0.37	0.837	3104	tags=36%, list=21%, signal=46%
HALLMARK_KRAS_SIGNALING_UP	125	-0.3	-1.25	0.074	0.336	0.84	1852	tags=24%, list=13%, signal=27%
HALLMARK_PANCREAS_BETA_CELLS	21	-0.43	-1.25	0.171	0.307	0.84	3158	tags=48%, list=21%, signal=61%
HALLMARK_INFLAMMATORY_RESPONSE	115	-0.31	-1.33	0.05	0.219	0.613	1639	tags=19%, list=11%, signal=21%
HALLMARK_UNFOLDED_PROTEIN_RESPONSE	109	-0.34	-1.39	0.028	0.158	0.438	4247	tags=41%, list=29%, signal=58%
HALLMARK_MYC_TARGETS_V1	195	-0.33	-1.45	0	0.107	0.292	4388	tags=35%, list=30%, signal=49%
HALLMARK_MTORC1_SIGNALING	187	-0.36	-1.62	0	0.031	0.077	3146	tags=33%, list=21%, signal=42%
HALLMARK_IL6_JAK_STAT3_SIGNALING	57	-0.44	-1.65	0	0.033	0.066	1227	tags=21%, list=8%, signal=23%
HALLMARK_MYC_TARGETS_V2	55	-0.47	-1.72	0.003	0.021	0.034	4693	tags=60%, list=32%, signal=88%
HALLMARK_G2M_CHECKPOINT	189	-0.43	-1.92	0	0.001	0.001	3141	tags=40%, list=21%, signal=50%
HALLMARK_E2F_TARGETS	197	-0.55	-2.45	0	0	0	4357	tags=62%, list=30%, signal=87%

## Sheet: 7
Gene Set	SIZE	ES	NES	NOM p-val	FDR q-val	FWER p-val	RANK AT MAX	LEADING EDGE
HALLMARK_INTERFERON_ALPHA_RESPONSE	91	0.6	2.22	0	0	0	3047	tags=51%, list=21%, signal=63%
HALLMARK_INTERFERON_GAMMA_RESPONSE	156	0.45	1.8	0	0.005	0.011	3066	tags=42%, list=21%, signal=52%
HALLMARK_COAGULATION	71	0.49	1.72	0	0.014	0.042	832	tags=21%, list=6%, signal=22%
HALLMARK_IL2_STAT5_SIGNALING	146	0.41	1.65	0	0.026	0.103	2357	tags=29%, list=16%, signal=35%
HALLMARK_HYPOXIA	161	0.39	1.57	0	0.047	0.22	2061	tags=25%, list=14%, signal=29%
HALLMARK_APICAL_SURFACE	27	0.52	1.55	0.029	0.047	0.252	1828	tags=37%, list=12%, signal=42%
HALLMARK_TGF_BETA_SIGNALING	50	0.46	1.53	0.014	0.047	0.291	4352	tags=50%, list=30%, signal=71%
HALLMARK_TNFA_SIGNALING_VIA_NFKB	153	0.38	1.51	0.003	0.055	0.369	2072	tags=30%, list=14%, signal=35%
HALLMARK_INFLAMMATORY_RESPONSE	115	0.39	1.5	0.012	0.049	0.371	2505	tags=35%, list=17%, signal=42%
HALLMARK_NOTCH_SIGNALING	31	0.5	1.49	0.036	0.051	0.418	2710	tags=39%, list=18%, signal=47%
HALLMARK_COMPLEMENT	127	0.37	1.44	0.01	0.078	0.598	2597	tags=28%, list=18%, signal=34%
HALLMARK_KRAS_SIGNALING_DN	87	0.36	1.32	0.081	0.206	0.936	2602	tags=37%, list=18%, signal=44%
HALLMARK_PROTEIN_SECRETION	93	0.35	1.3	0.067	0.209	0.951	4451	tags=46%, list=30%, signal=66%
HALLMARK_MYOGENESIS	115	0.32	1.23	0.125	0.332	0.994	2656	tags=30%, list=18%, signal=36%
HALLMARK_P53_PATHWAY	173	0.3	1.22	0.096	0.323	0.995	3154	tags=28%, list=21%, signal=35%
HALLMARK_IL6_JAK_STAT3_SIGNALING	57	0.35	1.22	0.164	0.314	0.995	3432	tags=47%, list=23%, signal=62%
HALLMARK_CHOLESTEROL_HOMEOSTASIS	69	0.34	1.2	0.151	0.328	0.997	2501	tags=26%, list=17%, signal=31%
HALLMARK_EPITHELIAL_MESENCHYMAL_TRANSITION	122	0.31	1.2	0.128	0.32	0.997	2359	tags=29%, list=16%, signal=34%
HALLMARK_XENOBIOTIC_METABOLISM	135	0.3	1.16	0.173	0.387	1	1767	tags=18%, list=12%, signal=20%
HALLMARK_KRAS_SIGNALING_UP	125	0.29	1.14	0.196	0.407	1	2357	tags=25%, list=16%, signal=29%
GOBP_REACTIVE_OXYGEN_SPECIES_METABOLIC_PROCESS	148	0.28	1.11	0.248	0.457	1	3260	tags=29%, list=22%, signal=37%
HALLMARK_ANDROGEN_RESPONSE	97	0.28	1.07	0.322	0.547	1	4102	tags=39%, list=28%, signal=54%
HALLMARK_UV_RESPONSE_DN	121	0.27	1.04	0.388	0.615	1	3336	tags=29%, list=23%, signal=37%
HALLMARK_ALLOGRAFT_REJECTION	98	0.28	1.04	0.38	0.6	1	1520	tags=14%, list=10%, signal=16%
HALLMARK_ESTROGEN_RESPONSE_EARLY	166	0.26	1.03	0.393	0.589	1	3321	tags=31%, list=23%, signal=40%
HALLMARK_APOPTOSIS	125	0.26	0.99	0.48	0.666	1	3821	tags=33%, list=26%, signal=44%
HALLMARK_BILE_ACID_METABOLISM	79	0.27	0.98	0.507	0.696	1	2134	tags=16%, list=14%, signal=19%
REACTOME_AUTOPHAGY	138	0.24	0.94	0.601	0.769	1	5277	tags=48%, list=36%, signal=74%
HALLMARK_ESTROGEN_RESPONSE_LATE	154	0.23	0.93	0.608	0.765	1	3394	tags=29%, list=23%, signal=38%
HALLMARK_APICAL_JUNCTION	145	0.23	0.93	0.616	0.749	1	3636	tags=32%, list=25%, signal=43%
HALLMARK_GLYCOLYSIS	170	0.22	0.9	0.702	0.804	1	3013	tags=21%, list=20%, signal=26%
HALLMARK_PI3K_AKT_MTOR_SIGNALING	89	0.24	0.89	0.662	0.797	1	2355	tags=16%, list=16%, signal=19%
HALLMARK_HEME_METABOLISM	158	0.21	0.84	0.839	0.89	1	4524	tags=37%, list=31%, signal=53%
GOBP_REGULATION_OF_REACTIVE_OXYGEN_SPECIES_METABOLIC_PROCESS	95	0.2	0.72	0.947	1	1	4042	tags=35%, list=27%, signal=48%
HALLMARK_ADIPOGENESIS	176	0.17	0.68	0.993	1	1	2609	tags=14%, list=18%, signal=17%
HALLMARK_WNT_BETA_CATENIN_SIGNALING	35	0.22	0.67	0.931	1	1	1406	tags=11%, list=10%, signal=13%
REACTOME_MITOPHAGY	36	0.16	0.5	0.994	0.999	1	3669	tags=22%, list=25%, signal=30%
REACTOME_DETOXIFICATION_OF_REACTIVE_OXYGEN_SPECIES	24	-0.21	-0.68	0.931	0.979	1	110	tags=4%, list=1%, signal=4%
HALLMARK_REACTIVE_OXYGEN_SPECIES_PATHWAY	44	-0.21	-0.74	0.899	0.996	1	113	tags=5%, list=1%, signal=5%
HALLMARK_UV_RESPONSE_UP	131	-0.19	-0.82	0.906	0.962	1	1546	tags=13%, list=10%, signal=14%
HALLMARK_HEDGEHOG_SIGNALING	29	-0.26	-0.84	0.725	0.979	1	954	tags=17%, list=6%, signal=18%
HALLMARK_PEROXISOME	89	-0.21	-0.86	0.78	0.994	1	2410	tags=18%, list=16%, signal=21%
HALLMARK_ANGIOGENESIS	22	-0.3	-0.9	0.609	1	1	3710	tags=36%, list=25%, signal=49%
HALLMARK_FATTY_ACID_METABOLISM	130	-0.21	-0.9	0.737	0.963	1	4083	tags=30%, list=28%, signal=41%
HALLMARK_UNFOLDED_PROTEIN_RESPONSE	109	-0.22	-0.93	0.636	1	1	3973	tags=31%, list=27%, signal=42%
HALLMARK_MTORC1_SIGNALING	187	-0.22	-1	0.445	0.758	1	4071	tags=33%, list=28%, signal=45%
HALLMARK_SPERMATOGENESIS	75	-0.26	-1.04	0.385	0.68	0.997	3543	tags=35%, list=24%, signal=45%
HALLMARK_OXIDATIVE_PHOSPHORYLATION	192	-0.23	-1.05	0.287	0.789	0.997	5048	tags=42%, list=34%, signal=63%
HALLMARK_MITOTIC_SPINDLE	195	-0.23	-1.05	0.302	0.716	0.997	3724	tags=28%, list=25%, signal=37%
HALLMARK_DNA_REPAIR	144	-0.26	-1.15	0.149	0.495	0.961	3276	tags=29%, list=22%, signal=37%
HALLMARK_PANCREAS_BETA_CELLS	21	-0.41	-1.23	0.191	0.341	0.853	2904	tags=43%, list=20%, signal=53%
GOBP_REGULATION_OF_REACTIVE_OXYGEN_SPECIES_BIOSYNTHETIC_PROCESS	24	-0.41	-1.24	0.179	0.404	0.848	817	tags=17%, list=6%, signal=18%
HALLMARK_G2M_CHECKPOINT	189	-0.44	-1.97	0	0.001	0.002	4994	tags=69%, list=34%, signal=104%
HALLMARK_MYC_TARGETS_V2	55	-0.61	-2.3	0	0	0	4585	tags=80%, list=31%, signal=116%
HALLMARK_MYC_TARGETS_V1	195	-0.52	-2.39	0	0	0	5255	tags=62%, list=36%, signal=95%
HALLMARK_E2F_TARGETS	197	-0.59	-2.71	0	0	0	4589	tags=71%, list=31%, signal=101%

## Sheet: 8
Gene Set	SIZE	ES	NES	NOM p-val	FDR q-val	FWER p-val	RANK AT MAX	LEADING EDGE
HALLMARK_BILE_ACID_METABOLISM	67	0.55	1.88	0	0.007	0.006	2097	tags=39%, list=16%, signal=46%
HALLMARK_COMPLEMENT	132	0.46	1.78	0	0.011	0.021	2455	tags=30%, list=19%, signal=37%
HALLMARK_KRAS_SIGNALING_DN	69	0.48	1.64	0.006	0.052	0.137	1616	tags=35%, list=12%, signal=39%
HALLMARK_ADIPOGENESIS	170	0.41	1.59	0.001	0.069	0.233	2871	tags=31%, list=22%, signal=39%
HALLMARK_OXIDATIVE_PHOSPHORYLATION	195	0.4	1.59	0.001	0.055	0.233	4819	tags=52%, list=37%, signal=81%
HALLMARK_XENOBIOTIC_METABOLISM	131	0.41	1.54	0.004	0.073	0.34	3171	tags=37%, list=24%, signal=49%
HALLMARK_UV_RESPONSE_UP	125	0.41	1.52	0.005	0.073	0.385	2882	tags=32%, list=22%, signal=41%
GOBP_REACTIVE_OXYGEN_SPECIES_METABOLIC_PROCESS	144	0.39	1.5	0.003	0.079	0.447	2558	tags=31%, list=20%, signal=38%
HALLMARK_INFLAMMATORY_RESPONSE	109	0.4	1.47	0.014	0.091	0.539	1829	tags=27%, list=14%, signal=31%
HALLMARK_PEROXISOME	81	0.42	1.46	0.036	0.09	0.567	2921	tags=41%, list=22%, signal=52%
HALLMARK_ESTROGEN_RESPONSE_EARLY	155	0.38	1.44	0.013	0.092	0.604	2127	tags=26%, list=16%, signal=31%
HALLMARK_ESTROGEN_RESPONSE_LATE	152	0.38	1.44	0.005	0.084	0.605	2206	tags=27%, list=17%, signal=32%
HALLMARK_FATTY_ACID_METABOLISM	129	0.38	1.44	0.016	0.084	0.633	2630	tags=33%, list=20%, signal=41%
HALLMARK_ALLOGRAFT_REJECTION	92	0.38	1.36	0.047	0.155	0.861	1175	tags=17%, list=9%, signal=19%
HALLMARK_COAGULATION	67	0.39	1.34	0.068	0.172	0.907	2385	tags=31%, list=18%, signal=38%
HALLMARK_HYPOXIA	148	0.34	1.31	0.034	0.194	0.945	2059	tags=28%, list=16%, signal=33%
HALLMARK_INTERFERON_GAMMA_RESPONSE	159	0.34	1.31	0.053	0.194	0.952	1741	tags=19%, list=13%, signal=22%
HALLMARK_APICAL_SURFACE	23	0.47	1.27	0.156	0.236	0.982	1814	tags=30%, list=14%, signal=35%
HALLMARK_KRAS_SIGNALING_UP	114	0.34	1.24	0.123	0.283	0.991	1985	tags=25%, list=15%, signal=30%
HALLMARK_HEME_METABOLISM	152	0.32	1.21	0.122	0.321	0.997	2647	tags=28%, list=20%, signal=34%
GOBP_REGULATION_OF_REACTIVE_OXYGEN_SPECIES_BIOSYNTHETIC_PROCESS	24	0.44	1.2	0.251	0.334	1	2388	tags=33%, list=18%, signal=41%
HALLMARK_CHOLESTEROL_HOMEOSTASIS	65	0.35	1.18	0.201	0.36	1	3257	tags=40%, list=25%, signal=53%
HALLMARK_GLYCOLYSIS	163	0.31	1.18	0.142	0.347	1	2699	tags=28%, list=21%, signal=35%
HALLMARK_HEDGEHOG_SIGNALING	22	0.43	1.18	0.24	0.336	1	2194	tags=32%, list=17%, signal=38%
REACTOME_DETOXIFICATION_OF_REACTIVE_OXYGEN_SPECIES	26	0.41	1.17	0.253	0.327	1	2861	tags=35%, list=22%, signal=44%
HALLMARK_ANDROGEN_RESPONSE	86	0.33	1.17	0.2	0.331	1	2124	tags=24%, list=16%, signal=29%
GOBP_REGULATION_OF_REACTIVE_OXYGEN_SPECIES_METABOLIC_PROCESS	97	0.32	1.14	0.239	0.373	1	1566	tags=19%, list=12%, signal=21%
HALLMARK_MYOGENESIS	96	0.31	1.13	0.244	0.368	1	1943	tags=24%, list=15%, signal=28%
HALLMARK_NOTCH_SIGNALING	26	0.41	1.13	0.315	0.356	1	3964	tags=54%, list=30%, signal=77%
REACTOME_MITOPHAGY	36	0.37	1.13	0.296	0.36	1	1482	tags=14%, list=11%, signal=16%
HALLMARK_EPITHELIAL_MESENCHYMAL_TRANSITION	107	0.3	1.1	0.288	0.404	1	1612	tags=22%, list=12%, signal=25%
HALLMARK_INTERFERON_ALPHA_RESPONSE	91	0.3	1.07	0.341	0.456	1	2716	tags=30%, list=21%, signal=37%
HALLMARK_APICAL_JUNCTION	128	0.28	1.04	0.385	0.51	1	2811	tags=25%, list=21%, signal=32%
HALLMARK_IL2_STAT5_SIGNALING	134	0.28	1.04	0.395	0.5	1	2154	tags=26%, list=16%, signal=31%
HALLMARK_APOPTOSIS	129	0.26	1	0.459	0.57	1	2465	tags=22%, list=19%, signal=26%
HALLMARK_IL6_JAK_STAT3_SIGNALING	53	0.29	0.95	0.534	0.669	1	739	tags=9%, list=6%, signal=10%
REACTOME_AUTOPHAGY	130	0.22	0.83	0.824	0.927	1	2441	tags=15%, list=19%, signal=19%
HALLMARK_MTORC1_SIGNALING	183	0.19	0.75	0.957	1	1	2814	tags=22%, list=21%, signal=27%
HALLMARK_REACTIVE_OXYGEN_SPECIES_PATHWAY	44	0.22	0.7	0.92	1	1	2495	tags=23%, list=19%, signal=28%
HALLMARK_DNA_REPAIR	142	0.18	0.69	0.984	1	1	3715	tags=28%, list=28%, signal=39%
HALLMARK_SPERMATOGENESIS	61	0.18	0.6	0.993	1	1	2088	tags=15%, list=16%, signal=17%
HALLMARK_PI3K_AKT_MTOR_SIGNALING	89	0.17	0.59	0.994	1	1	3333	tags=21%, list=25%, signal=28%
HALLMARK_PROTEIN_SECRETION	92	0.14	0.52	1	0.998	1	4021	tags=29%, list=31%, signal=42%
HALLMARK_E2F_TARGETS	197	-0.17	-0.77	0.982	0.921	1	4629	tags=35%, list=35%, signal=53%
HALLMARK_WNT_BETA_CATENIN_SIGNALING	32	-0.24	-0.79	0.795	0.972	1	2530	tags=25%, list=19%, signal=31%
HALLMARK_PANCREAS_BETA_CELLS	17	-0.3	-0.82	0.72	1	1	342	tags=12%, list=3%, signal=12%
HALLMARK_MYC_TARGETS_V1	193	-0.18	-0.82	0.947	1	1	4643	tags=32%, list=35%, signal=49%
HALLMARK_G2M_CHECKPOINT	191	-0.23	-1.03	0.346	0.622	1	4702	tags=46%, list=36%, signal=71%
HALLMARK_UV_RESPONSE_DN	111	-0.25	-1.03	0.393	0.561	1	1444	tags=18%, list=11%, signal=20%
HALLMARK_UNFOLDED_PROTEIN_RESPONSE	105	-0.27	-1.1	0.228	0.468	0.989	3736	tags=32%, list=29%, signal=45%
HALLMARK_P53_PATHWAY	176	-0.26	-1.15	0.135	0.406	0.956	1099	tags=14%, list=8%, signal=15%
HALLMARK_TNFA_SIGNALING_VIA_NFKB	161	-0.28	-1.22	0.074	0.316	0.864	2942	tags=32%, list=22%, signal=41%
HALLMARK_MYC_TARGETS_V2	55	-0.36	-1.32	0.079	0.191	0.618	4280	tags=45%, list=33%, signal=67%
HALLMARK_MITOTIC_SPINDLE	189	-0.35	-1.57	0	0.039	0.137	3797	tags=42%, list=29%, signal=59%
HALLMARK_TGF_BETA_SIGNALING	49	-0.44	-1.58	0	0.051	0.122	2104	tags=29%, list=16%, signal=34%
HALLMARK_ANGIOGENESIS	17	-0.62	-1.68	0.017	0.037	0.045	23	tags=12%, list=0%, signal=12%

## Sheet: 9
Gene Set	SIZE	ES	NES	NOM p-val	FDR q-val	FWER p-val	RANK AT MAX	LEADING EDGE
HALLMARK_BILE_ACID_METABOLISM	67	0.5	1.69	0.003	0.066	0.069	2300	tags=36%, list=18%, signal=43%
HALLMARK_UV_RESPONSE_UP	125	0.44	1.66	0.001	0.05	0.101	2743	tags=30%, list=21%, signal=38%
HALLMARK_ESTROGEN_RESPONSE_LATE	152	0.39	1.52	0.006	0.138	0.356	2157	tags=28%, list=16%, signal=33%
HALLMARK_ESTROGEN_RESPONSE_EARLY	155	0.37	1.42	0.017	0.253	0.657	2157	tags=27%, list=16%, signal=32%
HALLMARK_ADIPOGENESIS	170	0.36	1.42	0.013	0.209	0.669	2957	tags=31%, list=23%, signal=40%
HALLMARK_OXIDATIVE_PHOSPHORYLATION	195	0.35	1.4	0.014	0.2	0.719	3880	tags=34%, list=30%, signal=48%
HALLMARK_PEROXISOME	81	0.4	1.38	0.041	0.196	0.768	2731	tags=36%, list=21%, signal=45%
HALLMARK_KRAS_SIGNALING_DN	69	0.39	1.33	0.08	0.26	0.893	1897	tags=30%, list=14%, signal=35%
HALLMARK_XENOBIOTIC_METABOLISM	131	0.35	1.31	0.053	0.276	0.925	2015	tags=23%, list=15%, signal=27%
HALLMARK_COAGULATION	67	0.38	1.27	0.101	0.329	0.969	2090	tags=34%, list=16%, signal=41%
GOBP_REACTIVE_OXYGEN_SPECIES_METABOLIC_PROCESS	144	0.33	1.25	0.087	0.355	0.985	2449	tags=30%, list=19%, signal=36%
HALLMARK_COMPLEMENT	132	0.33	1.24	0.103	0.348	0.991	2325	tags=23%, list=18%, signal=28%
HALLMARK_CHOLESTEROL_HOMEOSTASIS	65	0.36	1.24	0.138	0.326	0.992	1238	tags=18%, list=9%, signal=20%
HALLMARK_INFLAMMATORY_RESPONSE	109	0.32	1.2	0.146	0.4	0.999	1897	tags=23%, list=14%, signal=27%
HALLMARK_EPITHELIAL_MESENCHYMAL_TRANSITION	107	0.33	1.19	0.154	0.389	0.999	2388	tags=31%, list=18%, signal=37%
HALLMARK_FATTY_ACID_METABOLISM	129	0.31	1.18	0.15	0.385	1	2652	tags=26%, list=20%, signal=33%
HALLMARK_APICAL_SURFACE	23	0.41	1.14	0.28	0.459	1	1104	tags=22%, list=8%, signal=24%
HALLMARK_MYOGENESIS	96	0.32	1.14	0.237	0.437	1	2145	tags=29%, list=16%, signal=35%
REACTOME_DETOXIFICATION_OF_REACTIVE_OXYGEN_SPECIES	26	0.4	1.14	0.302	0.417	1	2950	tags=38%, list=23%, signal=50%
HALLMARK_HEME_METABOLISM	152	0.3	1.14	0.211	0.403	1	2912	tags=29%, list=22%, signal=37%
HALLMARK_GLYCOLYSIS	163	0.29	1.14	0.193	0.386	1	1735	tags=18%, list=13%, signal=20%
HALLMARK_APOPTOSIS	129	0.29	1.08	0.294	0.489	1	1342	tags=16%, list=10%, signal=17%
HALLMARK_HYPOXIA	148	0.28	1.06	0.33	0.522	1	2123	tags=26%, list=16%, signal=30%
HALLMARK_APICAL_JUNCTION	128	0.26	0.97	0.504	0.745	1	1104	tags=13%, list=8%, signal=14%
HALLMARK_ANDROGEN_RESPONSE	86	0.27	0.96	0.515	0.759	1	2736	tags=27%, list=21%, signal=34%
HALLMARK_PANCREAS_BETA_CELLS	17	0.36	0.92	0.557	0.829	1	1254	tags=18%, list=10%, signal=19%
HALLMARK_HEDGEHOG_SIGNALING	22	0.34	0.92	0.565	0.807	1	1177	tags=23%, list=9%, signal=25%
HALLMARK_DNA_REPAIR	142	0.24	0.9	0.663	0.819	1	3175	tags=25%, list=24%, signal=32%
HALLMARK_SPERMATOGENESIS	61	0.25	0.85	0.735	0.925	1	3092	tags=23%, list=24%, signal=30%
GOBP_REGULATION_OF_REACTIVE_OXYGEN_SPECIES_BIOSYNTHETIC_PROCESS	24	0.29	0.82	0.721	0.967	1	3069	tags=38%, list=23%, signal=49%
HALLMARK_REACTIVE_OXYGEN_SPECIES_PATHWAY	44	0.22	0.7	0.92	1	1	2281	tags=23%, list=17%, signal=27%
HALLMARK_MTORC1_SIGNALING	183	0.17	0.66	1	1	1	3348	tags=25%, list=26%, signal=33%
REACTOME_MITOPHAGY	36	0.21	0.63	0.97	1	1	2708	tags=19%, list=21%, signal=24%
REACTOME_AUTOPHAGY	130	0.13	0.49	1	1	1	3092	tags=18%, list=24%, signal=23%
HALLMARK_PI3K_AKT_MTOR_SIGNALING	89	0.13	0.47	1	0.999	1	3290	tags=22%, list=25%, signal=30%
HALLMARK_E2F_TARGETS	197	-0.15	-0.65	1	0.983	1	3590	tags=23%, list=27%, signal=31%
HALLMARK_NOTCH_SIGNALING	26	-0.26	-0.79	0.776	0.985	1	2672	tags=31%, list=20%, signal=39%
HALLMARK_UNFOLDED_PROTEIN_RESPONSE	105	-0.2	-0.79	0.936	0.944	1	3313	tags=24%, list=25%, signal=32%
HALLMARK_G2M_CHECKPOINT	191	-0.18	-0.8	0.978	1	1	3640	tags=26%, list=28%, signal=35%
HALLMARK_PROTEIN_SECRETION	92	-0.21	-0.81	0.887	1	1	1975	tags=15%, list=15%, signal=18%
HALLMARK_MYC_TARGETS_V1	193	-0.2	-0.85	0.924	1	1	4724	tags=35%, list=36%, signal=53%
GOBP_REGULATION_OF_REACTIVE_OXYGEN_SPECIES_METABOLIC_PROCESS	97	-0.22	-0.86	0.821	1	1	1518	tags=14%, list=12%, signal=16%
HALLMARK_TNFA_SIGNALING_VIA_NFKB	161	-0.23	-0.97	0.553	0.83	1	1622	tags=19%, list=12%, signal=21%
HALLMARK_WNT_BETA_CATENIN_SIGNALING	32	-0.31	-0.97	0.518	0.775	1	1315	tags=19%, list=10%, signal=21%
HALLMARK_TGF_BETA_SIGNALING	49	-0.3	-1.02	0.413	0.765	0.999	2061	tags=18%, list=16%, signal=22%
HALLMARK_MITOTIC_SPINDLE	189	-0.23	-1.02	0.393	0.703	0.999	4490	tags=43%, list=34%, signal=64%
HALLMARK_UV_RESPONSE_DN	111	-0.26	-1.05	0.316	0.724	0.997	1775	tags=20%, list=14%, signal=23%
HALLMARK_IL6_JAK_STAT3_SIGNALING	53	-0.3	-1.09	0.293	0.626	0.995	1646	tags=23%, list=13%, signal=26%
HALLMARK_IL2_STAT5_SIGNALING	134	-0.27	-1.12	0.199	0.596	0.99	2461	tags=30%, list=19%, signal=36%
HALLMARK_KRAS_SIGNALING_UP	114	-0.3	-1.22	0.091	0.372	0.918	766	tags=15%, list=6%, signal=16%
HALLMARK_ALLOGRAFT_REJECTION	92	-0.32	-1.24	0.098	0.36	0.866	827	tags=14%, list=6%, signal=15%
HALLMARK_P53_PATHWAY	176	-0.3	-1.31	0.017	0.276	0.706	2272	tags=27%, list=17%, signal=32%
HALLMARK_MYC_TARGETS_V2	55	-0.38	-1.34	0.069	0.262	0.61	4038	tags=36%, list=31%, signal=52%
HALLMARK_INTERFERON_ALPHA_RESPONSE	91	-0.37	-1.4	0.012	0.221	0.45	2346	tags=27%, list=18%, signal=33%
HALLMARK_INTERFERON_GAMMA_RESPONSE	159	-0.33	-1.43	0.01	0.27	0.379	2281	tags=28%, list=17%, signal=34%
HALLMARK_ANGIOGENESIS	17	-0.64	-1.7	0.014	0.051	0.044	22	tags=12%, list=0%, signal=12%

[truncated: 12 more sheets: 10, 11, 12, 13, 14, 15, 16, 17, 18, 19, 20, 21]
