# Supplementary material for: CRISPR screens in the context of immune selection identify CHD1 and MAP3K7 as mediators of cancer immunotherapy resistance
Source: Cell Rep Med. 2026 Jan 20;7(1):102565. doi: 10.1016/j.xcrm.2025.102565 (PMC12866162; doi:10.1016/j.xcrm.2025.102565)
Supplement: Table S4. Primers and gRNA sequences [file mmc5.xlsx]

## Sheet: Library primers
	Primer name	Sequence
	PCR1 F - (Standard CRISPR Kosuke Hiseq)	5’ ACACTCTTTCCCTACACGACGCTCTTCCGATCTCTTGTGGAAAGGACGAAACA 3’
	PCR1 R - (Standard CRISPR Kosuke Hiseq)	5’ TCGGCATTCCTGCTGAACCGCTCTTCCGATCTCTAAAGCGCATGCTCCAGAC 3’
	PCR1 F - (Standard CRISPR Kosuke Novaseq)	5’ ACACTCTTTCCCTACACGACGCTCTTCCGATCTCTTGTGGAAAGGACGAAACA 3'
	PCR1 R - (Standard CRISPR Kosuke Novaseq)	5’ GTGACTGGAGTTCAGACGTGTGCTCTTCCGATCTCTAAAGCGCATGCTCCAGAC 3'
	PCR2 F	5’ AATGATACGGCGACCACCGAGATCTACACTCTTTCCCTACACGACGCTCTTCCGATCT 3’
	PCR2 R – barcode	5’ CAAGCAGAAGACGGCATACGAGAT*BARCODE*GAGATCGGTCTCGGCATTCCTGCTGAACCGCTCTTCCGATC 3’
	9385110-U6-Illumina-seq2 (19bp-SE)	5’ TCTTCCGATCTCTTGTGGAAAGGACGAAACACCG 3’
	PCR2 barcodes
	Index	Expected Sequence
	1	ATCACGTT
	2	CGATGTTT
	3	TTAGGCAT
	4	TGACCACT
	5	ACAGTGGT
	6	GCCAATGT
	7	CAGATCTG
	8	ACTTGATG
	9	GATCAGCG
	10	TAGCTTGT
	11	GGCTACAG
	12	CTTGTACT
	13	TGGTTGTT
	14	TCTCGGTT
	15	TAAGCGTT
	16	TCCGTCTT
	17	TGTACCTT
	18	TTCTGTGT
	19	TCTGCTGT
	20	TTGGAGGT
	21	TCGAGCGT
	22	TGATACGT
	23	TGCATAGT
	24	TTGACTCT
	PCR1 - progam
	Cycle number	Denature	Annealing	Extension
	1	98 °C, 30sec
	2-29	98 °C, 10sec	61 °C, 15sec	72 °C, 20sec
	30			72 °C, 2min
	PCR2 - program
	Cycle number	Denature	Annealing	Extension
	1	98 °C, 30sec
	2-9	98 °C, 10sec	66 °C, 15sec	72 °C, 20sec
	10			72 °C, 5min

## Sheet: JAK1 & 2 gRNA site PCR primers
	Primer name	Sequence
	JAK1 F – AW003	TGCTGGCAGTTCACTCATTCAC
	JAK1 R – AW004	GTGACATTTAGCCGCCATCTGT
	JAK2 F – MC462	CACCGTATATTTTCAAGCACGGC
	JAK2 R – MC463	AAACGCCGTGCTTGAAAATATAC
	F = Forward primer
	R = Reverse primer

## Sheet: gRNAs
gRNA	Sequence	Cloning strategy
JAK1 gRNA1	AAGCTCTCTTCCCACGAGG
JAK1 gRNA2	ATGTTGTGGACGATCAACG
JAK2 gRNA1	CTTTGTGGGAAATCTGCAG
JAK2 gRNA2	GTATATTTTCAAGCACGGC
MAP3K7 gRNA1	GACTACAAGGAGATCGAGG
MAP3K7 gRNA2	AAACACCAACTCATTGCGT
CHD1 gRNA1	GGTTATGCAAGCCTTCACA
CHD1 gRNA2	GCTTCTCAAATGAATGCTG
CDX2 gRNA1	AGCGTATGGCGCCCCACTC
CDX2 gRNA2	CGCAGTACCCGGACTACGG
Chd1 gRNA 1 for	CACCGAGACAGATTGATTCATCTG	Golden gate primers for gRNA cloning
Chd1 gRNA 1 rev	AAACCAGATGAATCAATCTGTCTC	Golden gate primers for gRNA cloning
Chd1 gRNA 2 for	CACCGTGCCCAATTCAGACCACCA	Golden gate primers for gRNA cloning
Chd1 gRNA 2 rev	AAACTGGTGGTCTGAATTGGGCAC	Golden gate primers for gRNA cloning
Map3k7 gRNA 1 for	CACCGCCAGCTTTCAGAATCATGT	Golden gate primers for gRNA cloning
Map3k7 gRNA 1 rev	AAACACATGATTCTGAAAGCTGGC	Golden gate primers for gRNA cloning
Map3k7 gRNA 2 for	CACCGCACTGTAAACACCAGCTCA	Golden gate primers for gRNA cloning
Map3k7 gRNA 2 rev	AAACTGAGCTGGTGTTTACAGTGC	Golden gate primers for gRNA cloning
