# Supplementary material for: CRISPR screens in the context of immune selection identify CHD1 and MAP3K7 as mediators of cancer immunotherapy resistance
Source: Cell Rep Med. 2026 Jan 20;7(1):102565. doi: 10.1016/j.xcrm.2025.102565 (PMC12866162; doi:10.1016/j.xcrm.2025.102565)
Supplement: Table S5. TCGA study sample data [file mmc6.xlsx]

## Sheet: Deep deletions
Ref and sample n	Study Reference Number	Concat_names	Tissue_type	Study_Name	CHD1_HOMDEL	CHD1_MAP3K7_HOMDEL	MAP3K7_HOMDEL	Unaltered	Total_Samples	CHD1_Homdel_Percent	MAP3K7_Homdel_Percent	CHD1_and_MAP3K7_Homdel_Percent	Unaltered_Percent
11 (38)	11	Skin - Acral Melanoma (TGEN, Genome Res 2017)	Skin	Acral Melanoma (TGEN, Genome Res 2017)	0	1	0	37	38	0	0	2.63158	97.3684
34 (89)	34	Adrenal Gland - Adrenocortical Carcinoma (TCGA, PanCancer Atlas)	Adrenal Gland	Adrenocortical Carcinoma (TCGA, PanCancer Atlas)	1	0	0	88	89	1.1236	0	0	98.8764
42 (190)	42	Thyroid - Anaplastic Thyroid Cancers (GATCI, Cell Reports 2024)	Thyroid	Anaplastic Thyroid Cancers (GATCI, Cell Reports 2024)	10	8	14	158	190	5.26316	7.36842	4.21053	83.1579
35 (408)	35	Bladder/Urinary Tract - Bladder Urothelial Carcinoma (TCGA, PanCancer Atlas)	Bladder/Urinary Tract	Bladder Urothelial Carcinoma (TCGA, PanCancer Atlas)	2	0	4	402	408	0.490196	0.980392	0	98.5294
24 (105)	24	Bowel - Colon Cancer (CPTAC-2 Prospective, Cell 2019)	Bowel	Colon Cancer (CPTAC-2 Prospective, Cell 2019)	2	0	0	103	105	1.90476	0	0	98.0952
25 (592)	25	Bowel - Colorectal Adenocarcinoma (TCGA, PanCancer Atlas)	Bowel	Colorectal Adenocarcinoma (TCGA, PanCancer Atlas)	7	0	1	584	592	1.18243	0.168919	0	98.6486
30 (48)	30	Lymphoid - Diffuse Large B-Cell Lymphoma (TCGA, PanCancer Atlas)	Lymphoid	Diffuse Large B-Cell Lymphoma (TCGA, PanCancer Atlas)	0	0	3	45	48	0	6.25	0	93.75
28 (182)	28	Esophagus/Stomach - Esophageal Adenocarcinoma (TCGA, PanCancer Atlas)	Esophagus/Stomach	Esophageal Adenocarcinoma (TCGA, PanCancer Atlas)	4	0	0	178	182	2.1978	0	0	97.8022
38 (367)	38	Liver - Liver Hepatocellular Carcinoma (TCGA, PanCancer Atlas)	Liver	Liver Hepatocellular Carcinoma (TCGA, PanCancer Atlas)	0	1	7	359	367	0	1.90736	0.27248	97.8202
20 (182)	20	Lung - Lung Adenocarcinoma (Broad, Cell 2012)	Lung	Lung Adenocarcinoma (Broad, Cell 2012)	3	0	2	177	182	1.64835	1.0989	0	97.2527
21 (302)	21	Lung - Lung Adenocarcinoma (OncoSG, Nat Genet 2020)	Lung	Lung Adenocarcinoma (OncoSG, Nat Genet 2020)	2	0	2	298	302	0.662252	0.662252	0	98.6755
22 (511)	22	Lung - Lung Adenocarcinoma (TCGA, PanCancer Atlas)	Lung	Lung Adenocarcinoma (TCGA, PanCancer Atlas)	3	0	4	504	511	0.587084	0.782779	0	98.6301
12 (64)	12	Skin - Melanoma (MSK, NEJM 2014)	Skin	Melanoma (MSK, NEJM 2014)	2	0	1	61	64	3.125	1.5625	0	95.3125
33 (121)	33	CNS/Brain - Meningioma (University of Toronto, Nature 2021)	CNS/Brain	Meningioma (University of Toronto, Nature 2021)	0	1	5	115	121	0	4.13223	0.826446	95.0413
41 (87)	41	Pleura - Mesothelioma (TCGA, PanCancer Atlas)	Pleura	Mesothelioma (TCGA, PanCancer Atlas)	1	0	0	86	87	1.14943	0	0	98.8506
17 (216)	17	Breast - Metastatic Breast Cancer (INSERM, PLoS Med 2016)	Breast	Metastatic Breast Cancer (INSERM, PLoS Med 2016)	1	1	3	211	216	0.462963	1.38889	0.462963	97.6852
13 (110)	13	Skin - Metastatic Melanoma (DFCI, Science 2015)	Skin	Metastatic Melanoma (DFCI, Science 2015)	2	0	1	107	110	1.81818	0.909091	0	97.2727
14 (37)	14	Skin - Metastatic Melanoma (UCLA, Cell 2016)	Skin	Metastatic Melanoma (UCLA, Cell 2016)	0	0	3	34	37	0	8.10811	0	91.8919
1 (61)	1	Prostate - Metastatic Prostate Adenocarcinoma (MCTP, Nature 2012)	Prostate	Metastatic Prostate Adenocarcinoma (MCTP, Nature 2012)	10	2	1	46	59	16.9492	1.69492	3.38983	77.9661
2 (444)	2	Prostate - Metastatic Prostate Adenocarcinoma (SU2C/PCF Dream Team, PNAS 2019)	Prostate	Metastatic Prostate Adenocarcinoma (SU2C/PCF Dream Team, PNAS 2019)	11	6	20	407	444	2.47748	4.5045	1.35135	91.6667
26 (12)	26	Soft Tissue - Myoepithelial Carcinomas of Soft Tissue (WCM, CSH Molecular Case Studies 2022)	Soft Tissue	Myoepithelial Carcinomas of Soft Tissue (WCM, CSH Molecular Case Studies 2022)	0	0	1	11	12	0	8.33333	0	91.6667
23 (572)	23	Ovary/Fallopian Tube - Ovarian Serous Cystadenocarcinoma (TCGA, PanCancer Atlas)	Ovary/Fallopian Tube	Ovarian Serous Cystadenocarcinoma (TCGA, PanCancer Atlas)	12	0	1	559	572	2.0979	0.174825	0	97.7273
15 (27)	15	Breast - Pan-cancer Analysis of Advanced and Metastatic Tumors (BCGSC, Nature Cancer 2020)	Breast	Pan-cancer Analysis of Advanced and Metastatic Tumors (BCGSC, Nature Cancer 2020)	3	0	0	144	147	2.04082	0	0	97.9592
15 (147)	15	NSCLC - Pan-cancer Analysis of Advanced and Metastatic Tumors (BCGSC, Nature Cancer 2020)	NSCLC	Pan-cancer Analysis of Advanced and Metastatic Tumors (BCGSC, Nature Cancer 2020)	2	0	1	58	61	3.27869	1.63934	0	95.082
15 (61)	15	Ovarian - Pan-cancer Analysis of Advanced and Metastatic Tumors (BCGSC, Nature Cancer 2020)	Ovarian	Pan-cancer Analysis of Advanced and Metastatic Tumors (BCGSC, Nature Cancer 2020)	1	0	0	27	28	3.57143	0	0	96.4286
15 (28)	15	Skin - Pan-cancer Analysis of Advanced and Metastatic Tumors (BCGSC, Nature Cancer 2020)	Skin	Pan-cancer Analysis of Advanced and Metastatic Tumors (BCGSC, Nature Cancer 2020)	1	0	0	26	27	3.7037	0	0	96.2963
3 (275)	3	Breast - Pan-cancer analysis of whole genomes (ICGC/TCGA, Nature 2020)	Breast	Pan-cancer analysis of whole genomes (ICGC/TCGA, Nature 2020)	5	1	4	201	211	2.36967	1.89573	0.473934	95.2607
3 (213)	3	Esophagastric - Pan-cancer analysis of whole genomes (ICGC/TCGA, Nature 2020)	Esophagastric	Pan-cancer analysis of whole genomes (ICGC/TCGA, Nature 2020)	6	1	1	157	165	3.63636	0.606061	0.606061	95.1515
3 (38)	3	Lung - Pan-cancer analysis of whole genomes (ICGC/TCGA, Nature 2020)	Lung	Pan-cancer analysis of whole genomes (ICGC/TCGA, Nature 2020)	1	0	0	37	38	2.63158	0	0	97.3684
3 (131)	3	Ovarian - Pan-cancer analysis of whole genomes (ICGC/TCGA, Nature 2020)	Ovarian	Pan-cancer analysis of whole genomes (ICGC/TCGA, Nature 2020)	3	0	0	107	110	2.72727	0	0	97.2727
3 (165)	3	Prostate - Pan-cancer analysis of whole genomes (ICGC/TCGA, Nature 2020)	Prostate	Pan-cancer analysis of whole genomes (ICGC/TCGA, Nature 2020)	7	2	9	257	275	2.54545	3.27273	0.727273	93.4545
3 (24)	3	Uterine Endometrioid - Pan-cancer analysis of whole genomes (ICGC/TCGA, Nature 2020)	Uterine Endometrioid	Pan-cancer analysis of whole genomes (ICGC/TCGA, Nature 2020)	0	0	1	23	24	0	4.16667	0	95.8333
40 (109)	40	Pancreas - Pancreatic Cancer (UTSW, Nat Commun 2015)	Pancreas	Pancreatic Cancer (UTSW, Nat Commun 2015)	4	0	9	96	109	3.66972	8.25688	0	88.0734
31 (764)	31	Lymphoid - Pediatric Acute Lymphoid Leukemia - Phase II (TARGET, 2018)	Lymphoid	Pediatric Acute Lymphoid Leukemia - Phase II (TARGET, 2018)	3	1	20	740	764	0.39267	2.6178	0.13089	96.8586
39 (240)	39	Myeloid - Pediatric Acute Myeloid Leukemia (TARGET, 2018)	Myeloid	Pediatric Acute Myeloid Leukemia (TARGET, 2018)	6	0	0	234	240	2.5	0	0	97.5
32 (59)	32	Peripheral Nervous System - Pediatric Neuroblastoma (TARGET, 2018)	Peripheral Nervous System	Pediatric Neuroblastoma (TARGET, 2018)	1	0	0	58	59	1.69492	0	0	98.3051
37 (129)	37	Kidney - Pediatric Wilms' Tumor (TARGET, 2018)	Kidney	Pediatric Wilms' Tumor (TARGET, 2018)	0	0	2	127	129	0	1.55039	0	98.4496
4 (109)	4	Prostate - Prostate Adenocarcinoma (Broad/Cornell, Nat Genet 2012)	Prostate	Prostate Adenocarcinoma (Broad/Cornell, Nat Genet 2012)	6	0	0	103	109	5.50459	0	0	94.4954
5 (149)	5	Prostate - Prostate Adenocarcinoma (Fred Hutchinson CRC, Nat Med 2016)	Prostate	Prostate Adenocarcinoma (Fred Hutchinson CRC, Nat Med 2016)	6	0	4	139	149	4.02685	2.68456	0	93.2886
6 (205)	6	Prostate - Prostate Adenocarcinoma (MSK, Cancer Cell 2010)	Prostate	Prostate Adenocarcinoma (MSK, Cancer Cell 2010)	12	0	3	190	205	5.85366	1.46341	0	92.6829
7 (65)	7	Prostate - Prostate Adenocarcinoma (SMMU, Eur Urol 2017)	Prostate	Prostate Adenocarcinoma (SMMU, Eur Urol 2017)	11	2	3	49	65	16.9231	4.61538	3.07692	75.3846
8 (489)	8	Prostate - Prostate Adenocarcinoma (TCGA, PanCancer Atlas)	Prostate	Prostate Adenocarcinoma (TCGA, PanCancer Atlas)	15	19	26	429	489	3.06748	5.31697	3.88548	87.7301
9 (44)	9	Prostate - Prostate Cancer MDA PCa PDX (MD Anderson, Clin Cancer Res 2024)	Prostate	Prostate Cancer MDA PCa PDX (MD Anderson, Clin Cancer Res 2024)	2	0	0	42	44	4.54545	0	0	95.4545
18 (122)	18	Breast - Proteogenomic landscape of breast cancer (CPTAC, Cell 2020)	Breast	Proteogenomic landscape of breast cancer (CPTAC, Cell 2020)	3	0	1	118	122	2.45902	0.819672	0	96.7213
16 (367)	16	Skin - Skin Cutaneous Melanoma (TCGA, PanCancer Atlas)	Skin	Skin Cutaneous Melanoma (TCGA, PanCancer Atlas)	1	0	4	362	367	0.27248	1.08992	0	98.6376
29 (438)	29	Esophagus/Stomach - Stomach Adenocarcinoma (TCGA, PanCancer Atlas)	Esophagus/Stomach	Stomach Adenocarcinoma (TCGA, PanCancer Atlas)	3	0	5	430	438	0.684932	1.14155	0	98.1735
27 (48)	27	Soft Tissue - The Angiosarcoma Project - Count Me In (Nature Medicine, 2020)	Soft Tissue	The Angiosarcoma Project - Count Me In (Nature Medicine, 2020)	0	0	3	45	48	0	6.25	0	93.75
19 (237)	19	Breast - The Metastatic Breast Cancer Project (Archived, 2020)	Breast	The Metastatic Breast Cancer Project (Archived, 2020)	2	0	2	233	237	0.843882	0.843882	0	98.3122
10 (82)	10	Prostate - The Metastatic Prostate Cancer Project (Provisional, June 2021)	Prostate	The Metastatic Prostate Cancer Project (Provisional, June 2021)	1	2	5	74	82	1.21951	6.09756	2.43902	90.2439
36 (80)	36	Eye - Uveal Melanoma (TCGA, PanCancer Atlas)	Eye	Uveal Melanoma (TCGA, PanCancer Atlas)	0	0	3	77	80	0	3.75	0	96.25
43 (60)	43	Head and Neck - Adenoid Cystic Carcinoma (MSK, Nat Genet 2013)	Head and Neck	Adenoid Cystic Carcinoma (MSK, Nat Genet 2013)	0	0	1	59	60	0	1.66667	0	98.3333
