# Supplementary material for: CRISPR screens in the context of immune selection identify CHD1 and MAP3K7 as mediators of cancer immunotherapy resistance
Source: Cell Rep Med. 2026 Jan 20;7(1):102565. doi: 10.1016/j.xcrm.2025.102565 (PMC12866162; doi:10.1016/j.xcrm.2025.102565)
Supplement: Table S6. DNA and RNA sequencing ENA accession numbers [file mmc7.xlsx]

## Sheet: Sheet1
Study	ENA Study Accession Number	SequenceScape ID	Project	Description	Samples
SLCas9_JAK1_JAK2_SK-MEL-2_exp1_16.02.23	ERP145139	7234	3141	CRISPR/Cas9 screens SK-MEL-2	25
SLCas9_JAK1_JAK2_SK-MEL-2_exp2_16.02.23	ERP145138	7235	3149	CRISPR/Cas9 screens SK-MEL-2	25
SLCas9_JAK1_HT29_exp1_290422	ERP168780	6888	2937	CRISPR/Cas9 screens HT-29	12
SLCas9_JAK1_HT29_exp2_290422	ERP142756	6889	3032	CRISPR/Cas9 screens HT-29	12
SLCas9_JAK2_HT-29_21.12.22	ERP168941	7196	3067	CRISPR/Cas9 screens HT-29	24
SLCas9_JAK1_JAK2_A375_exp1_150722	ERP140862	6992	2977	CRISPR/Cas9 screens A375	20
SLCas9_JAK1_JAK2_A375_exp2_150722	ERP141157	6993	3038	CRISPR/Cas9 screens A375	20
AW_HT-29_RNAseq_exp1&2_120623	ERP148434	7376	3193	RNA sequencing HT-29
AW_VCaP_RNAseq_exp1_210423	ERP146719	7310	3183	RNA sequencing VCaP
IFUNCONC_Genome-wide CRISPR-Cas9 screening of Human Organoid Lines_Min Lib	ERP171215	6328	2528	CRISPR/Cas9 screens CRC-9	17
