# Supplementary material for: CRISPR screens in the context of immune selection identify CHD1 and MAP3K7 as mediators of cancer immunotherapy resistance
Source: Cell Rep Med. 2026 Jan 20;7(1):102565. doi: 10.1016/j.xcrm.2025.102565 (PMC12866162; doi:10.1016/j.xcrm.2025.102565)
Supplement: Table S7. Raw CRISPR read counts [file mmc8.xlsx]

## Sheet: Supplemental_Table_S7
	sgRNA	gene	plasmid_minlib_v1.sample	SK_JAK1_B8_CTRL_exp2	SK_JAK1_B8_IFNb_exp2	SK_JAK1_B8_IFNg_exp2	SK_JAK1_B8_IL.6_exp2	SK_JAK1_B8_T0_exp2	SK_JAK1_C8_CTRL_exp2	SK_JAK1_C8_IFNb_exp2	SK_JAK1_C8_IFNg_exp2	SK_JAK1_C8_IL.6_exp2	SK_JAK1_C8_T0_exp2	SK_JAK2_C4_CTRL_exp2	SK_JAK2_C4_IFNb_exp2	SK_JAK2_C4_IFNg_exp2	SK_JAK2_C4_IL.6_exp2	SK_JAK2_C4_T0_exp2	SK_JAK2_D5_CTRL_exp2	SK_JAK2_D5_IFNb_exp2	SK_JAK2_D5_IFNg_exp2	SK_JAK2_D5_IL.6_exp2	SK_JAK2_D5_T0_exp2	SK_WT_CTRL_exp2	SK_WT_IFNb_exp2	SK_WT_IFNg_exp2	SK_WT_IL.6_exp2	SK_WT_T0_exp2	SK_JAK1_B8_CTRL_exp1	SK_JAK1_B8_IFNb_exp1	SK_JAK1_B8_IFNg_exp1	SK_JAK1_B8_IL.6_exp1	SK_JAK1_B8_T0_exp1	SK_JAK1_C8_CTRL_exp1	SK_JAK1_C8_IFNb_exp1	SK_JAK1_C8_IFNg_exp1	SK_JAK1_C8_IL.6_exp1	SK_JAK1_C8_T0_exp1	SK_JAK2_C4_CTRL_exp1	SK_JAK2_C4_IFNb_exp1	SK_JAK2_C4_IFNg_exp1	SK_JAK2_C4_IL.6_exp1	SK_JAK2_C4_T0_exp1	SK_JAK2_D5_CTRL_exp1	SK_JAK2_D5_IFNb_exp1	SK_JAK2_D5_IFNg_exp1	SK_JAK2_D5_IL.6_exp1	SK_JAK2_D5_T0_exp1	SK_WT_CTRL_exp1
1	1126140296	C15orf48	218	183	178	152	130	116	162	199	137	129	171	59	160	158	198	152	75	85	149	124	101	113	175	199	86	129	147	143	151	200	112	92	102	69	161	75	119	113	126	96	104	128	119	121	52	132	91
2	927569626	FAM228B	552	322	284	370	272	253	272	293	308	247	269	170	464	371	262	279	287	355	257	397	225	272	305	410	388	282	258	266	220	256	275	209	236	349	238	205	293	299	207	349	297	348	312	270	165	249	239
3	1079179205	MRGPRX4	456	230	275	295	236	160	286	307	263	280	275	119	240	214	152	198	198	197	168	309	201	208	233	277	162	163	198	205	262	272	176	222	216	76	240	210	201	497	166	143	201	198	268	149	85	148	290
4	1128081519	PLEKHO2	545	298	218	340	211	199	248	267	339	223	265	132	383	186	213	258	225	193	249	183	221	180	444	300	244	213	210	183	110	237	220	218	276	445	331	205	326	210	325	245	281	235	243	244	350	210	231
5	1143668510	RPL26	570	43	43	84	87	159	57	61	82	67	182	8	26	79	28	204	51	45	48	36	173	73	33	88	38	199	70	64	85	51	156	20	84	0	44	166	29	9	49	83	177	49	17	67	43	144	40
6	1131648116	MCTP2	720	302	400	399	206	374	292	358	339	354	335	195	392	419	327	288	260	317	280	324	258	304	313	148	350	306	239	292	266	302	216	349	342	562	307	222	325	324	240	345	303	387	281	363	248	247	253
7	991769396	SERF1A	377	89	193	232	132	171	129	103	138	129	149	42	66	72	62	135	47	51	96	54	123	115	125	25	70	134	116	179	163	103	126	59	104	35	89	140	119	18	94	95	146	74	88	103	10	119	84
8	1139467711	FBXL8	757	328	452	299	423	295	365	435	427	419	337	137	254	283	357	297	314	241	258	362	323	167	217	311	255	275	280	325	515	320	284	316	281	190	206	289	384	276	369	290	307	269	166	388	116	235	249
9	922464652	EPHX1	741	182	291	351	318	273	304	228	224	270	312	101	326	384	191	299	148	214	148	166	251	240	259	208	272	324	191	255	291	206	190	291	461	157	216	302	268	316	218	234	274	179	118	251	371	251	239
10	1065372272	ENKUR	451	277	313	346	232	256	239	295	361	268	254	131	288	294	176	321	177	161	191	282	263	215	248	277	169	276	194	216	232	342	238	272	274	193	233	203	259	194	125	199	241	278	193	218	645	234	197
11	1041281676	CHCHD7	301	185	279	197	226	160	163	222	179	218	122	51	51	121	192	131	145	120	171	215	165	133	116	181	217	151	165	258	338	279	187	261	58	65	216	132	151	231	165	202	176	244	75	98	43	130	214
12	1088262993	RAB39A	481	259	281	347	238	241	301	216	238	188	250	118	247	292	217	279	221	373	275	319	204	227	325	205	253	202	205	284	286	193	185	225	396	301	187	191	257	147	319	443	168	361	128	164	119	197	180
13	1067109228	HNRNPF	703	63	109	102	124	249	120	143	110	85	320	28	102	81	42	195	61	59	75	61	166	104	233	27	98	227	65	61	112	62	173	68	50	82	70	230	73	31	133	111	251	71	36	25	13	231	80
14	1161069776	JSRP1	635	289	272	362	369	303	319	337	379	328	345	119	317	313	284	305	229	221	232	288	276	229	241	258	232	240	297	302	394	369	308	335	349	181	327	274	294	134	438	307	248	389	257	255	527	302	231
15	901061322	PLEKHG5	766	395	434	420	354	460	272	493	428	449	330	226	516	677	451	365	407	281	399	378	329	336	468	480	422	351	321	328	443	359	349	315	456	470	237	382	336	282	392	295	392	328	394	327	266	310	287
16	1005475047	H2BC7	683	51	155	89	80	161	140	131	210	171	276	78	80	121	119	236	150	97	128	121	194	136	102	147	162	262	79	60	156	92	154	125	212	133	173	227	93	7	116	78	188	113	80	82	223	137	130
17	1090144794	OR8D1	706	316	513	511	344	386	502	395	523	383	379	202	650	496	475	411	383	576	434	531	392	363	657	580	323	414	335	436	465	410	341	451	541	383	482	343	542	842	389	442	415	443	432	438	179	448	515
18	1114517246	BCL2L2	718	132	148	197	121	267	167	213	164	226	211	73	70	164	183	235	125	82	130	228	195	143	215	200	264	269	150	165	128	183	314	138	102	49	160	216	79	94	265	123	267	111	26	107	171	185	181
19	1128294082	RPL4	379	45	33	28	29	100	27	23	46	32	85	4	36	20	5	106	12	0	9	18	75	15	34	28	38	86	13	26	38	10	66	3	6	0	37	81	10	9	0	3	94	7	0	45	11	192	21
20	1183308258	TMPRSS6	553	323	418	458	358	232	353	415	239	344	267	144	335	316	301	250	229	158	354	368	260	236	296	187	356	218	267	304	286	321	191	241	163	258	239	212	450	216	216	298	210	306	237	228	480	170	256
21	1078000205	OLFML1	320	159	158	240	183	115	193	238	153	209	134	90	213	240	216	143	179	69	142	180	137	99	195	209	199	109	142	170	210	187	127	143	164	47	149	100	177	180	129	94	160	181	131	173	442	127	194
22	1200328121	RAB39B	344	117	316	246	244	193	227	232	202	248	221	158	327	296	251	276	254	165	217	343	218	193	289	317	296	238	191	207	152	299	209	237	216	334	168	247	286	289	222	218	233	329	151	140	281	197	243
23	900201090	MRPL20	416	183	244	214	209	178	167	268	181	221	191	103	200	235	190	218	137	294	223	273	193	143	214	328	105	162	187	224	215	157	223	129	241	26	215	159	225	302	206	98	257	221	278	184	431	193	202
24	1178842119	CBR3	611	258	469	368	251	276	333	339	277	285	327	144	647	399	369	344	292	886	283	410	313	352	788	770	283	328	217	295	201	239	223	282	320	236	340	265	227	362	239	125	304	220	555	258	205	241	317
25	1178442435	CFAP298	616	84	176	107	119	300	45	105	87	102	266	38	343	95	75	254	72	153	54	110	216	66	227	201	134	244	104	93	191	83	237	108	45	235	56	222	45	106	96	42	225	163	294	106	322	235	110
26	1130357859	HDGFL3	489	251	334	225	277	287	151	207	242	251	240	163	321	404	280	238	335	181	220	400	245	264	294	264	253	234	198	253	153	321	225	256	218	98	190	153	255	349	214	385	291	223	159	180	93	194	169
27	1148551278	HOXB3	512	219	168	130	164	225	139	207	213	144	274	44	85	111	83	164	111	73	130	230	123	108	138	77	114	171	83	135	200	132	190	131	109	130	116	193	138	113	193	114	172	221	24	117	164	137	154
28	1124934058	KATNBL1	530	202	245	243	201	303	182	150	74	144	275	83	213	200	208	178	167	159	207	183	203	211	192	48	108	188	323	342	343	303	306	230	73	181	211	233	202	144	139	127	211	136	81	142	346	205	144
29	1003057741	SERPINB1	580	269	404	320	262	315	286	320	375	279	265	89	263	208	172	243	292	294	224	361	265	340	280	458	200	190	326	324	384	268	199	259	405	146	220	246	291	228	268	216	306	196	238	211	122	225	228
30	976294398	HELQ	679	256	221	355	227	326	245	313	253	228	290	61	603	256	231	240	251	375	226	305	225	374	479	545	224	269	214	294	305	334	205	260	221	354	226	267	171	218	265	112	350	278	256	276	206	195	207
31	917881477	SOAT1	550	227	266	218	177	265	215	264	210	281	272	177	258	316	225	264	192	364	235	223	228	224	358	326	292	265	183	224	280	255	176	216	170	73	255	239	232	94	143	76	257	308	213	221	609	278	243
32	1003314729	RPP40	751	141	205	186	166	395	127	142	158	118	346	87	146	187	142	357	161	80	200	175	304	141	118	159	189	360	96	237	225	122	388	102	149	61	120	307	139	171	161	226	306	205	88	144	158	306	128
33	911040824	BCAR3	565	116	98	109	100	154	90	72	75	126	153	57	173	140	105	194	131	120	159	133	189	73	113	115	63	157	50	64	40	74	90	116	142	108	108	157	111	60	115	73	150	93	54	63	168	201	115
34	1118831992	SLC39A9	654	213	163	389	228	250	193	224	214	283	274	87	136	183	183	241	135	201	165	199	227	258	370	328	265	267	249	142	142	143	243	193	174	1002	265	267	147	96	136	126	238	258	156	163	198	204	240
35	1096777563	HOXC11	548	113	200	196	129	204	127	130	159	135	230	95	139	282	137	219	121	120	113	145	176	162	175	166	188	180	144	137	226	165	175	150	195	88	112	214	130	124	91	29	267	96	113	125	134	155	107
36	1174765948	TSHZ2	473	236	239	294	211	229	166	137	169	230	138	66	303	116	192	152	94	354	124	126	230	150	203	350	132	183	146	170	182	141	161	183	174	270	201	176	213	277	172	214	181	135	218	123	246	152	159
37	1001576819	DUSP1	623	222	316	307	246	232	304	399	309	317	239	88	342	247	191	266	209	195	227	259	306	181	196	218	272	236	269	315	350	416	164	402	340	402	321	248	280	167	149	314	230	160	132	226	169	153	260
38	1198720807	MCF2	558	178	278	237	181	221	147	275	241	181	252	89	265	333	229	299	215	148	196	159	207	190	293	315	226	259	317	294	519	292	231	235	246	125	221	241	222	397	282	222	212	235	323	163	94	206	338
39	1062641843	PNPLA7	598	285	494	386	369	359	310	453	302	355	297	133	538	234	300	267	365	242	378	315	309	261	370	354	286	282	346	301	222	378	246	353	290	198	296	272	348	254	245	214	277	446	350	299	346	236	244
40	1051209028	CER1	529	235	193	200	255	174	291	248	332	267	280	179	303	203	242	258	256	206	695	403	245	190	246	549	329	269	219	195	191	217	209	222	167	160	245	214	308	144	363	307	257	298	231	210	139	217	262
41	904063277	FAM76A	563	193	226	327	200	206	218	332	209	191	188	89	223	184	198	208	183	155	162	187	176	226	297	288	190	276	275	300	399	184	199	290	112	111	212	226	216	545	156	286	251	157	194	169	113	144	185
42	1168599214	ZNF154	498	167	239	263	238	254	193	269	141	245	302	118	192	164	216	203	215	205	186	190	185	214	248	480	206	225	210	248	131	153	197	192	297	148	180	222	204	130	239	249	223	196	132	167	259	197	244
43	1019425315	COX19	283	138	163	147	121	149	99	223	124	132	176	67	377	212	140	120	214	176	154	131	135	102	187	203	135	106	116	143	242	116	104	183	124	31	129	162	137	68	172	98	121	115	240	120	99	104	164
44	1167979209	VN1R2	466	181	272	146	191	262	224	231	216	263	213	175	282	247	178	248	322	218	279	328	208	284	265	540	261	260	252	253	211	250	192	292	203	72	201	238	286	198	224	268	287	195	96	284	180	219	219
45	1083791659	BATF2	579	207	272	291	277	259	255	348	360	277	427	117	225	281	348	286	254	336	380	323	294	275	275	383	274	238	303	207	338	457	280	365	324	274	215	269	254	225	401	351	260	336	220	315	374	223	277
46	1101915545	DAO	390	140	190	206	239	223	174	151	216	135	207	92	171	226	128	208	183	166	110	114	176	109	209	137	168	181	157	235	263	166	170	176	155	78	228	180	161	199	149	91	198	192	208	130	108	185	125
47	1197980757	RAP2C	471	256	313	268	187	195	228	336	242	228	174	141	404	561	257	251	195	246	286	214	207	197	469	304	271	274	243	294	375	231	160	259	176	225	180	200	248	199	274	230	214	287	131	252	235	241	215
48	1168720548	CHMP2A	613	63	30	55	60	341	3	26	8	11	193	5	58	29	3	168	32	12	21	13	160	35	0	30	18	199	22	32	5	55	165	22	24	149	10	233	0	1	30	72	154	24	0	0	0	176	69
49	1025743216	ZNF735	543	290	422	451	384	322	343	486	394	385	318	197	709	494	371	338	411	505	424	563	291	334	452	570	452	340	340	392	310	397	284	372	447	578	378	270	342	329	317	336	373	388	444	380	644	206	438
50	989253421	C9	942	370	631	536	351	372	436	480	443	404	437	200	568	522	230	390	385	327	324	370	372	348	524	348	355	407	363	406	276	455	334	305	349	320	303	327	403	554	498	379	442	338	431	346	428	319	337
51	927566858	PFN4	434	284	292	329	190	258	208	362	318	283	238	95	255	247	218	212	144	188	163	215	247	207	289	321	234	203	222	150	213	131	160	134	261	25	198	173	196	306	336	289	211	177	230	182	212	143	156
52	1038788558	SMIM18	937	331	449	431	391	334	322	347	378	317	388	97	265	328	266	379	305	191	216	210	356	233	265	236	228	309	273	376	481	281	408	287	546	199	254	301	357	350	445	236	408	328	255	226	236	252	272
53	1083713369	SLC22A11	653	398	494	453	441	438	334	460	343	298	323	156	383	377	324	286	239	185	288	413	264	377	302	357	347	282	439	356	347	385	319	285	188	562	275	295	344	289	322	154	315	261	150	291	525	205	256
54	1187008792	ASB9	588	348	523	306	396	334	324	353	284	370	302	160	527	334	256	366	380	344	256	346	277	305	352	469	322	274	362	387	396	293	387	257	223	463	286	284	290	732	302	275	362	383	436	331	377	292	325
55	1195283318	TCEAL9	295	272	238	264	273	138	540	276	310	227	221	119	275	262	273	188	260	193	237	313	191	195	250	419	194	190	162	215	184	174	217	223	304	336	195	183	310	203	186	235	198	257	278	181	98	178	225
56	1082113858	OR4S1	975	497	775	803	692	450	629	613	586	567	446	368	711	687	515	478	544	643	712	651	362	489	751	718	462	478	564	718	675	475	456	476	602	307	475	385	571	526	414	519	452	574	546	416	465	355	432
57	1088011116	CASP5	554	307	472	386	421	244	378	262	385	359	292	198	415	422	353	296	390	352	264	333	232	325	333	304	284	262	341	431	198	341	270	297	351	443	340	181	341	431	453	276	283	273	265	334	255	211	329
58	950017262	CAMK1	668	278	249	275	321	325	325	200	363	238	339	130	430	306	244	282	283	161	304	303	248	255	280	205	290	341	250	218	293	251	274	420	369	246	342	357	239	207	352	268	313	315	87	264	222	260	268
59	923572460	TOMM20	663	42	59	74	32	269	80	106	38	44	282	16	64	38	65	162	58	32	25	55	172	49	60	260	111	204	48	53	7	28	145	34	148	54	32	241	61	56	77	99	187	65	15	26	3	172	88
60	1143482167	DVL2	664	177	209	210	259	194	223	246	307	348	218	79	215	400	196	184	264	315	264	292	206	207	381	202	279	239	140	251	206	163	259	250	258	379	196	195	271	168	156	304	241	230	288	237	243	219	165
61	1005683221	ZSCAN9	683	471	516	480	526	360	522	416	480	460	382	189	398	280	427	385	373	503	344	452	359	334	275	388	310	296	434	441	410	424	351	392	525	310	279	380	327	407	275	391	353	321	234	429	428	252	379
62	1047346652	FER1L6	855	315	526	501	267	357	369	374	470	372	408	182	371	371	366	297	516	446	507	520	334	559	585	389	488	357	404	413	359	353	248	464	563	514	351	382	432	391	454	454	361	344	394	362	278	264	256
63	1129334097	ULK3	763	207	363	215	297	307	351	326	313	316	350	136	330	344	364	340	253	350	228	220	260	315	421	336	317	316	248	323	363	334	244	421	412	294	314	338	226	213	445	294	391	261	269	207	353	260	256
64	1170215485	SEL1L2	614	286	321	413	401	341	216	247	209	182	299	84	221	281	220	287	206	146	219	273	247	204	252	366	240	275	311	336	404	269	245	223	226	80	179	230	273	151	348	125	303	257	216	232	270	285	216
65	1045021063	RPL30	604	32	47	39	60	228	53	129	70	87	229	19	28	63	88	226	51	5	43	42	229	27	104	12	37	177	83	77	25	47	156	24	61	0	30	178	45	176	25	19	182	53	46	32	48	159	68
66	1199731847	MTM1	353	170	173	163	169	155	118	154	133	182	137	104	164	202	179	196	110	118	101	98	159	102	201	189	111	157	171	140	194	128	168	124	120	270	117	174	110	177	206	176	148	117	95	191	188	119	129
67	1127450039	CCNB2	461	134	233	201	194	195	216	204	173	161	241	105	251	199	158	246	181	261	257	152	243	232	213	157	201	211	205	219	305	260	158	130	232	124	224	253	173	134	324	195	189	259	135	194	50	186	136
68	1029914579	ORC5	120	26	130	94	40	114	70	36	60	43	83	21	26	52	38	66	53	46	47	20	104	37	79	41	37	73	51	45	60	35	93	58	32	2	46	74	18	17	70	65	100	36	46	51	7	51	25
69	973255918	TXK	568	192	343	230	286	215	266	317	259	311	193	164	346	359	310	246	217	166	246	389	196	246	180	302	237	230	188	338	464	276	226	287	340	297	336	160	259	182	258	292	283	220	131	218	261	172	267
70	1028383492	STEAP2	296	116	166	175	134	152	200	200	204	229	188	79	271	154	233	109	148	100	111	136	111	160	230	165	182	183	167	188	221	130	162	173	76	90	129	142	118	125	125	78	148	174	249	103	130	125	181
71	935030952	TXNDC9	598	195	233	233	186	189	165	181	221	151	227	88	151	166	145	179	193	195	147	269	164	158	90	419	170	153	164	169	153	137	177	128	74	54	136	185	172	122	62	170	200	121	33	109	231	182	102
72	1170406277	MACROD2	452	117	229	241	221	204	189	259	174	308	234	145	158	356	302	241	191	139	231	224	193	281	336	305	244	289	165	163	124	191	147	168	190	165	200	186	190	128	201	195	182	210	29	161	190	214	172
73	1077573643	ZNF195	161	130	137	743	140	120	145	173	159	130	112	77	206	268	160	165	114	86	117	95	74	123	191	270	188	107	100	180	69	127	111	191	130	103	100	106	107	78	131	131	119	97	76	61	179	82	118
74	1147545354	KRT31	536	262	330	300	342	302	301	321	404	278	308	131	398	427	315	313	275	304	305	395	288	287	304	299	277	271	321	290	202	246	160	255	203	128	338	198	212	228	208	173	303	257	199	294	209	229	229
75	937185884	EPB41L5	399	199	171	279	178	220	152	180	150	185	195	103	280	226	145	274	204	202	201	175	199	310	328	224	362	212	217	229	308	195	202	172	139	119	250	197	224	244	181	138	211	205	207	171	438	179	218
76	1005688246	ZSCAN26	369	163	226	209	103	205	165	222	233	176	177	105	243	281	227	188	205	186	111	161	178	209	270	197	275	134	158	271	189	132	146	147	227	48	136	157	194	130	354	131	201	140	166	209	754	153	169
77	906015678	CCDC30	510	151	160	201	145	207	203	172	120	164	191	86	135	148	161	264	136	101	172	130	163	242	208	357	121	212	131	230	129	160	152	217	160	80	176	192	150	65	153	107	242	117	147	108	69	124	134
78	1045126469	VPS13B	545	225	236	330	317	240	296	367	402	382	280	140	290	289	350	279	336	328	297	393	349	346	489	701	337	316	343	238	450	279	244	273	162	477	248	286	477	259	267	295	292	311	177	248	266	311	321
79	1192333703	DGAT2L6	468	226	191	313	234	268	255	215	309	246	225	83	247	343	309	288	237	160	151	273	220	234	343	296	264	226	207	173	164	196	198	265	230	271	255	244	227	215	153	264	250	210	99	203	109	171	298
80	912265882	SLC25A24	535	161	134	149	153	163	148	160	178	76	174	68	72	224	157	187	126	143	126	268	138	216	161	197	181	152	106	206	245	163	147	117	150	167	128	184	105	135	106	107	132	85	107	110	100	148	93
81	941974836	METTL8	582	315	371	411	383	334	325	415	299	338	297	161	466	383	331	300	377	422	422	414	259	313	395	324	529	311	331	363	605	376	299	385	495	167	298	276	426	330	347	261	316	281	425	344	370	229	322
82	905409951	EPHA10	580	81	153	127	159	170	144	215	171	153	207	104	168	187	176	245	194	135	138	237	200	167	268	175	144	191	121	215	157	200	192	172	211	42	138	202	223	152	118	90	256	231	187	201	447	166	153
83	1055308257	C9orf40	664	216	337	308	271	292	351	515	374	349	307	157	306	345	310	306	427	326	395	363	301	348	469	437	326	378	371	456	241	334	328	296	440	199	326	290	317	336	247	226	305	329	313	275	354	320	277
84	953402185	NKTR	532	163	443	324	329	217	371	415	371	290	339	138	282	359	290	270	290	213	174	295	222	187	231	282	251	289	259	400	373	349	205	227	334	313	196	210	234	262	301	232	264	177	244	307	267	303	179
85	1178185543	CLDN8	384	266	374	364	301	244	197	221	193	177	191	140	809	274	250	198	260	985	211	135	200	201	566	485	355	236	157	296	281	199	208	189	108	120	189	164	203	1043	135	164	236	149	575	191	196	213	210
86	1005931765	HLA-E	363	245	269	251	170	203	213	223	172	223	203	90	280	165	173	227	154	114	139	126	168	210	280	207	207	201	147	212	117	223	210	239	231	205	226	135	153	147	194	88	213	218	85	249	243	154	192
87	1101169469	NUP37	426	69	132	327	81	229	214	191	222	159	266	78	121	190	115	213	85	86	112	142	167	123	116	163	78	165	140	92	109	80	133	108	158	166	157	141	111	66	74	48	185	123	72	72	249	150	141
88	1020251165	KDELR2	595	320	218	220	269	297	267	254	229	258	312	120	446	317	305	296	311	235	286	309	288	312	165	159	231	313	141	246	222	332	238	232	294	146	215	247	161	226	150	153	306	187	161	284	505	241	165
89	1156129861	NOL4	539	240	360	317	225	203	296	305	256	227	294	121	294	272	264	273	317	176	210	248	227	264	429	422	230	265	238	295	356	346	174	285	213	376	233	237	183	147	169	203	205	238	227	223	141	243	201
90	976256717	PLAC8	648	178	274	274	209	253	260	234	314	240	261	137	455	254	136	303	237	251	183	276	230	250	292	221	266	225	306	347	346	267	269	223	228	162	207	227	207	386	288	255	294	305	280	239	218	192	267
91	1045335630	ZNF706	521	282	303	297	262	235	282	285	338	394	290	138	129	226	272	264	162	150	203	297	251	157	208	229	209	245	153	242	90	278	211	247	327	181	409	238	216	359	132	331	268	225	33	246	555	197	214
92	932641519	ALMS1	846	267	251	381	249	269	275	372	530	390	307	138	367	352	273	419	346	291	262	496	329	234	371	294	271	316	259	299	332	242	237	284	326	181	293	387	409	491	359	396	316	390	214	378	133	298	320
93	1015712318	PDE7B	506	283	305	266	237	291	176	201	196	189	273	83	116	190	199	162	172	92	152	207	178	204	321	223	214	243	153	152	265	240	153	171	113	274	199	197	205	239	215	136	212	125	62	160	83	193	187
94	1096666543	CSAD	582	373	423	478	465	370	311	203	182	208	234	109	196	209	212	211	202	141	239	128	167	205	185	176	203	203	310	295	146	358	315	232	180	89	169	181	136	318	154	146	218	125	283	181	144	175	187
95	1059114185	PTGR1	517	308	421	369	388	382	398	403	468	395	368	207	435	488	324	392	344	272	336	285	302	334	281	272	347	278	226	434	346	338	274	329	397	591	260	257	277	183	351	181	384	405	240	234	382	299	344
96	977969369	CENPE	472	72	73	94	131	190	90	54	77	40	148	32	148	49	75	140	140	69	59	148	147	110	146	64	109	157	98	119	270	90	159	47	43	52	38	105	70	175	66	20	137	80	29	79	41	116	84
97	1045476845	ODF1	515	333	428	459	345	290	259	304	320	273	291	152	402	360	232	298	232	292	286	324	261	361	532	254	356	322	302	249	233	305	197	334	392	382	388	264	393	485	238	547	295	313	195	176	226	245	213
98	1196806379	NKRF	562	150	227	231	175	237	204	248	206	208	256	82	247	221	196	187	216	166	122	216	203	135	295	280	255	218	180	140	142	183	177	187	202	149	209	213	226	77	194	244	235	134	135	172	360	188	199
99	1074727379	CCDC172	392	198	244	318	194	259	224	257	217	277	296	134	354	231	163	240	302	326	285	344	234	162	340	432	148	193	188	246	134	247	178	212	154	68	203	245	206	180	182	143	251	304	275	228	533	227	265
100	1175035815	CBLN4	473	137	140	230	199	251	183	227	219	196	211	89	273	290	114	204	162	241	237	176	188	212	198	169	220	239	192	196	127	238	124	176	229	348	163	187	287	177	170	64	202	169	166	84	7	187	205
101	1105565256	MICU2	364	234	296	203	306	173	226	263	245	223	152	84	205	225	191	187	231	211	233	244	205	153	264	200	124	130	258	242	163	226	205	193	111	81	223	145	183	103	201	135	120	230	258	192	189	114	258
102	1127099132	PYGO1	432	208	336	337	314	239	221	305	249	251	240	161	270	268	287	274	285	260	276	242	196	248	251	212	185	213	205	318	180	259	221	258	197	173	288	209	262	283	163	219	278	209	239	187	198	171	219
103	1071971928	ANKRD1	287	69	95	110	95	118	127	91	118	112	162	77	79	166	161	172	141	139	90	104	169	115	145	203	136	134	81	120	84	167	111	117	113	275	142	120	181	77	107	111	176	149	160	122	62	145	94
104	1119572726	TTLL5	562	258	213	245	233	222	256	214	269	230	237	126	264	187	313	231	207	228	236	247	208	193	249	238	338	193	174	194	177	163	194	216	168	122	206	199	276	269	462	166	219	238	167	255	119	173	262
105	1146612519	CCL8	305	223	216	297	207	197	168	153	135	127	160	86	97	192	245	182	145	210	178	187	214	199	159	170	201	139	171	162	114	153	128	112	152	60	105	115	144	44	133	118	171	108	124	135	362	134	132
106	1135003454	ARL6IP1	300	138	156	146	177	116	138	213	185	184	154	93	105	199	176	158	131	38	140	159	140	161	151	337	212	159	145	93	259	136	118	143	152	34	123	140	129	27	168	30	130	176	86	82	24	115	113
107	967482408	P3H2	446	308	405	326	327	266	185	341	306	275	338	135	469	385	433	255	300	284	319	275	225	282	365	273	310	271	291	349	363	395	178	297	304	142	198	162	291	73	211	163	260	157	288	306	68	200	219
108	1117946548	SLC38A6	453	216	283	231	173	252	258	335	311	274	257	91	245	191	239	195	287	322	308	335	218	207	421	295	315	247	214	211	273	224	196	242	127	78	239	213	235	111	181	146	208	292	188	252	336	147	163
109	1092343420	GDF3	367	242	269	271	180	223	280	249	239	208	291	99	202	225	168	227	264	278	225	303	185	188	370	111	272	230	271	306	278	206	181	314	155	192	226	165	170	153	211	169	255	221	67	287	260	209	216
110	1168133914	LILRA4	933	408	593	517	420	427	451	361	462	420	469	246	407	508	368	418	411	327	393	381	316	379	533	303	387	361	417	500	373	440	400	449	432	572	399	468	421	308	574	383	446	326	421	353	420	379	293
111	1129398302	GOLGA6C	590	139	234	245	143	261	215	176	149	230	245	88	182	201	225	227	158	99	168	91	229	150	202	72	152	180	98	107	119	130	161	150	151	184	131	213	258	356	164	17	213	202	225	126	60	184	110
112	1009966033	SDHAF4	612	216	207	159	232	255	234	318	362	241	289	92	314	310	261	287	251	224	171	190	316	204	400	329	252	254	199	222	158	212	249	223	222	116	224	307	198	188	220	269	321	228	431	178	131	254	193
113	1092684132	TAS2R19	789	345	421	422	351	332	356	295	273	331	352	182	595	485	409	450	281	236	424	504	315	374	505	362	345	339	342	392	552	393	352	328	354	425	364	365	323	552	452	394	410	396	356	323	610	307	351
114	1011760526	MAP3K7	637	185	125	257	187	186	204	212	245	163	380	126	380	361	186	261	249	145	205	270	260	198	311	71	282	237	172	186	100	167	201	336	449	242	232	300	178	292	243	177	190	459	413	218	91	238	172
115	1142804017	SGSM2	892	271	391	410	330	334	309	437	375	398	370	123	481	463	455	406	295	340	298	401	275	378	397	371	348	364	283	295	321	232	333	397	319	240	343	315	383	497	423	243	338	334	253	371	314	274	266
116	1086684118	TRIM77	461	212	217	270	266	213	256	262	320	253	190	108	293	327	259	242	211	277	217	333	223	236	227	197	209	285	239	182	272	208	210	259	219	341	202	234	271	105	322	337	216	231	222	248	211	170	185
117	1007608292	PTK7	796	184	192	244	163	276	169	174	190	223	268	165	177	263	183	331	140	96	201	202	210	171	106	189	193	177	158	169	208	197	227	162	124	356	183	287	153	118	172	216	239	92	137	196	143	234	115
118	991059900	KIF2A	608	124	165	120	97	198	121	123	133	107	242	62	211	155	199	260	108	97	144	137	187	149	249	254	123	247	154	128	125	119	288	97	100	90	110	268	95	199	124	93	219	118	53	94	42	218	91
119	915070372	LOR	752	339	440	372	406	326	297	368	423	325	410	144	340	302	312	283	281	330	298	343	339	261	288	170	236	304	203	307	330	188	239	259	379	439	228	310	349	538	357	482	347	286	277	274	1033	257	242
120	1019229400	PSMB1	718	19	46	55	30	74	8	10	0	8	135	2	5	10	4	75	6	27	15	20	58	23	18	0	28	117	30	24	15	34	32	8	3	0	13	76	0	6	63	1	59	0	20	0	0	47	21
121	945137544	FAM237A	658	225	389	369	277	277	383	440	352	350	301	152	331	397	236	357	236	191	279	331	298	250	337	261	285	248	275	308	176	404	245	316	323	182	236	227	362	194	267	225	277	270	208	269	293	245	280
122	965644663	RPL22L1	424	221	288	196	132	202	105	130	112	98	191	63	177	152	103	189	117	137	102	112	181	144	150	68	147	213	91	104	123	82	191	104	96	106	116	196	150	129	137	276	228	116	165	100	118	174	125
123	1029296827	FAM200A	325	128	106	106	83	185	119	108	177	109	187	55	152	122	98	183	162	65	125	124	188	126	137	241	155	165	97	90	119	83	126	135	131	31	142	132	108	117	199	71	155	93	137	125	176	113	136
124	1090167861	OR8A1	710	324	406	412	358	330	479	467	385	354	394	161	327	341	256	291	358	249	399	409	355	247	355	418	233	246	392	446	287	420	343	301	545	188	245	290	250	422	396	344	308	303	304	301	504	301	451
125	1061455407	EXOSC2	563	68	145	55	33	231	44	65	58	59	346	30	22	55	40	281	46	5	24	64	289	55	33	59	49	222	59	25	12	58	241	24	4	15	23	170	19	1	45	48	252	40	6	20	18	209	24
126	1102357154	HECTD4	742	265	350	307	288	311	360	350	236	324	325	122	386	226	321	293	281	337	227	260	267	330	221	404	333	301	243	262	148	274	302	330	448	336	257	318	237	348	326	269	355	312	467	355	379	226	282
127	920319092	RBBP5	511	127	76	137	130	319	74	79	120	121	206	64	49	109	130	225	45	86	58	97	215	128	62	78	131	208	124	126	90	62	226	56	117	49	97	231	95	26	35	73	232	70	36	70	114	179	110
128	1143658979	ARHGEF15	562	249	360	334	351	228	368	268	316	314	246	118	315	245	347	258	227	240	260	346	251	234	427	287	380	244	278	323	257	334	221	315	270	240	241	214	239	177	250	234	290	286	365	397	387	206	335
129	1033235082	HIPK2	750	299	485	468	383	394	380	423	363	378	428	170	519	358	374	337	403	248	234	298	350	493	506	345	497	409	270	572	638	505	365	493	493	237	301	378	409	114	298	296	358	318	261	318	491	343	490
130	1038467367	ESCO2	645	37	75	76	56	193	65	41	32	30	143	15	99	27	65	168	20	9	27	19	136	52	102	176	126	150	67	101	101	54	158	36	38	60	47	174	20	23	9	6	147	14	24	23	9	112	85
131	921207279	FLVCR1	1008	364	393	436	395	456	494	424	478	463	387	185	420	553	449	461	466	288	484	504	400	369	503	376	430	444	388	335	428	386	480	413	477	385	345	510	481	411	666	405	469	390	213	348	416	360	396
132	909359970	TYW3	356	233	294	255	213	216	188	171	96	130	254	74	169	201	67	196	156	119	212	191	208	189	139	242	158	171	191	172	217	185	175	114	180	75	95	202	154	42	178	136	156	114	88	160	173	128	110
133	1195347480	TMSB15B	726	248	341	365	367	302	230	272	353	350	361	133	326	259	252	293	323	301	258	359	223	307	327	326	378	352	182	299	223	209	252	294	408	296	195	288	279	265	246	298	321	182	227	235	83	266	267
134	1131242099	BLM	727	72	90	112	86	230	119	161	147	113	334	68	120	86	115	244	87	135	83	44	222	92	163	69	82	286	47	68	37	86	245	115	114	43	97	239	145	88	207	117	304	112	102	74	195	174	77
135	948492994	TRAF3IP1	651	241	383	435	254	293	372	442	347	328	396	160	326	272	340	358	232	201	219	281	322	264	291	242	276	245	395	382	307	226	344	322	329	310	318	308	318	437	416	235	317	243	250	243	211	250	262
136	1021745407	STK31	650	290	353	350	287	408	321	350	334	420	340	107	300	280	311	283	302	195	305	289	286	257	343	316	291	213	315	332	286	286	302	289	335	304	251	261	320	373	266	240	253	260	346	307	283	244	228
137	1138364875	OGFOD1	629	317	485	451	346	346	345	455	394	394	455	151	215	360	321	336	297	193	267	490	290	372	306	476	273	237	371	321	306	356	240	347	265	538	409	319	273	334	339	328	290	358	100	316	222	303	306
138	1080595355	FBXO3	766	588	629	662	461	464	451	417	497	395	302	184	294	450	368	364	406	183	419	565	346	386	419	333	499	353	334	383	547	369	279	345	328	398	305	327	371	391	231	84	389	345	334	310	736	314	387
139	951555731	RPL15	412	13	12	36	8	118	12	13	22	12	119	29	24	41	28	117	35	44	25	8	127	24	24	63	34	142	30	7	39	11	122	12	4	1	20	92	8	0	39	0	84	24	25	17	15	76	31
140	1038470295	PBK	503	264	258	193	214	250	217	278	253	319	253	113	245	280	251	218	139	239	166	233	176	230	232	252	258	253	135	215	189	221	129	207	315	192	195	210	195	117	293	265	238	180	274	245	173	305	407
141	1140464513	ZFP1	723	317	383	542	466	340	429	493	429	404	365	144	353	434	380	382	420	299	340	446	321	333	477	494	401	306	293	417	395	391	320	410	511	644	430	381	406	356	513	288	398	354	236	344	508	273	390
142	1029803762	NFE4	655	397	486	446	408	364	464	407	333	454	341	170	412	442	398	348	343	341	268	468	238	352	400	426	314	345	193	417	502	311	293	319	430	398	307	298	354	477	468	482	357	395	344	332	247	280	300
143	1029339202	GJC3	543	400	377	342	413	323	244	279	301	360	263	148	325	370	261	291	286	280	306	396	266	205	271	318	330	228	287	305	226	313	264	288	319	195	268	261	309	433	301	303	280	182	230	160	92	231	140
144	928348736	LCLAT1	596	131	275	261	222	242	269	298	270	203	290	125	394	292	168	208	333	232	282	227	231	205	190	167	234	234	194	256	235	232	152	226	258	148	184	224	328	389	190	253	235	279	264	238	216	209	330
145	1167087485	C5AR1	719	179	331	317	278	248	365	391	324	268	364	103	220	260	192	300	308	182	209	212	241	265	249	280	206	289	289	400	299	282	383	258	260	195	292	254	274	288	354	193	320	244	319	208	308	224	232
146	1148555579	HOXB4	488	185	255	221	193	227	145	201	220	201	191	108	237	294	299	292	166	140	125	157	161	257	204	412	226	244	151	259	236	214	173	258	160	77	168	145	285	288	189	167	220	259	138	210	206	218	176
147	1200000496	PNMA3	652	230	298	294	288	346	334	386	327	284	305	163	289	383	346	297	316	194	339	328	254	309	308	413	334	345	273	318	267	263	468	202	241	325	253	344	318	328	271	378	353	269	125	314	228	271	240
148	1180870265	ESS2	765	36	60	119	150	203	32	157	64	56	246	16	65	37	79	185	51	137	62	93	170	89	79	37	91	216	59	98	121	91	127	62	36	43	25	227	42	13	74	119	205	71	58	38	10	163	35
149	998952804	DPYSL3	499	252	288	313	372	308	308	235	277	291	260	91	265	257	421	273	233	240	336	407	273	337	325	291	315	202	292	281	170	259	187	263	297	366	310	212	319	513	177	526	216	230	176	160	329	184	264
150	1105522133	SAP18	759	38	41	41	48	175	49	44	68	42	178	17	52	35	15	176	52	65	26	52	152	43	27	0	59	175	25	10	60	20	188	46	18	7	44	176	28	42	2	7	210	60	77	28	2	183	117
151	1149733440	PPM1E	871	217	236	324	265	343	314	350	284	311	333	119	346	350	287	297	200	237	217	477	302	290	309	207	282	289	277	262	206	291	359	282	338	213	197	228	259	290	463	265	345	192	153	126	144	236	177
152	914244689	ANKRD35	766	190	228	344	224	315	211	353	253	163	287	70	161	236	180	245	148	155	248	198	256	202	318	209	272	293	269	233	180	241	234	199	240	220	144	287	209	373	222	77	265	233	70	235	200	265	208
153	963069036	PXYLP1	672	207	179	222	127	204	254	242	219	267	287	81	150	304	165	168	151	213	144	160	213	140	225	102	166	267	165	177	116	206	192	253	244	102	199	206	286	223	208	188	238	225	144	237	195	217	102
154	999143269	IL17B	518	170	141	230	236	222	303	288	232	201	199	126	239	241	191	161	150	145	94	234	167	223	253	332	186	232	158	198	429	257	188	225	265	312	271	171	223	189	316	104	269	222	263	211	220	241	220
155	1086454942	FZD4	498	171	294	183	156	191	200	213	197	261	184	97	191	239	138	181	156	210	112	218	132	198	202	243	226	173	200	202	125	212	165	206	227	63	182	169	257	218	376	244	179	183	64	150	334	136	191
156	1005458577	H3C3	702	227	316	254	285	240	128	245	213	214	253	116	119	240	265	231	267	134	318	262	222	245	222	199	197	229	202	342	255	314	208	182	260	163	172	193	148	120	316	377	215	205	112	244	249	265	201
157	1074294235	GPAM	470	189	352	364	276	231	181	344	216	210	187	119	213	329	270	220	240	195	170	266	242	279	335	296	263	268	181	306	305	375	199	241	226	120	261	203	211	341	252	161	203	279	218	260	223	221	218
158	1092588210	CLEC2A	626	264	435	362	353	286	268	315	276	286	275	160	365	216	229	291	232	292	241	296	285	243	319	293	363	277	211	235	306	273	220	237	306	274	254	278	296	165	208	319	274	186	169	218	241	200	219
159	958430562	ARL13B	652	194	275	226	177	236	195	341	297	204	281	139	309	236	197	259	278	208	280	227	255	256	322	236	344	250	286	273	309	216	230	153	292	422	174	210	200	210	211	190	238	209	136	160	104	176	180
160	1165582297	ZNF345	660	321	432	437	323	344	415	427	351	261	298	233	491	469	279	299	279	170	324	368	264	327	573	566	268	329	340	320	306	229	261	332	264	286	306	267	248	267	338	165	244	259	233	245	222	277	316
161	1162253528	ZNF560	549	178	205	242	287	225	205	136	247	161	145	88	120	201	170	217	235	181	247	216	191	185	260	134	199	192	194	183	220	213	160	213	177	77	195	194	267	118	244	71	241	313	186	148	121	166	184
162	952898281	DLEC1	369	249	266	257	205	258	177	241	178	202	198	81	263	184	171	271	222	53	130	193	159	181	209	204	230	223	144	144	184	179	116	250	188	145	204	210	75	102	94	121	211	159	66	126	168	145	188
163	1164977770	PDCD5	446	114	120	97	91	153	206	169	207	156	145	53	237	108	128	209	64	84	81	66	124	125	186	95	144	172	97	111	101	104	189	217	145	394	156	183	145	45	125	142	200	130	87	62	55	165	103
164	1127338127	ALDH1A2	475	157	209	142	215	205	127	164	207	227	202	118	223	172	157	244	160	98	158	184	195	186	153	171	169	172	157	219	95	218	232	165	254	123	158	180	303	116	248	55	229	206	170	192	159	185	198
165	1047391038	TRMT12	637	243	335	327	297	309	317	311	254	192	329	149	196	347	300	301	285	119	242	354	264	301	249	360	215	253	300	240	380	349	309	273	292	139	159	238	302	208	297	244	251	205	190	367	194	172	204
166	997312278	AFF4	628	201	326	246	154	253	269	286	262	195	236	126	160	253	224	234	193	322	149	214	209	196	251	273	251	180	195	278	292	178	229	246	259	207	249	255	265	388	161	174	225	212	206	158	265	174	192
167	975985934	PRDM8	726	328	265	375	311	387	293	261	262	184	418	119	385	419	213	275	282	333	290	277	318	275	582	461	334	273	253	346	433	385	287	213	409	332	227	275	290	408	408	337	309	278	265	340	398	357	241
168	1103552762	TMEM120B	706	177	336	217	182	183	185	250	262	134	304	74	141	161	170	266	188	143	153	250	250	150	183	116	216	211	122	133	117	222	197	203	339	79	245	217	279	338	283	235	354	183	263	188	53	207	158
169	1037826308	SFTPC	736	284	300	400	299	304	294	331	339	273	378	158	365	254	295	319	337	279	390	294	287	305	442	528	294	244	238	367	423	271	260	313	443	279	340	348	299	285	184	385	371	215	494	321	233	273	365
170	1035751725	KBTBD11	561	267	354	437	308	239	338	357	285	302	236	156	263	295	272	311	256	184	232	236	283	262	249	141	235	238	317	287	265	287	237	311	319	211	282	209	265	430	374	209	297	293	304	260	285	277	217
171	1022738325	RP9	975	514	529	593	567	364	527	581	485	642	301	244	618	690	581	411	537	713	491	471	475	443	851	694	566	378	426	571	449	456	364	561	476	472	525	363	526	431	682	397	366	643	683	424	395	411	418
172	1005824312	GABBR1	545	262	286	326	347	274	205	270	213	248	283	87	245	241	247	238	166	67	150	220	230	105	114	273	192	226	236	196	122	144	201	205	230	190	158	228	179	129	219	162	221	186	179	233	351	238	160
173	1036808809	CTSB	738	333	465	491	447	349	323	382	336	278	317	194	538	508	413	348	327	312	397	394	309	358	431	300	404	286	333	571	519	518	288	388	308	274	332	274	320	492	446	440	316	343	450	343	452	251	359
174	1098162444	DYRK2	532	186	305	259	214	166	134	297	114	187	247	52	204	178	168	215	176	168	164	193	209	217	340	68	179	222	153	204	301	175	138	234	220	213	159	211	330	437	259	204	219	260	439	259	96	182	230
175	1083171810	TMEM132A	915	270	294	266	219	318	370	359	383	436	399	118	329	390	316	357	225	157	237	248	306	320	402	392	343	391	282	281	384	382	436	444	337	363	265	379	260	484	390	216	343	276	289	364	171	316	249
176	975072434	PRR27	435	190	321	260	248	283	230	154	214	139	270	95	224	140	179	218	252	197	159	193	183	199	289	419	218	223	224	200	190	203	213	136	161	196	171	209	148	253	179	157	249	173	229	232	139	190	148
177	1007589554	MEA1	737	274	367	343	288	335	193	286	224	189	294	137	225	309	183	277	219	191	233	219	202	214	251	283	212	262	246	298	456	321	315	198	214	283	221	261	277	273	197	211	219	263	195	278	297	253	329
178	1165930776	SAMD4B	486	333	341	292	289	268	154	206	251	169	221	71	89	179	94	158	85	117	158	110	133	140	220	120	80	152	279	305	509	322	302	192	177	108	185	129	132	19	170	32	214	70	106	96	175	141	139
179	1070162479	CAMK2G	549	131	209	146	117	235	155	161	163	98	204	46	68	90	56	215	62	67	47	57	102	119	140	83	65	125	138	89	140	139	165	113	45	26	59	210	91	98	127	26	179	34	45	65	232	109	121
180	1162809048	IER2	699	243	398	243	258	313	223	216	263	210	223	137	180	140	228	236	262	186	204	168	236	246	147	353	239	175	236	215	140	285	278	237	413	102	91	244	253	348	202	208	213	194	122	167	445	250	149
181	1023955634	PURB	689	256	383	410	291	261	354	276	268	238	293	125	406	345	207	279	208	415	247	234	202	302	500	220	219	267	228	249	273	260	178	227	250	281	227	285	273	690	544	175	306	266	217	136	489	193	286
182	929650492	C1GALT1C1L	805	402	522	450	344	408	495	447	431	562	561	254	406	544	560	384	493	383	453	591	391	464	459	655	393	499	438	440	466	500	358	385	600	482	365	381	453	606	531	488	441	495	428	403	281	403	448
183	950818897	ANKRD28	750	337	532	527	429	317	667	506	627	689	423	277	457	496	608	350	560	1385	508	403	341	405	403	625	437	422	493	620	313	479	285	465	536	518	470	299	510	388	496	453	362	508	248	309	192	354	386
184	923611100	B3GALNT2	599	164	167	351	201	285	293	227	244	271	302	110	366	286	254	269	229	161	175	310	216	224	230	216	157	206	214	200	256	185	185	291	271	206	208	199	402	251	275	308	257	255	216	226	275	173	240
185	1021997774	HNRNPA2B1	815	118	207	196	164	333	289	317	400	333	380	71	408	223	250	352	171	235	231	345	355	319	323	933	303	387	192	98	76	171	326	265	256	268	264	297	203	356	194	378	412	160	343	147	268	313	232
186	1005428223	H2AC1	481	283	348	191	215	195	296	284	269	196	255	164	235	315	242	214	267	229	304	320	333	283	203	321	284	237	208	352	295	266	202	307	271	237	198	213	383	238	338	127	204	204	205	259	319	214	253
187	1087030182	CEP295	428	117	135	98	130	193	157	166	149	153	191	77	150	312	173	320	125	81	121	213	123	138	169	93	178	202	138	123	245	160	168	130	190	98	128	199	125	165	166	36	157	201	99	180	195	170	128
188	991341196	TRIM23	859	449	583	525	416	413	488	458	423	610	493	182	295	445	440	378	246	267	300	366	325	377	308	311	332	349	331	461	411	546	380	422	505	612	378	351	539	289	320	222	391	389	348	414	356	300	449
189	982702417	C4orf46	630	345	397	353	280	321	429	285	437	281	365	159	277	361	307	257	380	138	285	385	210	329	334	289	377	323	383	404	242	338	391	349	292	171	449	232	427	338	226	211	294	335	246	268	210	214	339
190	1021581800	RAPGEF5	597	316	377	261	343	267	213	285	273	209	284	130	274	374	227	262	283	288	232	282	252	307	261	376	251	238	281	276	389	263	208	315	261	181	275	271	247	380	340	250	237	304	183	218	474	216	301
191	902372996	HSPB7	588	334	312	330	406	280	187	362	310	264	279	101	292	283	279	256	236	131	112	236	213	253	221	185	306	217	333	261	282	296	244	187	188	141	275	227	207	169	200	279	256	255	182	218	202	174	246
192	942723116	CCDC141	405	145	203	214	197	178	202	151	194	164	277	96	151	150	228	210	141	95	112	154	146	178	172	167	152	211	151	169	251	163	139	158	238	183	175	199	276	215	300	104	205	170	140	104	302	145	216
193	1127178968	TEX9	528	276	412	296	307	320	424	489	294	289	334	152	451	433	267	296	373	243	332	336	273	374	368	309	412	267	245	363	362	245	258	261	343	416	224	324	419	306	436	208	286	267	182	210	500	252	221
194	1100251756	EEA1	740	346	320	399	286	259	473	250	230	237	301	127	205	256	184	200	158	229	197	163	184	203	221	442	259	281	298	245	356	371	419	292	249	134	238	250	199	141	219	147	237	149	197	228	15	154	131
195	1038503862	NUGGC	459	195	283	293	251	257	295	346	353	323	262	125	346	467	401	253	261	191	201	197	206	285	342	299	301	200	483	392	269	391	263	320	296	221	204	221	242	392	273	327	253	282	152	266	208	161	298
196	1008027606	SLC25A27	658	273	339	326	300	269	225	367	261	328	351	114	218	354	277	240	270	338	287	316	290	245	287	368	330	218	247	307	267	272	256	339	247	142	292	312	352	210	154	380	294	266	159	229	275	244	291
197	1114469257	HAUS4	584	51	79	31	59	122	18	22	25	13	197	20	18	17	26	145	14	35	11	38	132	24	56	48	35	185	15	36	48	42	171	7	20	7	10	219	9	0	18	0	106	49	46	36	4	131	26
198	952650540	ARPP21	566	140	228	252	308	281	319	251	228	248	196	150	286	312	217	241	251	156	197	193	233	265	304	240	388	247	182	234	220	251	204	330	323	187	226	205	206	324	253	219	202	195	434	202	211	232	307
199	969642266	ACOX3	725	372	522	439	406	359	334	425	395	424	364	202	253	260	333	328	422	240	320	354	291	475	417	492	267	320	207	340	332	351	228	404	372	449	226	318	362	308	422	406	285	380	306	352	1027	242	254
200	989213019	OSMR	581	168	299	256	283	295	230	283	193	349	246	121	367	247	243	239	283	162	160	303	262	232	153	284	272	226	226	311	304	164	177	266	216	153	243	213	177	126	213	297	279	258	302	211	223	204	160
201	1053135959	SIT1	622	250	452	352	303	263	208	337	245	305	277	135	305	312	269	302	363	362	260	378	288	370	262	415	300	328	219	338	708	317	245	401	209	313	330	226	273	266	420	206	254	252	212	243	324	199	284
202	952712248	STAC	771	363	534	355	357	366	529	511	383	430	413	233	358	454	434	391	373	385	282	366	308	372	439	679	412	308	280	317	349	376	348	324	388	312	265	438	322	504	265	313	338	399	373	345	463	307	314
203	1095875702	AMIGO2	732	286	328	301	298	305	384	312	244	350	331	182	342	308	455	301	213	508	281	248	292	266	323	209	375	260	253	301	245	382	251	296	250	225	277	271	215	275	320	356	223	271	243	229	140	281	178
204	1136478030	ZNF768	613	287	435	398	313	324	376	186	294	216	286	142	347	314	319	281	295	208	430	351	294	191	399	306	438	291	298	259	332	342	310	270	286	377	247	281	300	188	222	235	254	715	258	439	487	257	231
205	1062296038	CAMSAP1	664	369	357	320	392	282	292	326	307	247	307	140	371	400	341	312	264	499	190	248	242	316	629	457	314	264	344	354	231	351	215	311	296	268	252	264	283	289	352	314	300	260	159	275	128	240	231
206	932618323	CCT7	688	177	157	137	208	341	112	127	106	59	167	38	76	75	58	189	50	51	78	61	143	84	103	225	82	159	122	199	254	154	234	53	94	61	61	195	45	45	24	16	157	38	56	41	179	139	53
207	910363501	CLCA2	673	391	497	424	482	376	333	372	329	359	371	192	501	365	361	286	323	347	391	303	308	263	417	343	395	294	252	360	414	301	242	354	332	337	370	288	306	381	224	365	304	450	438	471	211	259	406
208	902370864	SRARP	541	153	280	301	292	264	174	270	210	198	201	113	197	214	133	241	132	114	168	154	188	175	192	209	239	244	125	206	162	234	228	241	230	75	181	206	143	233	213	161	153	204	85	138	19	176	187
209	1143635407	VAMP2	524	272	317	298	399	183	259	285	323	117	193	104	252	304	320	222	283	394	255	235	206	214	218	305	165	213	257	293	292	292	190	179	206	107	213	177	339	320	391	245	287	274	223	212	127	210	191
210	1059088222	OR2K2	376	184	183	196	239	199	204	162	225	269	227	86	260	231	214	172	196	119	118	208	154	200	194	175	164	136	124	172	91	131	208	189	155	144	260	173	208	126	338	174	163	177	129	210	86	122	120
211	1036848894	FAM86B1	642	484	708	487	548	383	658	571	508	455	325	236	436	496	454	350	527	422	494	609	353	572	613	640	496	335	361	470	373	293	261	609	561	950	423	396	491	477	563	432	426	442	542	379	524	259	402
212	1036870255	FAM86B2	636	273	295	371	377	304	344	480	422	362	306	192	455	375	316	296	367	269	280	307	214	417	476	446	283	319	254	354	268	261	302	401	332	253	360	369	435	235	404	249	335	432	537	356	225	348	237
213	1183550415	KDELR3	324	101	138	131	162	170	156	153	214	95	164	78	168	118	156	198	94	120	160	136	117	139	127	95	172	171	164	137	215	179	159	215	96	160	125	106	93	113	223	136	132	103	49	143	74	166	62
214	935965569	GCC2	718	265	425	463	395	367	289	417	438	311	331	167	429	228	225	333	243	353	451	449	324	310	315	576	352	274	336	347	385	314	294	370	311	191	314	315	205	360	244	573	298	272	278	337	231	180	314
215	942591430	TTC30B	540	218	277	342	334	181	253	446	344	309	288	184	283	380	320	276	293	269	323	443	216	192	327	130	219	305	303	208	148	302	183	229	221	569	385	259	271	172	217	187	227	258	150	301	138	201	332
216	1007036873	GLO1	787	379	474	496	491	362	438	386	508	465	374	202	555	447	337	367	534	429	473	534	364	363	589	459	414	306	401	511	438	418	253	362	327	240	258	284	503	482	307	273	389	352	389	411	332	305	455
217	1122724666	PPP1R13B	550	393	459	565	380	309	318	429	361	361	353	203	302	300	318	307	315	478	249	285	231	241	291	437	223	317	347	265	385	310	285	365	156	217	234	259	341	543	361	359	343	300	342	313	233	300	286
218	1192494259	GCNA	410	286	413	247	313	379	259	251	228	270	215	125	225	299	203	196	242	197	202	293	259	241	306	247	220	266	247	388	214	271	221	325	257	55	268	195	272	356	193	209	207	292	250	240	114	222	324
219	1099331512	PPFIA2	491	159	255	194	148	217	198	248	216	110	220	88	388	303	180	211	201	158	178	225	155	182	208	128	206	214	187	163	425	187	163	218	303	226	196	244	115	141	164	194	183	233	331	164	352	152	172
220	1172687443	DSN1	421	108	127	117	141	243	85	94	70	87	228	47	57	104	97	229	80	111	104	72	199	123	81	125	159	226	64	83	106	68	228	55	45	68	67	230	60	26	34	108	306	83	53	85	142	219	70
221	1136545676	ORAI3	547	208	433	284	298	316	197	269	369	364	280	111	227	318	231	288	208	317	335	393	253	196	300	113	339	238	254	313	347	305	174	289	258	383	278	201	318	249	258	190	239	213	100	199	122	253	279
222	1090812781	ZBTB44	524	205	312	350	204	288	210	284	230	268	276	82	216	176	176	233	216	206	233	218	264	169	255	374	193	267	227	293	347	253	388	207	192	104	238	213	208	204	203	246	249	200	199	200	46	200	231
223	1072331058	NOC3L	482	306	270	272	235	241	137	117	128	153	255	95	65	112	129	280	212	116	115	145	296	137	177	167	167	243	334	287	355	436	231	165	170	185	102	245	115	29	156	146	251	116	85	116	71	232	201
224	1170639874	PET117	371	199	262	273	267	227	230	250	218	305	188	123	407	259	171	209	177	124	230	316	180	189	266	363	263	181	190	279	182	157	190	244	198	109	221	148	264	199	259	274	215	235	149	231	438	148	338
225	997309394	UQCRQ	580	295	376	320	271	371	274	315	372	389	279	121	366	279	241	334	278	383	302	282	300	219	273	460	221	270	221	372	312	274	221	259	240	109	267	287	360	163	192	230	259	297	305	290	736	232	132
226	965365193	SERPINI1	342	175	235	214	221	241	139	167	147	208	219	88	220	207	233	236	203	184	153	167	179	184	244	340	212	339	179	214	228	163	153	161	192	210	212	169	155	94	223	91	205	159	73	169	183	146	133
227	1029331151	CYP3A43	450	129	242	394	156	190	226	148	159	186	187	109	130	150	159	202	186	134	170	116	197	209	143	448	207	156	163	122	84	134	90	188	221	100	188	166	146	119	210	236	151	168	146	125	325	172	273
228	1156249647	ZNF24	392	235	304	264	234	172	195	258	318	285	237	86	289	265	158	220	140	258	299	287	190	258	385	387	367	227	207	216	131	234	158	240	269	93	161	182	373	443	277	179	243	185	294	264	236	160	194
229	1115690005	BRMS1L	752	199	144	145	217	254	226	269	249	187	322	94	286	228	231	309	184	191	211	272	240	150	250	308	200	273	210	159	237	144	292	142	255	133	153	289	153	109	125	75	235	178	193	300	111	256	174
230	1165536340	ZNF566	509	170	171	187	152	240	256	279	240	274	259	71	197	188	157	233	240	87	205	190	205	279	234	174	196	203	114	185	215	171	177	235	280	145	263	285	366	144	231	86	250	234	206	168	405	193	187
231	1183112249	APOL6	553	262	328	296	260	271	351	317	386	311	265	212	355	331	376	317	259	359	273	289	307	273	417	386	278	257	341	336	218	278	235	338	344	294	267	224	359	309	299	254	294	274	395	228	653	253	206
232	929061499	RMDN2	444	152	264	160	116	209	196	151	164	203	209	92	315	192	178	234	235	225	223	158	205	145	301	230	151	206	142	198	228	247	199	278	257	101	212	225	275	139	132	222	187	183	221	161	176	174	191
233	1097004229	PYM1	481	138	238	146	177	217	180	220	178	160	233	69	63	127	127	219	101	64	142	147	155	157	134	264	156	200	228	172	329	132	217	106	174	53	146	170	159	87	141	85	148	72	63	102	30	190	204
234	1035517090	ZNF596	431	377	440	450	276	280	315	366	280	209	272	132	284	290	235	251	244	384	315	349	218	273	394	226	305	201	310	265	286	223	217	181	149	141	170	200	276	608	412	154	228	305	480	291	473	235	275
235	992673514	BHMT2	371	177	255	210	177	190	197	210	193	156	221	84	81	172	131	145	142	146	145	226	181	136	172	184	176	197	142	216	81	225	201	135	270	265	177	165	143	54	239	81	157	190	191	148	332	119	180
236	920407444	NUCKS1	440	255	292	334	280	240	226	211	250	228	278	142	304	281	215	242	186	125	210	272	229	219	274	343	273	195	172	226	137	198	189	182	158	99	178	233	190	181	344	131	274	211	504	310	98	201	340
237	1147243726	PLXDC1	810	287	360	531	416	389	306	355	353	288	350	182	368	360	350	346	363	176	341	341	304	326	287	401	369	296	305	398	371	374	281	319	569	255	246	341	353	270	286	282	305	418	198	282	233	327	293
238	1192439491	NLGN3	570	203	176	253	230	270	299	312	238	205	256	158	290	337	388	250	279	397	197	248	182	264	357	321	203	235	267	207	271	238	196	173	201	105	221	205	189	357	168	366	217	172	196	172	107	216	274
239	940864459	DAPL1	368	120	234	137	165	206	219	230	292	189	199	143	161	194	167	194	144	209	161	175	212	221	224	110	261	175	225	172	255	145	236	196	188	114	209	177	140	165	296	151	187	203	94	195	246	175	150
240	1139388054	CMTM2	736	281	428	404	341	371	279	280	393	378	360	172	210	277	271	326	221	125	233	196	356	293	342	411	282	344	239	266	290	347	332	282	378	241	276	265	330	194	374	298	318	300	65	234	57	255	173
241	1168368375	NLRP11	564	263	380	320	406	328	238	264	203	222	268	99	93	271	295	268	98	135	87	145	189	151	202	299	128	275	227	328	483	298	247	170	301	316	204	291	219	176	243	79	219	191	131	129	191	201	177
242	1077319240	TNNT3	611	353	332	375	442	404	316	368	381	394	297	164	550	434	257	315	323	188	247	329	226	316	418	264	372	282	309	299	359	273	260	369	249	249	293	170	395	207	319	234	286	313	349	378	266	251	388
243	1132897853	DNASE1L2	703	488	432	573	530	397	393	324	370	300	378	128	320	281	285	302	308	213	316	392	352	316	317	245	317	285	393	418	350	555	317	321	408	386	229	259	288	406	303	174	289	237	394	330	195	255	235
244	942449472	HOXD12	896	232	287	329	258	378	264	422	351	271	359	128	308	345	211	304	349	239	398	402	304	309	340	120	340	364	260	342	242	224	276	306	237	173	308	246	330	173	291	305	323	386	142	239	526	366	284
245	1106036649	SHISA2	1004	598	612	502	569	516	404	418	468	363	324	178	562	488	494	338	476	464	380	378	338	357	606	369	448	328	427	719	542	576	519	387	420	463	398	365	410	488	430	650	341	351	691	488	426	369	454
246	1089023244	CADM1	781	268	435	386	351	294	681	371	332	303	405	179	398	370	349	366	462	450	565	489	326	496	413	283	369	377	311	502	319	401	332	318	360	356	264	310	330	339	506	356	310	346	399	392	392	281	300
247	1077023577	ANO9	694	264	418	350	318	320	316	537	335	358	299	217	372	264	436	330	293	234	174	355	182	270	490	279	341	285	218	356	307	334	238	338	346	109	271	309	321	161	222	249	308	336	327	339	391	245	278
248	1036645710	RP1L1	604	443	453	545	448	356	390	369	443	433	405	208	443	446	419	374	293	429	386	505	321	481	508	325	409	363	309	440	298	420	249	401	482	490	281	326	547	552	452	268	341	328	415	424	280	320	335
249	900248501	CDK11B	565	201	342	195	244	171	210	261	312	224	195	132	231	258	197	204	234	115	206	343	177	195	194	222	274	227	272	247	164	201	292	215	155	59	258	247	178	148	196	398	278	284	225	218	149	182	166
250	1197807570	RBMX2	467	111	181	159	132	248	193	163	167	141	268	72	156	138	153	186	115	95	187	208	208	215	189	146	214	297	117	129	183	84	179	146	103	236	209	187	327	204	164	152	274	137	65	149	351	199	132
251	920357078	LEMD1	508	268	410	300	303	226	266	248	259	302	210	148	402	174	241	262	171	186	218	340	250	399	519	430	197	301	295	257	196	276	249	218	207	77	237	267	183	308	202	249	256	258	96	274	204	195	227
252	965213653	BCHE	585	310	459	444	317	302	211	302	221	299	252	142	344	283	321	280	290	300	206	328	204	296	297	287	283	258	274	273	180	305	287	257	233	171	259	257	198	168	224	230	258	226	498	247	346	173	255
253	915574796	PRCC	646	41	56	83	49	326	90	97	31	50	260	27	98	96	94	313	117	217	111	116	299	75	95	170	108	284	78	64	54	46	174	75	56	236	73	251	68	37	45	38	252	65	60	30	14	255	96
254	932764839	MOGS	663	152	312	191	204	281	328	193	302	258	235	107	216	212	198	250	184	142	244	270	246	203	301	396	313	241	144	190	150	157	196	292	243	420	211	255	253	373	218	254	199	204	189	239	228	203	154
255	978956711	UGT8	640	305	331	359	342	256	226	216	266	180	251	108	245	262	233	195	223	426	249	246	238	304	364	293	295	201	286	248	183	320	240	213	214	332	237	248	252	326	271	258	279	284	486	184	168	254	225
256	1061194805	CRAT	564	331	445	343	363	322	272	296	247	281	282	101	329	267	303	279	304	201	259	294	249	373	282	208	344	309	219	240	284	222	207	244	347	250	310	285	229	91	130	307	257	210	164	253	94	218	265
257	1124369058	APBA2	883	277	339	349	353	337	372	427	295	325	349	165	247	202	213	335	270	413	370	265	417	328	421	385	309	326	224	317	284	222	288	191	179	75	229	221	247	397	229	283	339	321	199	197	91	352	245
258	1171954485	DEFB123	378	213	332	237	260	269	272	212	314	216	257	84	343	217	243	243	178	243	236	291	163	236	347	220	216	203	219	262	177	226	160	238	328	211	186	224	245	168	148	85	181	191	97	318	141	209	225
259	1143514923	NLGN2	713	303	402	358	351	305	316	362	322	301	290	181	447	357	419	344	331	339	347	346	340	414	485	401	304	243	352	389	465	403	276	272	417	195	297	231	263	263	373	293	288	327	303	350	332	234	420
260	1113862385	TMCO3	663	386	543	425	498	342	385	517	463	320	393	162	418	322	416	288	414	396	324	493	314	335	353	436	224	354	248	360	183	334	225	437	405	190	324	303	386	429	233	393	358	357	463	256	367	314	375
261	1058068642	CAVIN4	515	224	310	243	314	217	263	300	272	212	286	147	354	222	227	236	318	405	172	257	228	196	177	195	213	254	219	229	206	191	217	304	329	122	253	222	193	182	218	113	226	212	158	219	130	191	180
262	1092315321	CD163L1	385	203	185	299	172	226	195	226	196	280	258	86	192	251	199	221	153	208	155	210	145	173	179	148	180	151	200	220	226	175	239	150	171	97	174	148	123	275	265	107	180	145	178	180	106	155	93
263	1060123745	C5	533	293	267	335	292	294	249	283	280	310	292	109	220	367	312	280	183	264	184	245	233	238	345	385	253	187	264	324	275	182	170	254	258	243	191	238	313	169	280	125	232	180	211	197	136	239	187
264	1131276022	PRC1	646	8	27	25	25	76	3	9	23	4	82	11	55	17	41	84	21	0	14	1	75	19	34	68	48	66	11	24	46	69	90	0	9	0	0	120	11	0	31	23	46	7	0	17	1	61	32
265	950396326	TMEM40	1094	449	494	562	401	463	518	561	669	655	535	245	781	567	428	531	349	347	357	526	444	535	661	789	551	428	313	393	602	385	402	521	528	406	398	465	573	609	568	561	520	555	401	441	1185	478	392
266	1190290757	GRIPAP1	914	351	391	471	357	460	316	413	483	342	302	169	343	544	366	361	448	371	370	402	381	349	336	576	361	403	277	478	494	358	333	372	327	563	508	409	417	460	542	545	445	382	313	368	359	424	406
267	1072520145	BLNK	892	285	333	402	302	487	343	261	335	314	381	165	307	262	227	375	283	231	274	333	306	283	321	361	260	332	473	368	470	383	392	261	217	388	259	326	161	261	360	391	293	261	306	207	416	360	216
268	990375012	GPX8	683	283	411	361	259	292	291	462	298	367	384	161	288	437	348	286	355	199	364	280	310	213	227	389	307	283	302	206	187	259	325	313	265	443	427	289	225	328	440	459	485	282	195	192	540	245	151
269	997947147	CDC23	844	67	70	71	104	372	26	17	27	35	326	6	11	23	21	227	22	57	22	31	208	39	60	45	38	222	24	52	71	69	225	14	69	2	42	374	8	0	9	23	230	17	11	13	18	191	21
270	1096610193	KRT3	651	290	355	284	271	251	185	213	260	209	246	120	126	261	144	239	171	210	183	200	215	97	262	242	223	243	230	246	177	211	239	241	186	180	190	218	276	221	224	98	252	198	173	134	912	184	241
271	1125319220	FAM98B	465	219	194	214	211	175	239	254	279	195	262	91	278	259	270	216	283	184	191	234	250	234	303	234	340	221	164	227	386	211	252	154	220	322	166	191	186	293	229	234	179	177	254	160	283	215	255
272	947330678	PID1	648	280	331	490	336	287	359	440	480	432	423	131	269	368	203	302	372	252	309	473	229	279	275	427	301	309	245	418	386	402	282	288	446	245	359	269	434	553	536	214	402	456	157	291	193	272	290
273	951337135	ZNF385D	601	372	338	449	514	330	409	549	505	406	350	181	499	402	334	281	270	336	280	332	263	301	353	130	276	323	432	397	309	428	336	333	357	126	278	289	288	312	455	271	354	357	427	336	221	275	319
274	954704477	NISCH	661	291	297	238	173	268	213	262	268	194	277	131	218	267	272	227	267	223	302	286	220	236	321	145	233	210	166	229	206	153	182	208	183	83	141	296	161	267	94	226	258	245	248	231	103	187	211
275	1038731552	MBOAT4	897	259	314	274	193	490	314	297	283	328	313	172	359	389	253	291	251	299	235	297	336	407	466	697	365	359	228	267	345	319	299	292	309	294	227	348	400	263	312	137	307	311	322	384	31	391	281
276	1132115017	SYNM	624	260	229	348	271	246	247	289	599	328	297	137	297	457	261	251	248	398	357	314	325	317	504	505	328	227	295	328	228	250	302	299	613	325	245	299	311	282	511	175	374	309	271	375	177	242	260
277	1108348253	RCBTB1	613	305	342	377	406	348	309	404	427	257	315	210	398	393	332	299	257	362	438	443	339	324	420	395	386	290	283	418	262	376	260	321	231	218	316	279	335	263	426	215	294	433	410	319	152	297	241
278	1148316476	NSF	804	9	31	2	4	196	14	7	5	0	214	2	31	18	20	179	6	19	0	2	204	113	20	42	42	251	18	43	17	8	244	13	0	0	5	165	9	0	2	0	381	0	0	0	0	174	55
279	1092343407	GDF3	691	286	393	364	266	294	315	272	359	270	323	159	273	254	178	335	334	307	217	311	260	369	329	162	333	278	258	306	450	237	387	371	217	274	237	321	286	139	194	308	330	302	323	293	464	234	208
280	938336172	POTEI	405	175	182	233	158	140	202	164	177	169	165	126	254	193	166	155	153	133	197	198	136	170	253	412	279	161	193	226	292	260	144	149	93	134	242	165	190	282	331	205	128	264	171	173	389	146	232
281	1148643699	GNGT2	700	290	393	358	408	361	349	471	413	417	300	185	305	388	355	297	330	382	356	380	367	348	498	530	293	333	284	265	219	338	295	299	386	201	285	243	279	339	140	489	288	296	168	273	86	230	409
282	905655519	HPCAL4	881	451	574	528	443	352	273	260	296	284	367	132	214	292	254	266	271	282	256	342	295	303	346	446	417	345	559	598	428	546	442	251	422	225	267	322	235	287	351	210	309	264	330	274	503	287	269
283	906637038	FOXE3	510	223	228	245	162	225	213	265	229	209	185	127	267	290	251	280	275	242	234	329	218	182	275	234	243	252	225	180	196	228	238	153	194	203	186	258	187	235	212	127	309	184	240	263	533	198	160
284	1016478829	UTRN	741	305	302	423	271	298	305	385	369	301	328	196	419	401	308	338	304	226	248	386	277	313	170	372	367	279	278	382	429	391	261	329	277	189	309	311	277	278	197	161	306	256	303	321	230	278	340
285	934088313	TEX37	554	246	233	193	273	202	218	206	208	191	179	85	231	218	205	173	239	184	288	188	201	112	147	140	215	201	205	183	229	284	206	250	173	81	212	251	205	127	198	121	262	199	182	128	71	211	162
286	1055128062	TMC1	864	386	415	396	427	339	433	397	348	365	314	169	204	399	332	341	320	321	250	389	359	242	333	379	325	300	375	313	374	336	320	423	485	230	322	312	356	314	451	318	377	253	375	266	526	276	206
287	1102115022	ANAPC7	547	103	129	182	185	210	150	159	167	186	249	73	110	157	135	199	100	50	144	139	127	133	173	116	115	184	145	173	38	111	127	188	249	149	175	202	113	80	134	91	164	110	69	93	479	161	111
288	1171486499	NINL	520	299	375	260	215	242	301	345	288	201	281	133	169	270	133	214	356	316	208	337	178	193	130	254	319	241	222	192	111	210	191	290	238	285	191	189	287	169	181	138	217	228	163	202	191	201	246
289	1036223011	DEFA4	303	141	236	143	183	180	140	209	164	114	138	88	204	183	249	195	131	338	193	220	119	110	172	117	97	124	152	148	143	199	137	126	140	277	220	116	154	199	160	120	149	160	293	182	84	140	130
290	992067866	TMEM171	667	334	466	470	641	369	406	303	380	340	300	150	342	268	284	318	348	344	477	452	266	228	352	471	371	263	430	426	459	241	309	351	391	297	295	297	275	330	357	311	321	215	318	345	548	248	276
291	1093206490	SLC15A5	397	114	207	259	216	261	157	202	156	112	215	52	206	195	141	192	101	82	138	99	191	136	138	102	92	210	98	114	121	148	191	214	222	228	93	203	240	130	100	74	223	148	203	69	76	145	107
292	1172026170	PDRG1	512	6	4	11	9	198	3	13	6	4	264	14	42	16	32	253	2	2	1	10	202	27	69	139	29	214	11	3	0	22	204	23	15	0	5	225	15	32	15	57	222	17	46	17	13	149	24
293	1117789381	DAAM1	431	222	169	250	275	189	218	232	221	294	243	128	216	263	153	248	119	184	206	141	163	194	183	240	253	190	216	212	227	227	301	208	123	154	153	200	270	257	212	331	177	190	245	159	171	166	124
294	1103242752	CCDC60	587	228	189	323	218	203	278	254	220	188	263	97	282	199	221	209	208	243	159	145	170	166	222	247	174	211	236	283	283	242	275	200	162	121	66	194	219	150	178	130	228	196	310	165	96	236	201
295	958020658	HTR1F	864	434	480	235	717	402	282	433	349	361	439	172	436	375	334	336	282	585	372	397	352	456	433	445	277	437	336	291	195	378	276	321	287	211	285	272	358	305	310	264	360	390	370	269	252	316	270
296	1036221623	DEFA6	773	414	447	515	525	424	260	275	350	261	279	131	237	293	323	359	257	248	159	283	301	224	242	246	350	331	327	395	418	358	427	305	220	109	318	330	202	352	320	388	276	192	191	170	324	248	196
297	938555163	GPR39	534	298	347	311	329	281	272	284	332	267	319	141	241	390	224	292	298	293	282	340	215	259	282	664	380	257	443	409	472	281	333	192	402	125	211	224	304	207	423	209	260	277	254	252	183	215	282
298	1095559666	ADAMTS20	692	287	283	360	357	301	187	271	205	217	239	88	385	209	142	266	148	237	198	191	200	324	234	295	233	211	314	362	280	379	248	218	228	270	208	171	177	147	270	266	261	155	78	207	167	167	231
299	955232355	IL17RD	353	119	166	170	172	198	193	193	170	162	182	52	256	117	184	160	181	108	190	177	157	93	263	323	126	103	189	204	139	172	151	200	107	41	106	141	130	139	92	165	145	144	287	168	71	98	104
300	1025085437	PSPH	745	333	334	308	391	447	334	285	331	369	484	163	496	457	395	287	284	400	347	664	342	377	431	677	462	371	284	410	456	388	366	390	273	634	278	349	268	548	352	316	394	380	411	367	316	262	320
301	915770745	OR10K2	628	208	246	282	226	336	271	202	214	211	332	152	189	267	260	336	187	142	166	283	217	205	131	217	228	267	262	228	304	295	262	192	116	170	151	306	247	220	232	176	314	282	54	183	165	314	144
302	1023795985	BLVRA	610	224	375	324	231	202	327	427	280	280	288	85	493	421	308	329	204	249	312	237	259	379	353	354	250	267	296	233	215	342	214	211	335	644	251	267	223	309	310	260	281	153	188	236	292	203	192
303	1073355963	BORCS7	442	248	272	320	266	289	198	288	235	306	268	110	215	251	194	242	280	198	132	238	173	213	162	174	237	253	191	227	141	216	316	245	291	81	240	211	227	214	144	193	224	187	219	147	108	178	227
304	958943724	NIT2	609	137	177	248	164	231	139	201	184	108	243	59	187	132	137	205	91	108	105	134	233	138	173	218	124	175	135	131	182	93	156	163	192	58	81	178	112	203	169	29	225	68	105	71	138	164	193
305	1166597902	ZNF223	554	403	430	439	347	313	333	291	369	280	266	167	316	298	209	267	111	162	243	189	262	293	297	163	329	321	228	341	401	209	253	306	371	152	271	277	336	328	246	254	316	219	352	225	9	234	235
306	1140371181	CLEC18B	527	339	446	469	347	328	401	378	352	307	247	169	361	403	301	250	254	246	336	387	261	203	255	634	200	166	272	343	288	277	184	507	361	180	620	224	282	342	369	290	284	357	434	357	148	285	347
307	1158137579	MBD2	642	250	423	366	354	321	299	279	344	352	293	106	342	175	235	246	245	266	249	283	251	330	194	458	313	233	254	446	224	424	281	286	156	290	242	279	268	377	225	229	303	232	366	207	532	217	155
308	1168569718	VN1R1	503	215	287	190	248	244	232	264	344	283	280	126	376	318	405	287	274	176	305	531	338	205	237	345	299	211	212	290	380	211	272	291	325	290	223	283	368	202	233	230	270	209	235	229	317	247	205
309	942464044	HOXD1	456	165	175	174	186	197	212	307	162	285	189	75	316	240	173	223	205	200	147	164	165	147	187	198	139	202	229	254	260	212	200	157	258	245	142	178	181	280	87	219	172	165	62	171	422	130	209
310	944574531	NDUFB3	843	230	185	220	130	293	61	115	76	118	294	40	82	78	139	200	47	63	53	54	136	76	50	208	89	184	134	164	118	116	246	93	127	247	56	249	70	31	68	73	211	67	72	58	177	199	149
311	1043485282	ZNF704	674	249	341	357	431	324	443	504	437	340	390	140	509	414	337	272	480	331	472	480	334	438	411	286	354	337	310	456	517	404	321	386	445	179	289	272	346	622	354	309	355	391	307	392	312	278	305
312	932611394	NOTO	722	280	251	299	230	207	205	275	266	210	308	153	213	283	181	248	213	244	300	264	239	234	202	236	256	220	190	263	376	300	181	231	288	273	235	253	200	151	130	143	243	265	83	223	150	251	176
313	1180618012	HDHD5	550	264	268	234	305	335	194	199	259	262	273	155	334	212	180	216	177	279	200	303	256	258	401	330	245	246	170	160	154	176	172	178	318	243	237	313	173	456	168	144	225	261	191	226	68	243	198
314	1153523020	L3MBTL4	582	330	359	533	395	335	377	383	402	378	307	157	440	410	285	312	243	286	409	339	288	329	291	302	281	256	368	380	571	377	302	492	322	357	319	339	267	369	422	269	250	241	387	301	397	278	307
315	990557717	MIER3	571	135	222	319	290	213	292	279	320	243	272	115	179	300	175	217	260	133	156	251	202	220	198	216	287	259	260	232	250	237	170	257	236	125	186	214	251	199	338	206	200	142	96	136	271	163	244
316	1119838117	C14orf178	395	263	232	298	366	186	236	267	221	164	175	113	271	195	161	200	159	144	182	260	248	149	214	346	212	176	274	188	323	153	216	296	133	404	228	189	185	429	353	100	188	196	87	249	97	193	189
317	1037360310	ASAH1	603	355	535	421	476	409	383	366	359	343	370	187	347	396	350	299	377	316	206	311	309	315	275	501	415	399	319	310	392	279	228	415	376	381	443	345	339	544	363	202	333	378	159	285	209	218	326
318	930011594	TTC7A	702	166	243	269	197	252	173	270	232	172	308	96	253	280	173	246	159	205	215	195	216	186	196	120	202	223	105	149	299	160	212	209	419	365	205	219	182	187	215	192	227	209	255	260	21	204	243
319	1036842279	USP17L7	437	265	332	286	298	210	269	343	277	230	251	115	281	259	273	225	248	199	441	416	291	319	389	364	222	223	297	332	238	309	243	244	289	231	218	220	264	227	200	381	242	312	334	306	321	231	185
320	997292647	CCNI2	409	139	157	178	200	198	158	224	186	173	175	65	98	183	80	185	134	79	151	163	151	122	116	129	130	123	119	141	127	159	181	189	181	68	163	184	125	115	136	175	170	105	72	95	149	130	174
321	919025217	RGS18	494	173	313	252	219	250	286	325	244	286	302	138	332	310	276	233	227	214	225	197	244	261	376	388	377	213	313	552	311	227	219	274	206	357	253	225	327	252	422	338	264	299	188	245	163	225	306
322	947209917	SLC19A3	564	256	221	280	230	268	364	168	251	244	237	140	239	351	291	235	287	349	380	373	234	245	297	414	299	198	255	201	227	292	161	242	152	358	223	207	210	304	245	184	177	328	358	333	498	301	277
323	1107140099	ALG5	562	139	167	186	168	184	133	194	153	161	244	58	685	177	237	201	115	709	173	135	106	128	443	290	127	202	119	106	187	114	250	128	111	65	154	210	180	579	81	106	198	172	439	173	64	195	88
324	958778944	CLDND1	724	293	312	304	392	371	301	268	323	196	351	133	302	316	283	305	320	197	307	342	232	288	344	89	273	307	212	317	315	269	236	157	116	86	145	232	333	133	177	175	305	223	257	256	280	256	311
325	912568260	KCNA2	459	117	170	137	119	167	104	154	169	114	219	62	188	136	96	137	112	234	185	152	172	132	237	89	186	197	182	141	184	160	141	120	147	63	97	173	96	92	147	90	168	147	213	124	67	106	117
326	1042180254	DNAJC5B	806	311	436	477	324	367	329	458	384	459	434	242	456	378	378	426	456	367	401	581	323	382	337	460	418	386	436	409	409	481	301	486	452	443	323	309	392	458	382	416	522	606	309	367	349	306	294
327	944696984	SUMO1	371	220	297	211	195	214	163	209	363	178	209	108	216	165	147	186	183	321	229	254	121	179	212	154	210	220	517	305	392	399	190	238	200	112	164	220	189	95	281	81	169	360	153	246	125	160	171
328	1127080753	CCPG1	476	209	264	214	185	215	202	283	245	158	263	220	212	315	279	239	271	294	216	292	231	238	276	402	223	232	230	210	137	183	193	311	235	251	283	190	221	254	189	194	198	151	194	239	398	222	212
329	1119451568	FCF1	624	38	68	84	55	265	204	35	61	37	313	10	2	81	34	263	28	12	22	23	259	35	27	114	43	276	61	52	75	102	281	20	17	1	7	239	56	0	33	34	250	15	33	61	0	224	42
330	948826350	RNPEPL1	664	304	209	277	332	289	324	305	339	292	350	152	352	332	366	304	268	267	227	307	243	261	375	342	293	267	254	418	355	410	294	268	272	215	250	227	356	243	264	319	321	267	354	308	631	226	252
331	1133261947	C16orf96	711	318	358	394	326	403	438	402	475	454	373	228	330	427	266	380	386	210	327	430	289	375	472	578	356	322	267	404	209	235	320	311	280	175	291	332	311	217	219	401	406	317	484	235	44	266	318
332	1059308671	HDHD3	641	218	221	219	203	253	283	317	295	215	299	64	338	182	165	262	224	211	219	232	252	195	249	221	337	205	229	189	152	265	221	196	202	213	278	225	207	83	157	261	245	267	140	227	382	197	148
333	1007665202	LRRC73	768	238	209	354	182	291	208	345	337	234	349	105	208	264	293	300	93	391	189	135	217	285	237	206	209	240	155	182	269	207	177	308	272	162	278	201	201	179	215	112	267	196	304	259	48	212	250
334	1173664969	RIMS4	876	396	422	504	472	369	354	349	395	309	297	148	349	407	418	315	370	285	245	354	530	367	422	391	422	414	396	451	320	400	349	276	329	208	413	264	253	188	406	261	390	378	179	289	88	286	255
335	1105776678	TNFRSF19	795	318	476	443	302	294	253	331	319	253	291	112	431	299	348	370	287	237	419	376	298	315	360	483	280	307	332	470	867	449	265	286	319	247	198	244	418	485	299	128	289	234	193	258	171	293	396
336	998417496	PCDH12	732	209	270	295	286	209	374	284	477	350	331	136	263	274	262	236	250	113	220	225	275	208	167	49	244	267	262	308	306	285	211	185	372	294	306	260	337	275	232	186	251	496	208	367	225	221	261
337	1196832866	RPL39	554	63	69	98	79	126	44	54	39	31	100	16	15	27	20	83	37	23	27	22	100	48	59	21	49	190	27	12	5	14	99	39	16	24	30	119	7	28	16	3	109	24	17	22	13	86	60
338	927573806	FAM228A	645	289	473	353	332	380	336	290	329	364	339	219	457	232	390	301	336	270	246	380	288	302	379	429	374	296	274	286	508	240	266	388	318	468	292	274	287	620	320	318	264	261	177	330	235	286	240
339	1165268654	ZNF302	479	135	178	129	113	225	241	284	220	180	267	82	257	209	264	211	194	234	189	263	212	190	279	293	203	200	111	156	266	149	198	230	226	134	245	221	225	215	432	176	249	218	179	252	126	184	172
340	1030228738	HBP1	593	124	295	399	213	266	222	271	260	247	305	108	199	302	275	262	281	250	173	172	242	362	501	451	286	264	270	293	265	228	230	267	284	304	295	268	248	326	222	292	222	240	244	234	82	212	158
341	1005657601	OR2B6	399	195	217	334	284	220	236	235	240	258	270	102	231	253	272	243	306	194	323	376	239	205	267	134	217	218	200	244	207	265	252	193	221	176	251	196	215	210	159	109	227	286	126	236	296	178	292
342	1130515125	ZSCAN2	529	211	251	243	243	253	284	298	330	276	303	108	232	242	244	204	277	205	306	305	200	247	289	362	296	278	262	454	216	270	291	322	185	338	264	247	252	711	132	198	259	211	268	267	289	244	206
343	1174657895	ZFP64	979	446	569	508	444	454	531	487	452	337	447	203	613	407	474	407	355	515	338	355	428	323	630	368	370	341	402	506	429	375	375	376	387	633	340	453	370	551	350	416	401	427	211	351	214	320	339
344	900333841	PRKCZ	712	223	226	336	275	307	168	194	189	224	260	127	150	288	296	358	207	77	153	228	329	245	155	135	154	296	266	179	279	150	223	272	327	200	236	228	198	150	212	309	315	160	202	153	91	204	131
345	1138667618	CNOT1	438	332	437	338	404	238	226	195	168	261	238	92	61	201	168	208	203	123	201	218	228	164	101	134	103	202	302	305	218	336	266	210	148	170	176	172	144	71	98	169	192	218	45	119	18	200	141
346	978542649	RRH	591	133	208	201	192	248	224	191	201	142	172	77	231	199	181	206	146	291	155	204	132	203	164	166	129	177	147	187	191	176	188	178	166	244	159	240	181	225	103	83	143	110	181	124	278	169	119
347	997937775	NME5	545	225	338	474	363	287	193	209	361	209	306	158	593	345	220	268	237	139	231	260	253	232	364	239	218	255	246	260	248	274	230	225	245	205	287	268	231	201	113	203	263	421	126	249	117	221	235
348	1088642111	C11orf1	533	273	341	391	352	371	339	293	338	303	298	164	266	396	389	346	216	263	352	339	357	357	253	249	325	308	248	268	172	324	279	240	368	236	243	286	339	190	208	347	307	333	134	291	418	273	407
349	1128846702	LRRC49	523	185	239	253	289	274	152	251	240	254	244	121	378	228	281	216	236	314	229	306	258	184	206	267	164	215	331	251	206	334	176	180	154	210	200	169	192	217	348	246	268	200	371	204	18	204	238
350	1181379438	ZNF280B	503	105	192	218	115	191	153	132	209	182	218	75	224	224	155	153	195	180	65	257	148	187	141	297	138	189	146	256	147	156	139	167	220	94	126	156	152	111	236	177	216	131	89	212	497	168	129
351	1195363262	SLC25A53	626	326	415	358	387	350	345	316	315	365	388	199	351	420	300	315	494	400	290	331	300	364	423	464	423	312	369	277	307	379	349	315	287	848	283	324	322	350	392	409	302	399	272	430	604	302	483
352	917307991	ANKRD45	466	288	265	361	308	279	223	267	236	242	225	119	276	316	264	233	204	169	206	195	248	206	210	335	244	219	326	274	238	332	208	238	185	206	201	221	225	394	132	288	232	310	237	260	265	195	194
353	1009939261	COL9A1	396	216	197	153	208	216	136	167	187	177	190	68	156	153	174	182	118	159	112	168	160	127	125	296	132	183	177	226	291	188	157	143	144	173	136	167	209	142	127	71	158	122	41	129	53	127	203
354	1121067135	RPS6KA5	712	372	424	404	312	328	431	392	379	361	346	168	453	298	240	270	354	553	366	446	370	238	525	324	482	384	327	307	334	305	245	330	341	263	288	337	270	293	297	338	353	292	116	271	164	329	344
355	1013107715	MTRES1	440	184	245	197	304	173	272	314	258	188	225	95	478	226	143	237	289	231	174	248	209	252	197	188	294	232	208	256	98	236	179	204	230	157	212	190	190	160	133	83	185	473	203	202	112	154	304
356	1082568221	OR4A5	327	98	47	60	77	107	67	62	43	54	78	10	35	40	18	64	41	33	36	57	62	72	65	9	36	103	166	70	48	101	95	78	69	14	58	52	9	14	15	7	101	8	18	47	1	68	82
357	1026840919	VPS37D	427	151	176	272	137	180	163	267	221	287	164	125	284	225	183	210	160	150	189	157	198	159	104	300	137	146	123	221	71	146	188	228	145	272	144	149	166	327	220	222	192	179	167	205	68	157	211
358	972307367	PGM2	394	182	309	240	255	166	228	341	268	287	227	71	443	323	207	180	196	194	200	211	176	203	261	169	219	202	220	265	173	258	217	255	295	41	182	192	239	133	301	312	197	174	146	162	317	189	217
359	1080724961	APIP	384	147	166	222	201	216	163	173	303	214	164	97	269	163	136	178	180	161	184	163	172	237	285	200	205	168	148	174	170	200	152	250	161	146	152	117	168	161	282	103	170	188	218	286	52	127	128
360	1147768622	AOC3	273	87	161	186	150	133	65	96	164	97	96	49	43	104	97	122	109	89	87	175	137	96	149	123	108	114	159	107	110	171	129	133	150	61	147	99	198	61	34	61	83	40	98	58	23	99	128
361	1103060606	KSR2	544	242	395	312	255	273	283	484	306	299	340	143	301	304	359	442	265	212	282	314	285	208	378	321	238	213	249	312	369	324	242	249	360	252	199	286	257	208	161	257	258	314	170	283	137	259	177
362	1097453855	SLC16A7	403	204	330	284	291	215	225	190	264	251	204	60	231	242	207	172	287	276	201	191	206	271	228	334	240	210	256	270	312	256	224	179	255	124	172	154	240	249	141	103	211	234	219	112	62	157	159
363	1172333961	EIF2S2	392	74	69	39	44	75	107	55	84	62	118	40	71	94	84	103	62	13	27	120	80	49	90	20	57	63	77	113	102	84	42	25	58	72	10	75	107	92	15	95	92	66	18	79	105	60	19
364	1200146851	NAA10	380	196	182	293	222	243	166	216	258	204	202	115	293	284	180	235	162	241	158	178	170	113	189	175	161	133	140	190	219	166	229	149	51	134	141	132	240	204	188	129	186	196	89	111	149	177	130
365	1188472880	CXorf21	214	176	213	201	203	133	287	262	182	257	146	136	291	248	288	212	190	207	269	362	197	151	250	269	281	203	227	194	177	216	156	239	167	73	240	157	268	169	355	284	208	312	250	199	332	190	289
366	1199266070	SLITRK2	418	221	340	299	275	220	184	209	183	167	236	81	166	215	144	175	147	126	115	224	224	152	223	267	171	196	269	161	193	190	163	222	191	328	235	211	130	92	193	301	213	253	76	248	192	224	173
367	995791688	AP3S1	525	322	331	360	351	304	320	306	201	246	273	141	279	265	284	249	328	256	302	335	249	235	290	263	361	250	285	348	379	405	208	291	189	285	249	225	213	193	236	149	283	231	233	244	199	228	152
368	1004719575	DEK	528	279	324	290	243	280	285	360	240	418	294	167	384	271	295	281	314	304	273	285	269	341	538	274	383	274	297	233	206	273	204	287	342	83	345	203	418	390	351	295	240	324	251	258	496	202	221
369	1090120657	OR10G9	455	232	257	303	282	246	306	281	239	232	260	124	222	338	298	256	194	224	162	190	199	287	341	352	313	310	244	266	64	166	307	206	223	125	192	245	278	184	277	105	249	285	219	191	447	185	214
370	970187443	RAB28	340	255	282	268	233	164	143	155	148	125	113	112	154	172	106	135	171	185	96	122	126	153	252	90	188	142	84	136	104	88	88	105	116	145	108	125	130	102	67	273	121	174	99	192	76	115	209
371	1083591830	MARK2	493	95	121	92	97	203	94	133	147	124	157	100	108	204	208	202	131	32	112	110	146	141	200	156	138	252	108	118	91	141	113	131	73	74	101	113	136	123	170	114	187	109	100	156	92	141	196
372	908573112	LEPROT	480	212	320	190	263	264	207	246	191	251	201	121	259	315	323	226	202	266	221	371	172	172	266	450	117	200	253	239	427	165	227	235	320	228	272	198	152	173	246	193	197	267	224	212	201	185	231
373	951970157	ZCWPW2	456	144	172	139	150	148	115	187	124	143	188	77	294	218	274	226	126	97	113	146	158	213	326	157	92	145	90	130	102	136	137	144	97	31	100	178	163	142	192	72	180	119	130	69	114	151	164
374	1114542918	NGDN	545	345	333	336	297	324	69	74	70	93	268	33	2	65	50	283	46	30	41	28	287	89	70	105	138	258	312	293	254	298	271	64	60	6	74	315	48	17	103	20	262	50	1	41	21	241	71
375	1079164741	TPH1	272	83	92	158	120	110	127	253	202	158	159	79	216	172	134	124	148	124	124	217	163	150	175	127	186	138	147	184	134	129	67	134	112	67	98	129	144	82	101	44	130	113	187	170	104	114	181
376	1051848612	IFNE	208	216	250	278	200	135	107	135	151	161	126	84	174	165	130	181	180	100	121	105	137	105	151	179	147	143	233	198	176	210	117	86	51	176	89	107	122	74	123	173	118	118	107	131	74	141	173
377	931311771	KIAA1841	671	214	260	342	284	321	332	435	489	394	381	118	319	273	269	298	233	212	234	303	289	291	410	381	374	368	227	356	218	287	246	288	366	123	259	302	312	319	298	309	319	269	233	264	54	321	307
378	1097127310	HSD17B6	591	226	242	339	212	257	182	213	246	268	224	98	247	231	163	244	161	157	189	235	193	190	173	245	212	209	146	254	311	203	255	260	142	46	171	260	168	462	163	83	226	177	98	212	268	193	177
379	1156410032	TPGS2	541	249	324	275	252	231	224	293	181	239	207	110	330	295	216	215	279	258	255	265	161	217	266	406	207	198	176	202	252	160	176	308	306	138	200	203	240	115	172	107	207	274	162	244	972	189	259
380	1124999051	GJD2	631	220	323	346	283	305	248	306	284	232	298	134	253	329	259	300	271	298	220	236	254	222	365	443	391	319	237	244	300	279	273	198	297	119	210	222	279	133	175	293	298	221	125	202	377	211	222
381	1166219402	B9D2	530	170	198	164	215	225	166	221	313	362	258	95	203	290	279	213	246	176	309	289	270	296	306	189	253	259	186	197	160	207	203	229	194	160	249	153	272	184	149	220	191	243	62	137	189	227	216
382	1169236636	RNF24	715	325	508	354	370	303	403	367	415	314	354	199	455	345	371	298	292	235	287	370	356	372	374	368	362	320	310	301	372	258	294	285	376	220	255	219	323	318	252	215	330	305	207	256	482	300	295
383	958809958	DCBLD2	486	246	373	420	357	278	271	420	316	236	337	110	419	231	365	280	284	129	307	267	207	287	316	361	235	246	187	315	237	315	231	403	315	430	297	244	356	397	186	184	261	273	318	326	465	213	384
384	1067901176	ASAH2	644	277	267	359	305	306	300	241	285	236	330	137	271	270	231	335	318	169	294	375	224	205	326	292	290	277	177	308	287	260	321	280	309	156	233	248	278	511	292	425	299	255	337	254	415	321	218
385	1001595644	ERGIC1	551	196	264	265	297	270	333	346	339	358	332	136	303	366	287	271	323	138	259	255	277	304	251	595	351	302	177	238	274	284	269	373	313	198	292	263	299	234	280	314	276	263	121	211	178	193	265
386	995512168	REEP5	416	191	254	229	165	177	231	246	248	298	228	100	69	248	124	232	134	373	209	226	234	184	208	183	209	232	241	255	213	207	226	217	204	82	225	165	226	69	206	37	199	149	80	150	14	146	118
387	973197045	COMMD8	472	160	231	156	131	244	258	164	191	188	254	148	304	276	265	282	184	181	165	176	279	249	294	276	189	218	152	250	176	181	225	134	160	223	156	217	286	188	189	232	224	160	145	141	157	182	192
388	917478123	TNR	593	344	430	397	341	279	254	333	362	348	341	179	352	326	416	353	226	159	323	393	321	306	338	379	344	253	300	320	300	314	230	316	247	124	285	275	246	726	293	388	328	330	213	273	518	326	227
389	1103661034	RSRC2	646	124	255	154	150	297	142	224	248	207	364	76	195	209	185	258	206	74	124	160	326	199	140	78	162	275	163	238	189	150	233	207	134	262	167	330	115	99	52	174	251	167	38	123	73	257	224
390	951962118	AZI2	461	154	388	333	217	248	297	365	256	209	222	173	280	311	267	219	263	133	218	465	195	212	257	71	279	219	242	232	187	208	219	235	346	77	227	245	206	207	301	164	189	225	149	291	150	228	174
391	955340728	FLNB	495	180	217	133	170	237	296	324	249	253	224	127	222	272	182	196	181	277	282	173	272	246	300	249	196	291	187	246	315	281	238	217	351	54	250	164	179	156	197	243	320	178	194	205	379	218	237
392	937988825	GPR17	759	313	315	373	299	222	252	220	332	268	252	142	312	312	385	228	351	320	271	229	219	247	388	255	173	257	213	238	107	252	210	322	261	283	223	245	287	329	460	250	276	297	234	321	76	247	254
393	1022089912	HOXA2	568	257	306	322	285	223	317	436	285	269	286	124	385	322	268	229	277	157	242	302	205	265	211	244	297	311	285	329	206	304	292	289	269	98	190	209	272	307	192	248	179	309	209	216	235	205	214
394	1190117966	ELK1	496	218	290	210	239	213	294	332	314	296	197	170	242	350	327	265	302	229	275	263	303	266	259	245	279	317	190	238	334	203	205	280	257	366	312	223	297	242	272	144	239	273	294	266	380	188	281
395	976402121	CDS1	503	256	263	247	221	214	335	337	402	257	282	138	289	226	217	241	160	213	146	161	195	213	372	324	295	245	212	261	263	161	163	215	135	326	200	169	197	177	214	187	225	146	289	226	193	192	223
396	1103411255	UNC119B	337	272	370	247	203	190	338	305	124	316	244	120	263	278	332	187	179	469	307	254	169	293	275	310	304	224	192	205	408	190	115	158	231	358	222	163	260	187	191	169	206	253	127	199	192	137	177
397	1005956311	DHX16	524	11	19	18	10	196	11	17	1	23	149	9	12	16	19	189	9	9	15	17	152	40	14	0	38	199	37	44	91	68	163	17	26	18	11	156	15	5	14	17	187	8	6	4	208	109	23
398	1023824939	SPDYE1	492	265	329	268	316	200	266	263	280	206	270	135	331	425	245	296	163	381	274	364	300	205	354	131	319	227	250	287	263	236	156	226	194	197	182	370	190	365	300	407	292	263	166	228	103	197	375
399	1119755293	CIPC	549	124	206	225	215	265	219	255	250	223	202	105	312	218	202	168	167	138	164	196	180	172	208	402	259	200	260	212	296	302	240	214	262	182	175	229	268	422	208	200	336	215	248	165	109	256	223
400	931332012	USP34	422	228	269	177	233	179	207	265	198	123	166	69	166	151	144	194	225	265	110	131	144	160	186	87	174	150	218	194	259	331	249	199	125	85	126	142	236	56	193	120	168	137	69	139	43	156	187
401	1108616291	NEK3	443	275	456	244	261	218	309	383	396	290	279	142	402	357	245	263	334	298	265	479	280	237	426	392	296	248	276	391	254	354	232	252	295	202	185	216	350	251	220	87	261	255	309	227	912	192	248
402	964510251	PTX3	470	314	295	242	171	189	196	272	289	209	266	135	296	316	196	294	239	207	284	287	219	224	548	258	352	216	177	211	188	190	191	194	192	111	187	193	290	180	276	149	265	229	311	211	269	225	219
403	918604134	OCLM	238	170	123	120	149	138	126	172	151	164	156	65	166	197	113	229	123	82	159	191	114	142	142	128	105	94	78	121	76	109	105	111	98	32	144	117	149	31	137	51	148	110	97	134	167	118	77
404	1069768975	PCBD1	473	177	210	232	214	188	256	286	268	187	229	119	281	218	207	214	210	166	170	197	252	204	349	269	233	212	144	254	187	221	214	202	291	154	192	223	190	219	186	124	241	237	76	268	27	185	237
405	1078259729	SWAP70	337	170	290	197	220	143	249	258	305	230	198	130	314	270	212	215	328	402	230	388	167	216	210	378	137	155	191	192	92	243	125	249	205	176	193	179	171	102	300	205	193	194	71	198	182	185	185
406	1106259914	FLT3	443	149	304	141	205	259	186	284	194	263	210	68	181	233	185	172	170	121	98	230	151	241	262	306	238	206	150	74	109	249	120	143	169	207	337	153	144	270	194	113	194	243	209	182	180	131	211
407	1132282208	ASB7	580	255	272	314	298	330	277	272	373	266	247	137	253	289	281	224	291	193	286	214	216	358	339	207	307	243	182	312	289	238	212	315	213	173	256	257	267	126	214	368	269	263	273	291	308	228	242
408	1146757330	SLFN13	754	470	506	478	423	398	441	509	522	467	344	158	334	355	352	295	441	215	461	611	361	338	437	524	318	379	315	390	366	325	301	364	328	268	380	216	455	419	165	361	320	389	189	348	845	328	311
409	1102070894	ANKRD13A	601	351	404	417	356	291	404	392	345	380	296	182	421	374	376	383	350	269	307	401	264	395	383	510	374	342	339	432	475	388	346	334	331	253	301	280	279	158	195	203	309	343	219	265	199	277	338
410	1174309707	B4GALT5	449	179	373	216	216	204	277	361	248	340	241	157	311	302	309	231	342	291	351	304	224	279	392	358	231	219	230	322	362	279	209	312	213	185	281	199	258	437	416	279	239	336	156	208	389	214	180
411	997659459	CXCL14	512	122	246	230	217	203	270	289	233	153	347	123	166	254	157	188	241	93	151	228	195	259	249	108	170	212	178	279	205	150	269	302	176	156	168	219	259	143	151	219	246	166	98	107	173	214	189
412	991451826	MAST4	591	227	250	214	276	239	220	208	311	256	287	88	160	320	204	210	220	108	191	208	201	277	271	131	220	268	281	322	243	259	244	186	209	126	248	230	329	200	399	167	259	193	205	264	247	216	209
413	1002284548	NHP2	617	80	90	115	65	256	121	158	107	133	322	37	83	128	92	282	61	38	81	108	206	135	98	185	129	290	79	115	35	54	259	74	85	20	90	309	96	204	66	23	278	94	44	90	450	298	121
414	1014241613	FAM184A	432	238	217	224	190	237	241	278	276	234	276	167	267	257	271	271	262	143	224	222	253	269	365	588	309	272	198	254	145	287	216	308	227	198	229	240	236	108	171	180	257	235	117	242	200	214	186
415	1167845196	ZNF836	705	195	361	325	251	286	344	395	430	317	380	164	410	314	299	377	216	206	336	304	270	355	280	264	337	303	222	194	162	371	229	266	416	485	314	297	461	396	177	262	372	237	291	194	445	253	249
416	1056172573	RMI1	534	81	143	67	69	273	120	137	140	130	272	77	126	130	107	340	101	88	57	103	226	138	140	116	134	295	46	121	182	67	231	62	67	37	58	235	58	39	86	12	309	141	87	87	60	247	128
417	945489760	LANCL1	469	277	313	299	232	215	223	255	242	212	261	99	259	204	185	248	245	214	175	189	194	210	215	209	204	189	187	263	248	222	165	197	154	243	182	150	284	249	216	112	201	206	172	290	179	166	211
418	1162288731	ZNF846	590	152	234	231	288	258	122	135	133	118	206	44	84	168	104	183	73	27	129	67	139	133	205	145	141	221	141	144	114	242	199	90	81	320	106	157	103	193	180	158	192	38	64	126	31	172	144
419	1061846369	STKLD1	294	108	211	144	128	163	98	174	191	207	195	26	104	109	97	126	141	77	92	193	139	138	190	111	141	126	135	181	189	199	122	161	158	152	138	103	97	73	59	121	164	93	124	153	78	131	102
420	1174495842	DPM1	388	237	298	313	229	212	164	245	217	175	134	118	376	256	243	242	210	283	146	183	155	162	351	259	211	181	142	196	152	217	122	231	170	140	129	174	127	113	154	104	159	122	232	201	39	151	181
421	928531561	SLC30A6	265	131	153	264	179	128	185	178	199	131	174	80	89	142	174	139	199	142	165	312	157	135	212	221	143	137	167	151	184	131	99	158	131	343	208	165	179	54	195	125	204	218	203	201	165	137	169
422	1166808078	PPM1N	915	234	347	249	388	320	430	402	395	397	343	177	517	380	321	329	239	314	225	279	338	335	379	328	297	321	210	256	365	197	270	347	274	608	349	353	327	582	416	196	329	226	141	221	125	286	261
423	910153154	PRKACB	458	160	207	261	185	204	160	185	240	232	270	98	254	201	194	207	169	135	129	146	170	205	255	156	186	196	150	200	117	194	176	136	163	60	175	186	197	170	239	175	228	204	168	127	234	164	145
424	1013980407	COL10A1	486	215	424	246	230	299	185	231	262	269	240	50	125	200	197	217	272	559	211	289	203	221	307	406	275	186	235	168	142	214	208	209	280	163	195	249	237	289	216	160	245	169	105	186	95	187	242
425	1006749663	ETV7	648	341	513	377	343	246	256	235	225	155	238	76	128	295	193	227	141	171	192	164	193	164	124	211	209	260	335	356	703	292	284	195	198	326	256	261	297	161	198	215	236	304	230	124	41	170	204
426	1188834930	FAM47B	307	171	291	238	247	230	155	168	155	174	147	47	73	120	133	146	117	100	120	192	148	189	253	369	190	141	136	231	294	132	164	217	190	141	137	136	147	84	267	180	213	91	128	159	95	131	123
427	932168435	AAK1	567	49	74	104	87	158	118	162	121	185	227	62	102	128	139	195	127	117	74	51	156	146	119	217	142	181	84	63	63	265	147	110	130	53	111	183	32	59	137	84	160	93	117	58	9	166	157
428	1058977311	AKAP2	402	233	257	452	320	263	212	344	187	320	237	70	259	242	207	185	159	144	184	259	143	177	237	237	215	243	283	224	228	214	228	270	188	160	252	244	165	122	129	89	183	209	224	146	117	139	174
429	1086321762	TMEM126A	434	277	360	307	261	249	348	276	314	336	299	98	359	250	218	241	357	245	279	254	261	192	436	133	279	211	304	372	230	304	226	295	286	444	230	234	269	406	333	216	244	275	213	297	302	351	177
430	960724066	HGD	402	189	292	284	233	252	179	297	176	135	195	123	198	224	153	266	162	108	125	159	157	176	287	406	206	137	233	189	223	156	141	135	166	74	137	154	119	219	178	201	210	240	149	186	154	182	225
431	1113810498	F10	553	324	390	291	386	314	257	405	286	332	263	143	331	333	185	310	329	259	296	253	223	377	347	403	314	260	289	313	297	347	230	368	284	206	313	245	382	396	386	331	292	290	203	285	78	229	228
432	1005764326	ZNF311	551	279	375	351	245	289	266	365	268	239	279	149	258	296	242	300	204	151	261	335	231	231	360	147	188	253	130	256	185	127	167	249	204	417	238	191	144	116	223	197	219	217	195	265	272	232	257
433	1167865405	ZNF480	375	211	324	237	235	185	262	216	208	179	172	82	208	268	189	211	257	207	240	307	156	120	320	213	241	147	181	259	213	276	182	201	129	308	158	184	206	187	99	114	185	113	92	291	21	119	229
434	997980950	EGR1	513	223	362	251	211	231	218	242	143	148	199	76	148	244	203	176	96	54	153	153	144	141	145	165	136	188	165	157	120	218	187	182	192	54	171	161	134	168	136	122	188	154	37	146	96	168	168
435	1005450441	TRIM38	684	314	535	310	321	364	346	398	296	276	330	164	212	309	302	282	276	193	260	324	343	292	379	327	390	279	374	327	324	379	197	265	319	140	252	272	187	521	391	199	300	238	241	259	591	261	310
436	1103860828	ZNF664	598	216	231	250	250	248	164	237	220	178	261	90	283	160	228	273	115	115	128	192	259	161	255	153	191	288	259	294	175	182	251	191	246	174	186	245	204	119	165	190	264	160	172	146	320	150	147
437	1187444574	PDHA1	537	309	407	412	318	251	312	398	342	344	309	167	410	285	223	333	344	128	215	338	280	300	285	377	333	275	308	313	367	360	244	249	367	194	386	308	342	389	264	239	282	247	244	235	146	218	314
438	941574948	XIRP2	716	267	427	339	318	288	313	413	351	292	360	141	274	281	323	340	198	236	267	319	255	426	401	369	331	300	301	303	364	445	261	365	430	537	322	350	386	647	335	506	373	302	152	248	252	274	330
439	1063985020	USP6NL	568	287	250	327	307	292	264	287	331	254	293	121	298	329	234	323	250	313	217	289	250	303	317	480	302	278	282	454	186	234	265	259	279	181	195	268	247	589	195	148	275	238	224	244	247	278	259
440	944554782	PPIL3	513	289	541	450	317	309	237	381	280	256	331	102	282	253	418	278	267	225	263	208	313	242	377	275	225	243	318	401	245	398	202	293	359	211	309	242	256	117	267	116	283	197	125	182	276	318	306
441	1146720261	RAD51D	567	330	395	495	369	327	342	352	319	417	363	190	388	311	272	309	455	421	365	332	318	300	262	361	273	360	331	348	451	311	328	343	286	156	317	308	328	491	263	305	314	357	447	273	349	299	236
442	1162265135	ZNF121	632	151	467	385	279	341	179	276	424	246	309	172	349	320	243	257	308	498	308	205	240	291	339	484	249	322	190	254	237	236	243	217	215	83	194	234	346	706	318	172	296	232	208	276	128	283	235
443	1089456354	PHLDB1	509	128	265	296	260	330	320	419	323	285	307	111	246	290	309	160	276	291	244	229	231	279	273	167	206	167	249	359	219	319	224	281	323	136	324	210	227	505	307	280	201	331	116	162	220	182	262
444	1004506980	GMPR	401	191	259	283	235	199	320	282	306	288	252	103	253	252	269	187	198	185	214	207	176	158	233	168	188	171	209	241	369	201	205	233	162	228	249	155	132	223	143	191	211	196	191	198	316	174	187
445	1187171752	RBBP7	253	108	207	166	215	175	181	271	214	205	204	110	249	224	149	169	183	108	164	135	152	146	171	358	165	146	138	181	163	143	139	199	161	165	204	172	131	92	120	113	148	173	191	193	74	115	164
446	993979236	KIAA0825	405	178	255	157	169	202	162	276	248	233	230	100	208	260	207	209	162	132	172	153	158	232	193	255	175	214	134	175	225	160	159	144	230	154	194	208	172	157	274	168	248	98	116	138	33	205	161
447	1136396746	INO80E	380	80	161	186	114	254	107	126	110	95	198	57	84	60	104	195	96	152	60	85	138	59	212	35	135	210	108	93	87	75	188	91	61	42	57	145	51	40	61	132	222	67	58	102	0	132	94
448	921782268	LYPLAL1	395	202	314	277	289	277	274	314	282	277	286	127	306	351	216	261	277	326	194	231	189	284	234	275	276	196	246	221	256	154	179	289	250	144	221	197	248	72	233	334	233	225	205	270	239	270	248
449	1062864213	LARP4B	293	192	190	139	201	181	283	289	273	166	150	154	209	138	130	216	156	389	213	226	164	129	183	369	183	188	191	137	81	162	181	217	183	168	140	128	169	151	163	175	180	100	84	195	25	143	175
450	1113232510	ABHD13	204	118	198	229	141	148	125	257	186	186	187	119	209	202	183	200	137	318	176	137	160	112	188	120	137	105	193	160	135	107	121	155	136	56	173	101	197	105	210	129	151	121	100	136	232	132	166
451	936129833	RGPD5	361	61	76	65	72	109	86	127	83	63	123	77	71	98	98	117	26	67	24	41	88	93	147	99	80	163	78	80	23	33	73	25	102	94	71	85	26	25	92	129	143	83	9	74	26	89	42
452	1135337174	METTL9	519	204	333	354	174	257	288	266	361	215	281	136	338	307	232	218	236	290	267	209	212	239	207	230	215	294	215	250	244	263	223	312	166	91	274	188	239	79	205	177	262	273	198	208	229	194	200
453	916097769	CFAP126	338	191	149	237	193	200	202	197	165	147	231	112	272	234	305	182	232	122	175	236	174	191	192	392	232	160	221	276	264	249	159	251	204	211	211	212	217	209	263	126	179	125	120	157	123	157	209
454	1140751465	CLEC3A	610	437	411	592	451	360	399	390	456	542	377	177	421	421	280	369	360	347	446	573	360	313	494	318	380	321	307	537	519	334	220	414	398	315	265	335	296	597	321	128	320	523	319	412	350	305	418
455	1092631159	KLRK1	357	226	274	254	182	188	243	220	312	246	270	107	297	301	168	286	209	314	215	189	178	192	244	189	239	190	274	171	121	252	178	246	216	257	312	176	199	274	159	140	203	256	119	158	144	136	174
456	993397815	CCNH	401	88	77	105	113	197	26	71	55	56	174	17	24	48	52	176	77	60	48	69	234	50	75	88	64	189	55	44	126	41	161	76	43	0	66	149	38	6	34	41	164	42	53	43	2	159	39
457	960271146	GAP43	505	260	375	454	304	272	210	161	200	264	248	95	376	237	156	249	240	216	270	270	319	204	294	367	295	257	305	423	241	337	278	211	259	65	150	221	288	260	178	95	258	297	174	202	72	161	139
458	1072043356	PPP1R3C	388	251	425	473	311	267	205	218	247	272	242	97	191	213	165	229	123	325	188	229	162	189	242	207	206	159	291	182	286	266	234	177	293	82	198	180	210	99	129	119	233	135	105	349	163	188	212
459	1072398185	CYP2C8	588	255	345	348	318	344	246	290	242	326	318	192	422	429	278	330	287	226	270	311	317	385	217	267	344	373	248	322	213	287	203	272	404	149	312	243	297	263	430	222	317	347	257	263	798	276	315
460	978545449	LRIT3	384	192	207	169	166	149	291	228	243	220	191	138	248	169	169	237	136	355	111	147	228	224	220	290	137	239	131	211	168	193	128	173	199	25	113	165	132	118	232	143	213	138	142	191	64	156	136
461	1021639997	IL6	610	307	345	345	272	292	309	364	323	325	347	196	354	433	240	275	255	209	341	265	255	327	386	355	315	283	317	374	271	256	320	309	319	345	424	374	301	246	208	123	302	325	364	222	184	261	217
462	912568238	KCNA2	325	188	307	308	259	204	125	158	169	166	189	72	133	141	196	152	103	149	116	142	158	123	249	207	126	154	201	148	137	204	78	139	125	41	217	131	113	69	150	130	188	86	151	115	171	133	192
463	1115690013	BRMS1L	544	230	333	313	251	273	274	210	261	206	220	113	192	283	269	236	177	272	244	231	172	256	238	223	197	161	170	334	106	270	228	256	116	175	201	201	320	309	171	138	268	178	250	218	277	208	252
464	1003072297	SERPINB6	385	100	139	194	179	217	264	333	346	237	251	121	326	206	221	211	180	187	255	143	209	176	333	260	226	232	222	196	220	217	132	243	125	126	244	134	264	210	277	285	219	220	240	213	230	206	233
465	1193651189	RPS6KA6	525	215	342	486	331	246	235	365	376	452	263	149	310	316	274	244	288	247	222	275	194	159	365	297	175	224	338	346	399	264	237	205	210	201	226	212	287	367	248	239	197	243	434	283	196	227	331
466	968920304	LRPAP1	511	216	392	317	357	239	219	287	224	252	292	148	287	339	334	237	303	237	264	318	174	246	264	91	218	248	242	229	265	271	182	269	230	281	198	163	367	224	215	195	217	341	429	291	58	251	229
467	1105375291	ZMYM5	387	254	349	296	294	230	239	240	297	276	216	141	282	185	273	232	273	283	368	274	206	225	212	301	206	172	193	249	123	290	166	196	232	60	249	150	211	169	268	270	164	318	136	245	173	177	230
468	989553971	CCDC152	172	208	299	237	160	153	192	147	130	128	178	68	167	125	206	131	171	212	102	164	127	107	211	226	170	121	144	129	89	196	90	150	115	151	95	108	183	126	240	244	129	164	321	218	10	89	177
469	1083327488	FADS3	390	197	258	225	194	192	268	303	223	201	235	66	194	205	135	213	162	229	204	203	176	205	450	152	195	182	133	222	105	265	145	238	211	362	217	197	421	114	180	278	248	456	96	245	189	185	190
470	1125020618	ZNF770	539	207	250	259	233	310	204	247	265	270	342	120	369	273	229	301	194	207	212	227	265	232	258	355	236	360	247	312	311	245	220	242	168	100	277	234	246	78	267	327	344	262	232	246	246	220	207
471	1150018949	NACA2	454	124	204	133	160	256	220	349	182	231	261	124	87	185	209	197	103	69	164	122	226	193	132	147	190	225	173	208	185	100	122	131	186	68	160	202	145	62	140	33	183	125	69	117	164	173	128
472	1040022964	CHRNA6	501	202	338	296	227	306	296	238	309	272	362	159	330	316	167	262	319	347	418	383	259	227	379	468	204	259	286	193	306	256	138	330	340	250	274	270	274	265	264	392	302	272	233	232	412	194	275
473	1100415405	CEP83	406	216	384	225	161	263	227	251	238	175	205	94	224	312	165	222	190	176	241	245	240	240	330	219	248	221	213	277	291	176	219	216	170	188	192	155	209	159	136	140	239	251	172	244	349	226	240
474	1167900052	ZNF83	410	187	249	271	388	216	336	280	302	379	219	161	368	372	308	285	223	184	208	196	222	292	310	278	283	245	277	180	400	224	156	257	291	246	177	201	254	258	260	187	193	274	342	318	165	186	198
475	1127184484	MNS1	495	207	450	227	227	297	331	286	291	285	265	137	283	250	253	292	239	250	270	329	237	296	450	416	326	226	253	357	146	300	149	208	379	169	293	224	281	77	236	181	177	332	376	199	185	171	239
476	1022103853	HOXA11	627	280	369	280	219	255	258	276	272	336	382	120	255	254	176	334	252	260	329	317	258	243	515	354	218	306	251	206	162	275	223	421	237	230	311	300	324	226	276	183	288	308	352	277	197	252	195
477	944775625	CARF	351	182	211	181	218	196	268	166	200	242	215	67	231	203	191	224	211	82	98	185	148	186	214	105	154	163	151	152	164	213	139	215	104	38	146	165	105	96	235	115	184	245	12	151	197	152	103
478	910633362	GBP6	378	201	339	270	216	209	178	273	202	228	206	60	140	298	221	199	129	168	139	123	260	125	116	193	174	184	141	239	259	189	193	182	243	188	214	161	170	114	353	199	236	121	254	186	190	158	204
479	1031516235	RNF148	605	342	498	489	411	321	302	404	380	415	387	153	292	263	340	351	289	253	269	316	300	336	530	510	498	313	304	333	241	311	260	204	431	274	259	210	276	174	228	359	262	297	197	248	45	259	292
480	1195692552	PRPS1	448	311	391	360	285	230	377	423	365	292	235	173	347	378	292	270	403	268	337	464	299	314	280	189	310	284	259	366	408	334	233	331	348	303	280	188	322	465	330	207	296	426	204	367	315	281	299
481	1082964674	GLYATL1	440	321	363	319	337	286	448	229	271	285	274	133	242	299	238	244	239	310	234	204	346	287	262	349	229	281	224	218	209	288	221	274	215	165	255	224	258	82	228	191	252	193	260	231	116	176	229
482	1190257005	GLOD5	265	125	203	184	132	173	169	230	189	168	210	105	324	193	255	154	200	85	112	147	130	184	256	218	177	180	165	178	81	194	189	143	219	78	99	147	184	246	144	103	162	146	122	145	253	123	171
483	1021439139	ABCB5	190	89	157	91	116	137	163	187	145	174	168	88	206	131	101	163	153	129	154	184	129	111	163	175	131	133	170	136	125	160	85	149	87	28	159	141	146	134	141	187	135	100	137	119	574	87	191
484	1012185049	FUT9	464	386	379	292	357	257	275	377	353	346	280	228	652	422	390	345	317	295	367	400	278	346	328	594	335	337	316	412	424	288	254	314	293	226	370	268	319	174	287	399	300	301	235	388	407	249	359
485	947223315	CCL20	305	224	206	208	255	244	221	313	245	190	203	99	416	244	218	207	175	138	164	173	164	183	235	516	283	173	268	146	239	169	101	217	129	297	210	138	200	127	227	154	186	129	91	189	268	104	160
486	1028190842	SLC25A40	206	153	227	145	156	190	130	201	237	136	158	85	172	196	164	166	86	80	119	121	141	177	106	159	144	116	111	169	144	167	133	160	64	33	108	121	166	134	74	94	193	138	176	161	71	107	184
487	1043557180	PMP2	246	226	287	206	274	158	230	249	200	224	225	89	177	206	242	181	187	142	142	268	152	136	170	417	189	182	185	185	178	171	87	261	127	41	127	113	139	192	206	122	134	151	151	134	276	115	186
488	1103624289	B3GNT4	574	253	425	310	289	299	418	436	317	334	304	145	258	296	216	269	292	319	212	379	299	223	384	443	284	277	258	262	414	289	241	382	281	257	294	240	217	160	226	141	222	266	221	207	209	224	269
489	1014031962	KPNA5	443	243	371	318	316	302	424	472	407	358	378	172	407	271	368	270	252	726	263	350	242	350	492	423	290	316	288	378	260	315	228	285	222	246	315	234	301	453	501	315	243	315	280	398	158	270	228
490	1004940219	CDKAL1	439	278	423	270	274	251	333	325	329	337	295	183	392	299	207	232	215	265	209	364	273	144	238	368	218	214	102	207	253	216	198	264	196	112	222	210	159	121	177	167	263	177	207	200	123	230	196
491	1071827454	IFIT3	413	155	272	230	175	231	257	274	199	225	195	74	292	226	223	203	286	448	279	271	188	96	219	211	159	186	157	220	145	204	168	228	312	251	158	170	178	160	179	60	216	132	210	172	430	184	252
492	1090370801	FAM118B	255	126	104	86	107	182	146	97	92	166	122	90	189	179	147	185	185	149	194	149	133	143	185	297	122	158	153	177	159	120	106	144	100	138	119	108	110	96	103	94	171	126	102	149	77	118	138
493	1044334966	C8orf88	282	240	273	402	303	195	230	279	271	227	206	114	178	226	281	227	338	133	318	265	219	217	220	356	241	164	168	270	226	194	121	265	137	376	209	145	275	212	169	80	155	216	101	195	286	183	251
494	1127594710	ICE2	281	163	204	229	168	157	238	205	291	255	215	120	219	238	150	187	161	227	223	234	151	196	269	365	186	150	125	167	213	192	112	207	62	56	136	122	212	326	249	132	167	311	195	123	77	118	116
495	947476126	SP100	614	348	308	370	326	253	327	382	305	199	287	156	239	310	284	278	233	306	309	319	245	265	296	198	259	213	251	383	467	399	251	331	277	147	264	249	332	252	349	149	287	243	384	291	204	181	267
496	1089354647	FXYD6	437	292	290	383	395	246	203	295	290	290	317	81	227	320	217	247	349	336	275	302	260	206	323	346	249	319	263	267	208	203	251	212	232	264	261	258	342	233	399	208	321	201	272	253	224	235	292
497	1022560138	NEUROD6	684	259	318	301	330	265	343	347	335	306	287	171	417	289	314	307	232	431	316	415	349	365	386	249	301	336	277	266	457	280	257	338	295	288	255	311	353	608	285	345	333	245	245	266	335	255	314
498	1170185159	TASP1	600	300	376	455	410	320	212	309	382	220	315	145	258	372	230	241	237	167	317	192	214	284	363	472	191	324	244	327	354	261	300	290	275	216	220	218	367	294	297	281	248	341	397	214	110	249	366
499	975695146	SEPTIN11	635	284	428	428	344	326	292	368	365	360	369	181	452	309	322	394	287	449	407	505	321	406	576	500	410	353	340	350	259	335	323	246	278	126	345	311	337	403	334	255	372	335	268	362	548	266	258
500	1056902577	DIRAS2	556	277	301	227	305	337	323	380	383	281	328	137	337	322	261	318	277	410	299	401	325	348	283	171	231	260	216	181	188	244	260	289	321	164	304	255	290	343	222	178	275	333	337	185	112	295	215
501	1044575549	TMEM67	679	349	426	409	391	312	423	514	506	454	369	134	360	394	336	335	353	364	285	361	320	346	450	526	434	360	373	394	325	415	320	347	421	144	349	278	294	497	326	281	344	396	397	423	435	304	374
502	983227741	TMEM192	733	269	337	376	341	330	303	410	403	396	316	142	406	384	336	336	354	357	309	346	300	325	422	244	343	358	372	294	419	318	305	390	363	415	343	309	404	308	354	327	316	338	203	470	138	310	285
503	1097842022	C12orf56	731	259	425	422	346	336	390	433	487	372	405	141	332	369	257	385	254	268	336	343	321	325	472	325	419	379	240	330	444	344	321	295	268	441	331	308	300	545	318	241	346	303	319	507	576	250	247
504	944518296	SGO2	594	204	262	179	216	205	167	159	304	184	318	105	236	181	215	271	133	137	143	201	210	143	349	183	171	229	151	239	117	236	181	160	175	71	127	239	220	149	164	154	227	154	30	103	81	142	198
505	1126013189	CASC4	560	171	162	124	103	238	287	278	238	180	258	137	230	271	200	254	184	114	103	193	204	214	136	233	185	247	191	151	72	188	168	246	195	108	153	208	196	66	199	218	210	169	245	171	161	198	306
506	1165923818	LRFN1	612	214	295	259	218	215	268	198	269	318	292	91	301	300	251	273	179	216	131	227	206	229	422	223	171	167	115	200	138	202	269	293	450	202	285	290	241	193	138	217	250	212	103	156	351	200	179
507	1129221287	ISLR2	905	298	251	349	311	339	326	489	382	387	447	211	380	350	377	346	314	158	253	255	283	192	239	354	295	298	337	328	333	213	295	291	371	342	308	303	240	334	232	313	345	340	330	404	384	246	284
508	915317993	DCST1	981	349	343	294	327	360	369	225	390	272	380	93	338	371	354	374	238	143	180	225	371	389	514	417	354	407	503	452	711	518	348	309	475	170	457	349	234	300	252	385	455	318	384	284	605	295	236
509	1043577925	IMPA1	428	199	253	306	289	229	272	258	209	233	216	73	155	339	206	218	163	48	162	249	168	209	281	362	282	168	157	190	195	181	181	191	240	110	240	168	215	370	198	167	254	141	167	203	34	144	176
510	1087812693	MMP20	867	326	341	493	307	331	368	307	355	353	346	140	272	422	335	345	337	247	254	319	282	302	249	457	276	335	278	330	470	291	243	366	254	328	235	280	317	300	421	549	327	391	332	203	525	265	381
511	1165620495	ZNF383	461	228	225	329	343	303	397	281	332	260	281	193	407	305	273	225	262	292	214	322	257	219	345	263	287	224	305	277	282	275	198	314	341	341	261	319	300	159	197	158	242	264	224	229	218	260	307
512	1103771382	SBNO1	442	8	8	20	2	124	10	19	1	5	114	8	19	0	5	101	2	0	3	0	126	21	7	87	15	149	7	19	0	20	145	11	0	0	13	85	0	9	24	0	185	16	0	13	0	144	18
513	1072743338	CRTAC1	491	307	417	353	289	313	335	199	354	323	275	126	317	255	203	268	270	371	227	446	219	369	333	455	334	230	263	288	225	259	295	261	335	191	236	290	357	381	227	202	223	322	340	314	251	228	179
514	943492248	GULP1	590	269	372	237	289	279	253	355	296	267	210	122	332	318	288	226	328	309	299	409	227	271	287	298	265	213	343	400	1216	291	347	295	183	394	349	229	338	285	303	350	273	312	240	301	377	235	268
515	1101391488	EID3	629	233	328	207	221	277	260	274	210	205	230	121	251	265	225	214	105	105	153	134	207	143	178	105	174	234	144	245	239	211	241	181	147	127	242	200	234	97	80	33	174	123	53	103	53	152	154
516	1188105056	MAGEB18	556	289	365	328	277	247	257	327	247	212	224	83	353	328	227	203	238	321	261	241	220	228	275	156	225	214	228	237	273	210	188	214	202	60	196	177	208	366	281	173	229	508	194	232	108	215	206
517	1143558129	TP53	490	306	523	415	360	299	474	483	342	375	370	267	531	297	376	265	327	397	394	497	309	427	397	498	438	260	322	401	586	439	328	289	214	625	230	243	289	652	420	287	327	426	344	306	543	331	336
518	903034426	CAMK2N1	608	307	333	317	413	294	273	333	205	237	263	193	331	367	351	326	290	239	262	245	215	281	226	264	397	283	207	254	245	314	299	290	168	301	171	256	223	729	428	201	298	332	217	289	604	199	268
519	901801687	DRAXIN	741	332	479	408	400	331	326	428	565	333	450	330	524	406	419	360	267	423	367	413	310	387	300	475	400	359	357	492	320	478	327	497	621	285	431	329	431	413	459	473	351	425	574	343	469	300	346
520	970374439	C1QTNF7	618	374	326	332	337	292	302	382	315	352	252	208	452	343	189	355	355	284	284	496	268	319	334	284	300	318	283	375	326	321	268	289	1078	314	339	280	304	467	302	307	303	296	225	375	324	353	303
521	1097013131	CDK2	722	47	56	52	32	123	65	26	19	38	130	11	45	61	38	114	28	14	57	32	104	58	83	44	104	157	42	30	34	59	103	15	63	167	35	176	20	14	28	12	145	21	60	22	0	91	50
522	1167801627	FPR1	586	190	365	397	300	312	446	361	421	385	331	143	354	387	345	301	281	346	323	285	222	201	311	469	200	241	280	243	299	214	299	294	403	358	309	238	298	188	312	209	298	191	249	235	174	233	207
523	919419911	CRB1	888	391	450	382	429	407	477	374	440	452	437	210	438	642	476	416	282	466	300	513	317	393	674	574	443	444	320	404	442	519	323	340	281	316	387	374	351	624	362	276	492	387	491	284	180	371	441
524	1135389260	MOSMO	668	319	509	468	362	332	522	332	368	375	313	138	420	405	444	312	322	250	247	421	241	305	553	429	332	208	386	391	369	521	301	311	185	378	313	366	471	389	355	283	333	338	159	319	300	255	261
525	938271986	RAB6C	544	374	371	420	348	266	225	256	280	217	382	98	295	252	270	283	214	221	283	258	232	263	270	295	326	236	339	326	212	290	283	182	247	126	229	300	211	210	261	138	271	210	142	147	272	189	174
526	901583698	KIF1B	735	373	426	500	440	302	369	248	496	280	325	171	496	370	422	414	289	328	346	582	379	363	379	159	254	350	325	350	283	368	256	312	420	427	305	297	330	651	334	352	357	454	310	367	276	254	402
527	1006029014	POU5F1	311	146	120	85	110	144	102	194	162	163	179	61	215	116	152	149	111	57	128	112	129	127	139	115	134	138	103	157	47	89	128	182	92	104	138	109	129	89	101	117	138	82	70	134	24	120	120
528	1090117899	OR10G6	733	229	292	263	256	289	287	208	224	215	330	139	356	267	251	314	168	48	184	269	257	188	299	326	234	254	235	214	146	164	306	268	242	110	143	264	197	278	202	165	330	168	118	169	301	247	236
529	1198423200	BRS3	753	482	754	592	628	466	801	508	717	590	490	294	721	481	533	422	557	505	422	505	394	493	662	543	578	414	422	426	467	475	416	601	442	765	472	366	553	703	632	607	403	671	715	591	1096	381	465
530	989385618	CARD6	458	241	240	228	208	242	161	241	241	215	262	112	211	253	192	218	304	273	267	252	206	215	262	286	190	226	303	176	185	208	188	176	251	240	222	229	279	91	253	247	251	216	148	156	977	152	182
531	1053069937	PIGO	538	304	179	198	233	187	691	234	208	220	191	127	280	193	136	192	149	234	184	158	155	196	291	212	154	212	153	170	251	191	157	194	130	133	201	206	266	177	204	156	193	246	199	185	149	167	204
532	997943268	BRD8	683	101	101	108	109	171	116	141	66	136	175	59	21	86	110	200	66	6	73	86	154	129	137	5	140	292	115	166	146	143	151	97	65	89	107	229	52	37	45	69	170	86	35	64	3	150	58
533	1119340587	PTGR2	466	285	333	357	287	239	268	305	267	254	293	144	281	304	208	289	282	246	181	350	251	212	412	349	234	202	291	233	524	346	212	290	302	444	184	249	230	448	279	199	294	207	90	154	96	246	245
534	919880959	LMOD1	691	166	297	356	215	321	277	316	334	275	278	131	291	252	226	338	237	198	208	242	251	213	299	354	229	284	146	165	252	154	272	242	248	353	177	323	317	302	227	288	341	240	244	120	369	256	227
535	1104891488	DDX51	809	117	102	114	91	254	42	59	114	62	234	28	33	51	87	300	54	9	66	82	221	97	31	172	86	219	96	43	103	43	210	65	62	77	35	269	25	10	36	24	229	40	21	68	2	192	62
536	1145744659	WSB1	592	362	419	333	393	339	457	371	251	358	250	170	308	547	350	280	447	227	317	435	282	237	284	185	298	264	189	296	250	308	174	301	231	315	339	196	194	346	189	160	401	289	270	316	322	204	258
537	1148822794	MRPL27	906	147	261	340	283	337	218	193	337	206	351	119	239	222	175	324	200	151	328	209	353	200	435	548	255	338	175	267	197	205	284	247	262	352	257	350	235	163	388	277	352	338	488	262	151	306	194
538	1103811645	DDX55	613	111	159	142	123	268	123	104	98	93	304	22	68	113	78	264	56	34	83	102	189	75	49	125	99	246	106	192	129	97	252	111	49	58	117	287	103	55	147	119	264	66	89	81	11	223	60
539	970861198	PACRGL	642	398	444	437	472	312	344	472	412	399	288	169	369	299	315	319	337	500	348	473	295	376	484	457	417	349	242	404	480	465	376	291	508	183	282	305	392	645	393	404	348	442	499	292	940	271	334
540	1168608496	ZNF586	569	324	418	289	307	301	323	362	292	258	366	187	459	361	393	263	239	405	239	331	298	218	334	685	332	307	250	312	166	342	188	271	526	192	366	286	294	417	441	193	418	367	395	288	462	253	240
541	1114330792	OR10G2	624	241	210	252	199	256	227	213	161	202	224	143	206	298	219	254	319	323	259	272	247	165	259	394	268	285	266	274	623	364	223	248	329	147	205	271	259	296	270	201	253	259	84	208	123	215	212
542	1149760022	GDPD1	702	180	231	238	249	251	230	312	247	279	239	120	290	281	239	206	267	246	209	238	220	331	359	329	293	233	179	270	291	279	212	329	201	165	253	278	286	292	304	210	269	228	230	182	188	256	267
543	906409414	AKR1A1	893	326	362	393	310	468	335	403	316	354	431	217	680	390	483	345	380	361	359	468	492	355	679	432	332	406	459	474	427	474	360	317	466	305	608	379	407	502	317	272	421	404	294	399	515	309	256
544	943768186	NABP1	645	220	246	243	200	288	298	320	385	257	266	168	273	290	296	247	214	226	304	344	166	285	426	406	252	265	197	206	261	317	227	270	391	335	255	239	289	318	233	167	309	160	347	191	241	217	179
545	1079042907	RPS13	716	37	41	34	21	260	33	39	23	31	309	3	39	37	9	189	16	1	40	11	238	38	26	57	33	211	30	33	15	48	201	26	15	31	4	210	14	30	29	9	145	19	1	27	1	200	6
546	1084188757	AIP	654	264	412	373	228	363	264	325	341	308	332	154	218	272	378	343	243	398	300	356	300	268	263	213	316	350	261	260	530	350	283	260	221	85	258	262	283	377	314	321	314	290	126	372	203	287	223
547	992709696	HOMER1	737	269	319	372	363	291	274	367	368	427	320	130	485	334	321	338	269	270	349	324	337	301	520	219	319	325	227	331	369	315	244	403	214	247	383	364	337	309	295	215	328	374	187	353	461	308	270
548	1168574015	ZNF419	742	431	560	501	319	342	433	444	413	411	424	268	411	490	358	396	349	375	316	264	297	263	278	278	278	303	270	381	249	309	320	421	438	188	438	385	259	251	228	331	334	254	154	323	392	447	310
549	1005570366	H4C9	762	318	359	336	284	317	291	303	299	233	226	178	519	427	324	295	226	160	226	236	264	274	275	318	300	294	285	272	466	275	235	279	433	166	242	197	332	527	211	240	357	281	177	249	181	240	196
550	1005480006	H4C7	723	208	279	324	238	241	422	307	293	217	285	80	261	252	192	226	184	191	158	273	217	216	278	193	164	304	294	229	322	235	210	326	109	171	232	267	168	307	239	232	246	228	211	214	159	213	216
551	1147725279	COASY	477	46	78	61	62	239	61	79	59	99	219	29	249	84	52	172	63	91	35	33	236	57	214	140	25	254	134	131	86	126	199	108	118	9	104	233	66	329	96	44	174	94	202	39	98	191	65
552	932659673	NAT8	851	487	517	574	765	442	548	617	550	532	530	264	395	477	417	415	456	420	442	441	414	443	595	494	450	414	466	476	527	498	486	538	623	133	491	437	440	539	587	353	482	461	497	314	417	394	358
553	975145162	MOB1B	900	219	367	306	245	415	241	323	275	257	353	127	336	277	215	345	317	350	330	362	265	357	367	257	305	300	253	321	368	316	353	274	217	311	336	268	294	371	151	312	345	350	403	250	44	336	303
554	1001561230	NEURL1B	433	326	394	445	244	244	233	254	273	184	222	112	147	210	154	204	161	170	229	252	167	211	145	175	187	192	305	292	371	342	201	251	165	60	165	228	240	141	245	251	216	75	118	132	182	163	178
555	1128652241	KIF23	838	27	57	73	54	104	33	38	56	29	135	21	6	38	27	96	15	15	29	23	88	37	36	102	34	116	19	34	43	40	116	13	16	5	26	124	49	44	56	1	108	16	24	22	17	105	72
556	1095848890	SLC38A4	961	270	507	434	337	313	363	354	396	335	373	185	484	396	308	468	333	501	370	356	368	237	344	487	292	369	422	421	435	392	377	281	215	207	337	394	419	579	497	173	335	373	332	272	1100	278	339
557	1178423101	EVA1C	614	328	514	466	395	302	446	411	375	321	369	191	998	342	309	302	369	868	320	474	277	267	880	564	377	274	307	383	537	393	339	297	393	194	378	390	223	779	238	179	302	348	899	453	335	258	276
558	949032436	GAL3ST2	494	238	256	285	173	277	308	299	252	244	284	128	274	177	148	205	196	177	178	226	175	202	369	356	216	265	166	223	205	191	170	197	205	153	211	228	266	414	242	161	249	136	172	214	68	195	173
559	976618949	AFF1	626	277	380	333	309	280	207	227	172	233	204	131	358	236	185	217	169	260	227	238	257	213	230	210	173	267	171	181	273	307	261	250	237	337	264	252	435	391	349	319	253	200	184	159	372	212	159
560	1148064705	EFTUD2	705	23	23	6	16	119	15	37	14	19	130	12	7	10	15	146	17	1	8	36	109	23	33	20	34	90	3	13	4	5	110	12	7	11	33	98	31	5	4	3	82	3	0	5	2	127	82
561	1182522678	OSBP2	923	341	364	337	321	316	312	429	410	306	408	127	440	387	315	362	286	536	285	365	271	314	480	442	355	376	326	334	337	239	294	340	285	141	240	350	265	169	331	272	325	435	413	338	359	337	302
562	1151570894	OTOP2	329	147	217	179	193	191	212	237	241	209	223	115	255	296	175	213	211	288	255	282	196	220	238	212	215	172	153	169	202	250	167	204	208	318	137	141	235	341	338	129	154	162	166	141	537	163	163
563	1093644512	GYS2	843	379	525	598	370	368	400	446	382	339	410	148	461	303	378	408	425	590	413	396	416	309	627	739	469	411	380	411	448	388	308	407	483	392	407	315	491	403	590	616	400	499	476	401	532	349	387
564	916120603	HSPA6	757	278	399	336	280	298	357	297	348	302	357	166	419	312	319	323	282	275	268	343	343	347	293	312	336	300	246	325	228	330	270	270	263	228	259	286	426	312	361	351	285	277	258	260	263	271	301
565	920412719	RAB29	556	177	288	276	214	310	231	301	266	225	345	97	286	222	181	292	183	156	150	166	233	234	332	375	173	293	398	170	175	296	306	285	196	290	283	227	173	187	143	183	212	165	204	152	189	228	239
566	953674378	EXOSC7	493	48	69	43	52	170	56	46	47	46	186	22	36	48	33	220	14	10	19	46	161	96	61	59	56	250	55	34	9	24	179	7	37	32	21	218	19	4	1	25	169	3	0	24	0	252	28
567	946355033	RETREG2	739	236	392	389	344	284	354	418	431	481	376	103	341	371	280	238	322	281	428	403	237	264	386	318	240	352	340	495	257	378	301	324	390	205	361	251	315	356	283	471	323	233	239	252	282	240	288
568	958780247	GPR15	549	171	331	258	190	268	251	286	267	204	243	181	261	347	207	278	93	144	179	208	208	371	302	208	242	240	198	423	136	258	293	211	172	27	190	173	210	251	219	72	249	167	209	175	100	228	221
569	1166077707	SERTAD1	733	330	434	426	376	302	409	344	413	392	320	199	354	518	475	320	314	293	347	420	267	335	470	135	384	339	281	311	267	373	255	355	451	315	371	314	335	362	229	334	260	334	403	421	1013	246	277
570	950033879	CIDEC	414	184	181	177	206	192	167	157	142	138	142	76	121	143	110	151	87	101	67	79	112	80	87	22	148	170	139	106	207	149	117	171	139	165	114	119	173	84	81	130	149	107	169	95	43	207	71
571	1143457369	CLEC10A	731	272	410	489	418	265	344	365	424	684	312	189	452	388	403	322	269	252	373	412	233	389	315	471	390	364	326	358	251	511	303	423	412	225	255	352	342	415	303	188	215	294	235	190	290	253	360
572	1115617252	PPP2R3C	503	444	531	615	439	330	232	306	286	248	253	141	205	309	243	278	343	294	298	251	233	228	253	240	256	301	258	432	316	265	295	245	281	370	194	253	251	239	297	266	259	299	98	263	446	206	287
573	973260282	TEC	608	261	362	350	299	247	248	269	247	200	278	159	297	266	298	266	181	108	159	281	234	259	297	278	272	259	300	307	167	351	224	203	240	128	298	194	303	297	199	217	295	307	271	258	136	226	250
574	982018031	SH3D19	444	208	302	298	283	251	258	254	231	203	277	118	246	288	309	201	202	191	280	320	234	192	216	97	226	257	198	247	303	126	234	194	186	139	214	207	258	154	211	184	235	162	192	124	534	174	230
575	1159065127	SERPINB12	526	347	379	473	404	240	365	457	299	225	291	155	564	395	277	260	355	396	336	431	268	293	415	383	339	285	293	354	271	278	239	410	314	219	293	189	352	430	172	230	266	354	286	368	436	269	309
576	922558240	STUM	498	339	466	323	294	318	342	390	329	349	248	189	218	433	287	315	457	275	315	390	257	238	428	300	285	337	303	389	404	437	254	317	318	354	286	236	289	236	246	167	306	406	299	254	176	268	247
577	1101508063	C12orf75	983	256	302	198	287	352	227	281	269	298	400	187	254	385	237	402	205	105	223	257	308	332	232	185	348	362	160	188	126	158	347	340	336	360	216	436	287	99	229	365	375	347	232	251	282	309	131
578	1005940295	GNL1	838	323	282	390	352	349	331	377	315	316	448	130	166	276	289	291	937	203	246	371	309	261	280	366	299	311	248	239	354	309	349	220	371	303	204	322	232	423	321	393	306	307	211	233	424	222	276
579	1124119991	GABRA5	478	150	194	310	210	280	216	197	229	182	241	84	235	220	155	309	248	149	107	219	230	195	313	118	211	289	256	301	401	376	245	232	165	230	219	225	188	241	205	156	248	187	124	147	56	213	127
580	977215245	SMARCAD1	624	240	281	306	272	301	239	261	288	272	315	109	292	343	211	288	298	227	226	325	270	286	455	231	269	241	233	239	256	224	237	305	335	140	237	246	281	541	306	452	288	306	222	246	358	223	233
581	1181433235	IGLL5	544	236	171	260	177	285	120	118	80	136	221	52	135	165	92	239	75	102	80	128	185	164	184	126	127	198	143	179	290	200	210	79	70	187	56	131	80	46	109	95	200	75	66	41	75	122	155
582	1013563668	REV3L	479	45	22	89	45	204	87	120	59	50	260	48	126	99	40	198	45	46	77	93	170	62	72	148	39	195	57	36	42	103	122	109	115	62	41	186	47	20	7	46	256	74	19	26	34	127	49
583	1165857772	SIRT2	600	179	256	292	234	208	168	284	264	239	332	102	319	297	231	310	217	176	206	273	204	181	259	124	190	195	144	124	71	139	211	275	264	305	207	219	89	221	249	163	240	196	81	188	25	176	156
584	1077512007	NAP1L4	659	362	406	425	315	338	281	328	366	381	301	147	462	340	330	301	239	342	286	340	271	176	410	362	324	210	327	279	186	274	289	322	260	435	266	294	283	232	224	202	282	277	117	211	541	255	235
585	1089519266	HYOU1	466	14	19	32	35	257	15	16	16	47	290	4	5	18	25	178	0	0	2	8	173	26	21	49	63	210	12	30	57	26	174	35	27	13	24	169	32	2	60	19	189	31	0	12	0	146	22
586	1067060863	RET	1098	289	437	315	311	425	420	296	305	179	486	126	126	286	222	346	186	208	147	208	237	208	299	193	241	359	204	270	194	240	520	230	256	139	298	393	153	255	267	139	341	164	67	132	65	268	227
587	1018774792	FGFR1OP	586	495	473	712	501	341	446	497	432	461	416	251	374	562	501	331	288	369	365	466	298	414	365	471	522	356	462	506	390	588	296	403	658	310	328	333	505	311	463	412	334	429	236	324	1092	341	391
588	905574000	NDUFS5	872	304	362	395	301	362	441	462	350	312	387	183	669	432	417	440	284	520	363	455	300	409	422	902	418	418	339	401	605	378	337	412	409	522	287	399	353	489	333	490	445	456	449	360	493	316	280
589	962406672	EPHB1	858	130	217	228	194	276	320	274	239	193	359	89	158	238	130	315	153	214	219	203	241	174	288	227	194	281	165	163	132	215	294	147	239	287	244	304	216	203	185	163	282	101	85	148	20	205	182
590	1005963862	MDC1	762	122	201	199	148	229	156	301	233	235	300	76	173	154	214	204	226	155	123	149	203	232	236	175	180	247	106	96	155	89	314	245	171	75	195	292	300	374	383	104	228	208	100	180	336	201	150
591	1187152380	CTPS2	941	472	528	469	548	421	331	400	540	475	492	251	540	506	543	457	343	672	482	496	381	381	720	558	488	407	609	408	378	471	416	377	450	372	352	377	373	419	319	283	506	472	334	328	1041	373	449
592	1165755433	SPINT2	553	172	225	174	196	240	286	322	342	312	331	139	319	265	228	336	246	341	237	218	175	114	258	291	234	281	137	263	203	213	123	282	401	131	189	304	223	199	276	147	220	202	82	164	56	231	195
593	914216127	GPR89A	507	114	156	148	152	193	63	96	67	73	211	23	63	95	67	220	35	82	68	58	185	63	48	376	26	169	100	65	213	61	140	53	117	67	93	198	54	181	127	68	212	53	27	34	23	154	59
594	1162376444	ZGLP1	558	280	236	171	223	318	281	241	241	156	243	89	154	295	165	205	227	115	131	194	235	164	114	146	141	258	239	202	103	270	352	242	241	83	177	314	244	128	220	225	267	131	154	195	146	164	232
595	981301096	USP38	850	430	550	480	490	477	371	504	373	429	393	205	508	412	293	349	360	792	343	384	414	363	540	675	331	393	509	421	328	363	357	395	336	284	322	355	454	626	388	357	417	484	450	465	411	313	353
596	1140047297	ZNF23	720	356	497	484	347	374	391	482	473	515	383	224	233	359	395	395	389	473	340	372	337	389	266	362	273	304	339	413	453	353	378	522	392	134	407	366	437	308	446	275	560	394	323	372	502	299	397
597	915489909	PAQR6	640	140	158	241	251	324	199	213	253	133	236	98	262	245	237	289	192	115	214	222	255	221	202	279	189	275	162	158	88	149	248	248	201	112	229	209	149	173	266	204	325	154	107	129	352	306	163
598	1195067044	DRP2	870	348	567	489	462	335	415	262	347	309	290	235	343	500	397	300	228	335	305	320	310	289	348	516	309	284	274	314	470	262	380	348	453	210	407	284	317	696	267	382	308	297	436	219	151	321	357
599	1057593920	ZNF367	693	144	235	268	158	308	156	254	171	152	249	76	200	174	100	245	203	333	300	246	295	201	261	118	207	271	94	179	111	152	207	204	190	59	169	315	139	324	147	148	316	149	253	184	567	233	277
600	1190778028	HUWE1	735	127	125	148	126	227	154	206	154	91	265	52	75	72	57	233	75	373	27	49	133	103	137	177	77	271	150	113	192	96	261	87	276	19	58	284	38	46	91	39	227	81	126	33	0	178	95
601	1005473374	H2BC6	922	6	0	0	0	24	0	15	3	0	42	1	0	23	16	29	6	3	9	2	14	0	3	0	1	65	2	16	0	0	28	0	0	0	4	33	2	0	26	23	14	0	0	2	0	45	6
602	1018129825	PLG	482	102	279	104	161	215	303	215	279	283	272	133	151	250	226	233	155	92	150	282	202	213	180	86	173	309	204	177	245	178	240	155	176	235	208	159	151	264	172	152	181	196	136	174	93	223	198
603	1122751902	RD3L	635	262	412	408	266	352	373	493	357	314	381	217	510	366	390	293	233	307	273	233	286	339	358	236	357	286	290	337	373	407	349	270	439	225	325	355	376	211	330	188	351	244	321	336	130	267	309
604	1005476874	H2BC8	802	54	58	68	28	143	15	0	0	1	100	1	6	2	29	88	12	1	17	2	76	0	2	18	2	72	22	47	43	36	149	2	0	0	3	84	0	1	9	0	63	0	0	1	0	67	13
605	1055973024	SPATA31D4	781	328	364	358	346	291	314	431	324	304	286	163	560	405	425	362	300	322	285	289	323	240	403	456	287	296	230	299	365	372	325	226	402	183	239	340	328	465	293	266	686	412	206	262	108	267	320
606	974047761	REST	875	256	253	258	237	262	331	239	257	180	354	148	352	399	281	292	265	405	392	357	367	342	552	345	406	301	254	261	268	244	235	200	264	269	204	284	295	477	378	384	308	214	165	213	386	253	248
607	1145927000	SDF2	588	184	347	346	235	250	219	261	235	275	219	79	342	205	170	160	175	308	213	248	217	179	150	76	162	189	216	176	256	334	209	172	241	189	181	259	242	39	103	191	222	154	185	210	224	159	219
608	1175926764	GATA5	873	496	577	656	425	452	283	428	331	346	322	215	426	461	386	322	276	396	292	363	302	308	409	474	351	354	366	470	632	517	379	365	421	513	346	310	319	461	339	439	347	273	395	330	186	495	450
609	1091607325	DCP1B	612	249	456	407	361	332	244	260	251	253	285	101	245	243	146	397	249	156	315	296	222	177	190	352	252	218	309	450	279	304	227	243	174	204	156	212	315	494	330	219	316	409	123	157	216	263	195
610	948960890	SEPTIN2	649	266	362	358	343	277	272	281	311	268	297	182	406	409	285	271	312	298	288	435	251	320	443	485	342	293	189	253	463	325	227	374	302	252	317	252	303	302	280	394	311	412	184	338	92	230	355
611	940984794	PLA2R1	692	290	255	407	285	249	314	244	272	241	289	157	254	440	252	329	248	220	245	275	261	301	384	405	289	314	269	363	168	309	274	264	406	157	215	253	251	271	162	350	285	215	221	190	533	223	204
612	904740620	RBBP4	518	49	36	30	34	154	38	38	51	25	186	25	7	55	73	164	35	2	49	24	153	42	63	21	22	173	17	38	70	37	228	4	15	20	42	169	44	8	82	63	178	45	0	23	51	148	39
613	915438362	KHDC4	465	100	84	139	110	125	130	133	199	181	243	53	38	160	133	241	100	19	114	126	172	114	56	149	141	227	110	88	171	100	144	156	128	109	131	177	82	54	172	148	196	142	27	133	61	142	149
614	965326723	ZBBX	468	288	451	399	343	369	353	340	372	439	309	150	401	393	374	384	371	297	236	242	306	330	439	286	412	321	397	345	404	357	253	317	236	253	278	249	414	313	360	300	326	410	512	293	304	242	329
615	1183295065	MPST	718	241	381	497	339	266	331	315	323	337	387	150	393	331	379	335	285	345	384	359	253	323	437	425	280	339	220	278	336	341	270	272	357	412	356	329	327	431	324	434	335	324	377	257	267	238	237
616	1161847344	C3	876	250	298	354	328	323	309	357	297	331	350	106	292	252	275	270	262	208	252	196	229	246	180	294	297	321	277	325	284	347	278	244	164	311	243	264	298	211	211	180	283	204	180	197	151	233	213
617	1135414229	EEF2K	722	314	366	390	334	355	410	383	272	262	312	147	263	400	256	251	187	300	271	328	287	186	297	394	320	306	262	229	319	194	314	421	268	153	309	268	354	414	379	339	345	270	253	344	331	312	317
618	1168297367	TMEM238	683	207	344	302	230	201	187	219	211	214	238	125	449	169	160	210	300	265	284	284	184	166	301	264	196	158	249	218	421	253	231	234	211	83	280	172	272	258	179	454	239	144	169	164	308	219	192
619	1061082165	URM1	524	110	130	110	155	301	56	33	102	85	281	18	20	42	72	227	8	47	26	80	198	29	18	101	32	211	128	104	120	124	285	55	18	34	46	232	8	22	47	53	225	21	2	14	2	155	57
620	1096867355	PDE1B	671	198	386	243	239	329	239	253	192	225	319	79	185	251	218	245	208	206	187	346	258	220	195	406	226	265	204	240	366	298	239	306	191	155	143	242	241	311	241	149	198	195	175	231	115	225	210
621	1135582897	DCTN5	739	56	43	74	48	351	14	38	29	61	396	23	62	41	27	286	35	41	15	24	296	28	72	27	45	296	46	13	21	11	276	14	46	11	8	256	5	21	25	19	321	20	1	47	0	280	25
622	961197326	HEG1	609	167	157	296	156	230	199	344	282	221	330	87	211	263	224	270	162	227	122	250	193	242	254	272	188	249	166	190	230	140	204	156	193	143	242	214	193	181	207	82	245	249	120	199	300	200	229
623	1013252369	AFG1L	478	180	301	356	247	220	173	308	271	203	213	150	303	218	287	262	184	133	186	229	244	335	328	285	201	205	240	161	162	177	157	248	333	172	207	174	334	217	187	400	193	345	302	232	212	180	216
624	1090294806	EI24	565	483	539	470	411	348	296	388	435	332	275	242	485	394	321	362	325	295	325	355	243	323	356	298	242	289	347	391	391	436	302	261	304	224	242	284	264	254	364	360	288	364	276	324	261	272	408
625	1181958791	CRYBB1	501	112	173	151	87	162	198	111	132	165	177	61	149	176	158	207	94	170	132	169	197	190	125	83	141	205	125	100	60	137	199	85	96	23	74	156	159	42	196	114	169	104	108	116	22	168	146
626	1016985158	RAET1E	587	286	350	350	363	301	273	390	310	283	267	184	445	383	331	254	396	274	391	411	245	386	247	337	239	250	163	275	324	334	261	239	454	136	264	236	330	106	210	287	309	231	210	404	282	294	299
627	945503395	CPS1	510	233	460	357	265	226	227	277	339	309	310	147	239	369	233	221	279	215	291	294	285	269	331	284	279	247	327	339	385	179	237	263	171	268	210	216	258	360	350	154	354	173	176	158	280	186	287
628	927529851	ATAD2B	459	180	331	250	234	193	176	246	300	194	174	82	295	251	264	198	212	183	175	260	134	223	253	268	284	236	134	171	351	223	131	246	264	150	237	213	210	47	358	96	205	210	137	149	89	174	187
629	1128567456	CORO2B	741	301	568	418	420	383	246	313	388	277	348	169	282	391	236	332	232	165	198	253	274	223	295	270	288	283	329	264	342	295	328	292	307	156	343	314	287	258	380	356	279	173	220	236	63	265	244
630	1008646608	GCLC	636	345	348	418	328	217	321	364	311	308	350	198	477	430	250	278	268	265	256	323	347	258	348	234	231	275	365	302	282	274	239	230	235	97	275	280	269	333	424	265	283	353	225	241	369	235	218
631	992804193	SPZ1	529	298	343	265	226	276	220	242	218	256	252	133	271	292	269	222	271	260	420	379	229	223	285	278	356	221	145	346	95	170	216	241	332	131	197	280	453	486	258	223	222	217	132	223	380	248	242
632	1067226622	CXCL12	466	189	208	224	169	159	197	235	231	201	134	110	183	258	290	211	231	203	194	245	148	174	219	283	193	147	187	186	151	231	177	241	229	109	129	252	263	274	282	227	236	291	148	179	152	138	232
633	949501584	ITPR1	908	308	548	579	417	403	542	657	419	501	534	213	526	690	522	417	439	375	474	476	336	454	552	316	387	427	271	463	345	378	507	493	396	371	355	460	556	781	592	327	485	512	598	434	508	388	502
634	1172300776	CHMP4B	569	333	426	352	336	303	36	37	34	38	109	11	47	46	54	72	13	9	21	21	79	72	41	82	27	90	270	386	246	259	318	51	15	4	8	135	50	15	24	0	100	1	33	5	3	78	29
635	1106108800	GPR12	550	255	302	327	325	260	348	301	326	349	278	171	436	306	256	287	347	234	287	425	264	272	390	416	274	269	302	328	286	264	260	305	230	240	323	243	382	469	297	242	233	421	213	335	475	230	211
636	905694612	MFSD2A	616	241	234	271	203	243	264	194	187	216	195	89	112	165	177	320	167	220	164	234	228	226	213	183	197	294	226	228	209	252	208	191	382	69	194	236	255	140	245	112	252	261	273	189	96	212	201
637	921935435	2001-03-01	527	306	319	429	341	281	214	155	189	262	211	123	168	204	220	180	170	212	246	143	166	158	180	185	203	232	222	210	260	324	197	182	143	83	176	181	190	149	217	146	211	183	163	168	235	191	132
638	949418959	LRRN1	510	159	330	286	224	233	315	382	279	305	296	145	298	214	218	210	169	336	238	446	259	300	342	405	265	205	209	305	181	243	254	236	297	137	226	270	318	197	146	130	209	207	150	185	90	209	232
639	1007635928	SLC22A7	441	80	155	143	84	173	204	185	221	259	219	58	223	180	255	155	124	199	152	139	173	156	168	278	121	168	184	164	180	152	163	247	180	145	149	167	144	195	97	134	148	187	69	103	161	151	199
640	1199034526	SPANXN4	481	266	301	298	207	228	350	332	304	301	202	140	331	446	273	251	218	260	368	363	216	187	284	171	213	215	216	431	350	315	191	202	294	174	209	180	360	304	320	504	254	233	206	336	236	159	233
641	1059296133	CDC26	760	47	102	94	56	264	101	125	67	98	396	29	128	206	40	302	48	33	114	40	258	76	115	141	45	221	64	88	71	73	284	96	107	56	45	236	71	89	59	69	284	42	51	46	140	279	99
642	934029370	KRCC1	414	258	221	205	227	205	126	214	334	162	125	112	200	181	173	201	120	130	169	181	174	180	131	67	214	213	250	265	179	229	163	198	222	66	195	131	205	316	213	143	158	140	161	123	510	151	202
643	1195133944	ZMAT1	294	241	216	154	186	192	194	223	215	225	167	95	300	158	108	143	165	120	163	224	136	125	145	256	167	91	194	254	315	147	131	192	237	148	168	120	168	97	115	40	138	106	182	176	152	132	110
644	1084872229	LRTOMT	547	305	256	245	317	319	283	247	304	153	223	112	317	295	240	293	330	435	274	352	222	304	352	354	268	262	181	238	181	189	168	247	294	240	216	255	279	282	190	209	201	229	145	243	178	200	256
645	1163820920	GATAD2A	700	158	179	226	194	321	129	91	79	113	250	42	48	123	79	217	67	58	50	81	239	55	68	215	80	209	173	107	158	146	230	159	222	42	149	183	201	90	130	127	230	135	66	97	13	183	138
646	1047252909	FAM83A	431	179	306	277	290	207	204	286	234	151	237	138	206	246	166	180	218	325	279	282	190	200	222	523	237	198	153	262	309	198	165	213	144	212	214	145	242	196	250	128	186	248	226	272	188	173	169
647	1076895609	ZNF511	632	310	316	347	332	315	305	328	305	375	303	147	409	298	292	342	209	230	153	302	278	318	375	186	376	262	185	236	298	262	259	341	267	322	327	227	331	367	295	211	263	362	208	343	297	276	291
648	1072352757	HELLS	631	173	261	233	184	211	148	232	219	193	279	84	164	242	180	237	244	197	184	273	260	196	228	417	274	267	124	218	81	212	293	232	468	257	334	290	231	395	368	213	316	158	151	209	100	264	266
649	1072513921	ZNF518A	667	313	360	396	353	394	371	416	282	294	335	189	235	262	292	268	402	271	324	395	234	303	390	313	317	291	199	222	267	275	226	342	425	326	255	289	426	391	341	391	282	406	325	263	894	291	222
650	997813227	SPOCK1	558	165	185	231	244	261	203	336	197	261	308	88	199	244	158	253	171	87	224	167	207	196	223	198	163	152	171	169	284	180	157	238	227	292	173	202	123	122	131	176	247	167	211	135	365	190	202
651	1029397710	SPDYE3	777	428	531	578	463	409	588	410	362	333	359	237	489	437	400	330	402	381	407	457	449	388	381	494	576	374	468	417	410	403	387	446	328	454	411	350	325	308	422	357	348	329	232	230	270	296	327
652	1057110568	ASPN	628	220	187	307	304	305	219	323	273	243	275	120	366	355	291	281	159	214	214	305	301	206	313	159	231	226	175	251	216	182	196	326	181	283	196	277	281	370	217	167	367	247	69	166	670	183	142
653	1170975783	KIZ	847	353	444	374	473	382	442	436	484	500	480	253	495	505	557	412	378	398	354	447	375	549	354	640	531	396	325	407	547	382	372	423	455	459	476	429	480	422	458	534	325	431	400	330	360	348	370
654	1168934264	SIRPG	754	352	391	281	355	409	302	306	220	244	344	97	141	214	250	363	136	92	243	122	235	256	198	183	213	317	246	346	269	324	312	216	270	171	186	334	172	464	280	189	393	217	223	189	318	226	189
655	1101835548	CMKLR1	784	288	374	353	333	325	292	278	283	240	263	113	305	216	219	355	234	200	176	244	245	202	275	262	226	262	258	263	336	335	412	277	303	440	238	293	246	205	405	301	286	219	299	189	102	264	183
656	923671954	NID1	806	268	315	225	285	368	296	365	297	291	370	106	335	287	220	272	175	161	255	180	255	279	300	278	218	257	218	217	329	212	265	312	413	272	225	295	326	375	216	239	334	192	121	219	339	263	186
657	945881081	ATIC	869	324	516	493	432	352	386	458	454	446	438	182	561	586	391	388	451	398	436	354	371	339	395	651	359	377	408	375	542	399	384	388	547	341	383	372	459	413	414	498	364	349	401	277	557	363	205
658	981518855	MMAA	502	187	304	231	311	184	230	216	207	161	270	133	231	253	203	218	317	299	243	359	212	250	379	342	204	219	201	288	251	135	169	230	161	154	119	203	236	315	174	331	256	238	280	225	194	168	310
659	1166217448	TGFB1	717	260	371	337	353	336	329	372	268	415	329	131	305	276	215	332	151	104	170	129	243	252	220	472	280	325	226	272	154	275	246	314	300	286	244	280	265	245	276	295	257	316	498	207	495	257	197
660	907190364	SHISAL2A	659	160	258	313	252	229	256	214	263	290	271	103	210	335	232	268	191	154	182	285	290	173	274	227	159	203	236	296	401	371	288	298	151	112	240	255	239	229	279	259	281	227	247	265	126	357	161
661	1082814884	SLC43A1	684	553	315	601	328	458	262	252	269	255	310	82	264	392	226	234	195	317	274	359	243	263	257	425	333	261	318	341	551	298	331	281	232	263	245	235	333	554	433	392	346	300	280	211	284	263	289
662	1180915212	CDC45	807	8	37	18	24	181	11	7	17	0	173	1	3	8	23	153	0	0	12	0	163	14	13	49	5	210	32	33	10	8	133	6	0	37	1	192	4	1	17	0	206	14	0	22	0	122	24
663	1013366480	SMPD2	642	184	310	256	223	256	373	317	354	340	263	120	304	204	273	243	179	159	210	260	230	260	209	313	315	244	231	229	208	417	242	259	371	238	225	250	302	161	157	251	301	295	181	164	218	200	215
664	1143551054	SHBG	590	257	300	244	288	271	158	192	231	252	271	125	162	248	155	203	244	219	266	192	220	140	273	276	138	230	238	226	468	289	157	213	245	357	191	206	269	281	243	311	269	190	355	259	406	235	227
665	1032060364	FAM71F1	535	285	367	353	309	307	311	327	270	279	349	118	356	297	347	248	307	241	272	325	295	328	283	442	238	308	251	494	353	364	237	284	409	150	277	254	221	327	500	221	284	269	172	150	192	210	189
666	1168673728	ZNF544	817	400	455	392	362	272	273	360	287	281	336	193	269	442	285	258	432	423	337	367	259	409	338	281	276	329	203	282	271	286	271	347	396	254	304	352	420	806	292	377	420	239	337	231	295	265	278
667	944556499	NIF3L1	675	247	378	303	278	317	248	298	234	306	301	104	326	252	203	272	251	206	265	265	256	288	303	195	233	253	284	234	240	382	239	328	284	218	175	255	312	177	385	202	320	244	296	209	215	213	162
668	1126466028	SHC4	491	161	225	217	186	194	260	237	242	268	251	92	164	182	192	206	161	344	223	231	155	141	225	191	263	211	236	161	113	193	165	189	250	145	195	209	146	183	193	156	221	189	69	133	245	126	144
669	1148578649	HOXB13	798	300	424	331	378	424	256	386	343	295	263	113	301	279	219	317	205	211	369	246	283	211	322	327	307	305	367	218	338	251	283	289	284	424	246	281	311	378	317	256	324	320	79	214	427	250	306
670	1184405181	SHISAL1	701	473	499	607	410	388	455	485	528	395	413	244	579	623	506	395	377	197	343	488	342	387	465	305	313	397	376	432	459	336	284	452	565	325	459	384	366	478	587	499	437	306	400	461	1356	348	266
671	901956966	PRAMEF1	853	184	306	298	317	320	358	308	228	239	327	112	268	328	267	284	189	150	200	185	323	233	238	293	171	308	283	314	454	225	395	317	306	363	275	267	212	324	344	374	243	258	227	240	216	312	246
672	1140432008	WDR59	825	395	599	534	429	497	441	517	409	411	430	220	355	528	321	410	302	231	283	356	341	334	423	304	358	363	313	453	337	398	447	365	402	293	451	406	287	259	408	321	530	388	402	342	74	353	238
673	914846498	ZNF687	581	164	204	124	121	279	226	273	255	262	337	88	205	187	119	263	174	106	125	173	267	186	140	188	187	304	169	95	139	141	248	190	219	210	215	369	120	157	119	156	355	131	95	132	100	225	146
674	1166712214	APOC4	712	273	342	379	306	303	388	388	372	394	384	145	257	199	168	243	244	165	237	274	304	258	312	446	270	231	234	298	215	292	275	354	284	301	232	324	221	274	170	237	287	271	239	208	370	253	163
675	1178537376	IFNGR2	563	381	371	468	508	274	271	357	236	144	324	168	887	349	491	262	232	923	271	288	216	353	906	4078	240	300	359	321	476	401	314	340	354	296	429	283	436	874	385	465	278	284	823	187	378	236	311
676	984998321	CCDC110	374	208	277	276	338	248	260	202	233	288	254	197	301	393	201	169	292	214	283	268	260	155	261	153	209	232	208	158	194	204	189	250	181	651	205	191	311	306	367	385	213	310	238	301	300	197	253
677	935905855	RGPD4	522	228	369	329	308	269	380	474	333	358	367	187	591	423	274	277	299	410	406	352	322	373	473	421	384	255	285	501	437	432	324	351	351	395	393	251	400	322	344	453	293	375	287	333	743	208	201
678	1173788988	UBE2C	816	177	198	229	157	220	115	145	173	177	289	53	125	149	155	232	96	125	119	141	233	160	197	162	123	227	241	174	146	134	208	168	99	217	225	219	166	155	176	100	237	133	87	137	70	206	201
679	1148434128	KPNB1	664	44	28	70	48	118	22	13	34	22	99	3	2	23	14	79	33	6	33	30	73	51	17	92	24	73	58	48	73	61	105	25	16	1	24	90	11	6	10	69	31	24	0	12	0	72	21
680	944173984	C2orf66	543	215	363	229	269	350	184	242	233	266	315	86	174	241	177	229	163	122	171	193	165	334	247	377	233	243	127	200	157	167	199	215	246	205	239	236	208	91	99	230	248	180	366	196	419	155	204
681	1039546727	FGFR1	737	192	265	299	279	256	251	275	257	196	384	102	191	241	204	297	142	81	242	248	259	214	142	304	289	248	160	213	389	191	253	227	217	156	195	419	247	143	204	128	268	86	138	124	274	248	179
682	1155002794	ABHD3	619	324	305	328	346	311	312	372	357	349	366	163	393	360	325	233	225	310	206	279	245	285	239	294	227	274	273	287	456	377	215	309	344	344	288	267	237	261	228	154	270	278	669	252	173	222	234
683	1094160005	ARNTL2	645	267	326	321	265	331	175	363	288	323	294	134	246	359	267	330	207	137	160	227	215	200	244	193	257	260	229	282	254	208	298	192	271	96	196	242	196	238	234	189	249	279	279	241	166	250	267
684	1167815523	ZNF577	509	96	139	136	137	166	167	136	238	130	228	56	111	108	147	123	81	71	120	105	155	116	50	99	98	228	66	159	99	79	181	147	195	103	81	172	117	62	79	76	171	181	54	80	67	155	110
685	1070105392	MSS51	408	101	171	208	154	194	196	140	174	228	184	142	179	176	202	180	168	194	147	187	168	140	198	146	242	183	123	154	172	89	125	146	112	57	122	173	146	358	249	209	218	217	85	141	704	170	134
686	1161486500	LRG1	777	306	381	493	494	328	424	288	393	340	444	104	295	344	206	392	352	277	274	331	350	258	217	323	326	366	243	263	222	276	403	287	370	276	189	320	391	427	226	251	338	236	148	289	221	343	260
687	1035131444	RNF32	759	319	437	401	260	368	435	371	433	391	352	186	423	416	283	320	320	250	269	365	276	366	391	405	415	363	421	351	311	361	339	291	345	405	304	312	464	346	248	467	276	298	167	298	428	239	307
688	928633850	LTBP1	376	259	323	340	204	203	140	192	217	217	236	109	218	230	176	213	179	144	278	331	163	210	187	284	199	201	161	257	106	199	195	257	172	198	161	165	196	341	295	274	172	139	133	148	537	118	195
689	1072881275	HPSE2	509	324	420	321	298	309	291	252	279	273	279	144	286	294	222	259	346	264	249	242	292	242	259	382	334	292	282	421	509	340	302	291	207	248	229	299	183	225	280	196	263	239	222	153	407	222	213
690	1024564428	GRB10	664	330	380	387	456	311	487	385	483	435	307	178	437	460	469	266	393	286	342	423	263	269	311	197	298	245	352	441	356	298	286	366	493	343	345	286	329	427	313	449	339	287	496	427	709	274	381
691	1002898130	FOXF2	453	274	391	306	250	320	325	232	195	221	222	116	291	219	288	251	204	152	288	340	247	186	212	333	276	231	236	316	282	239	194	249	222	159	277	224	249	289	420	232	227	225	189	225	64	196	249
692	1146776650	AP2B1	443	134	240	177	244	176	117	121	109	143	205	73	121	164	81	213	123	74	208	179	173	184	156	287	137	233	157	150	106	137	161	134	173	67	96	147	121	74	160	212	180	192	132	121	467	167	107
693	954742608	NEK4	323	146	222	181	136	160	140	148	200	137	173	31	123	122	130	163	171	161	183	104	101	233	250	170	199	200	184	145	48	113	139	187	74	80	135	130	120	155	143	66	149	89	62	139	182	97	118
694	1167979232	VN1R2	561	222	322	253	312	285	331	328	257	208	294	128	242	261	247	224	279	152	193	248	235	264	343	193	201	247	169	285	149	200	319	263	312	123	287	231	250	371	240	101	253	174	198	175	90	212	241
695	1118579442	MPP5	575	108	186	177	180	283	186	221	171	239	279	96	198	237	158	219	200	288	197	253	208	218	298	408	243	232	186	172	367	141	199	263	274	297	286	244	278	210	185	135	244	237	119	253	374	172	159
696	1163439446	DDA1	753	166	266	160	142	282	150	147	194	198	398	102	205	160	199	321	257	321	220	200	347	220	357	1251	209	359	143	234	85	243	297	128	115	218	122	267	157	253	113	177	247	130	298	204	77	285	256
697	1172887649	KIAA1755	541	152	326	221	167	220	246	222	252	259	164	158	218	326	185	151	258	201	311	378	207	184	412	197	199	153	211	261	399	265	175	258	344	233	238	149	180	220	338	171	186	274	260	202	173	209	288
698	953642398	ZNF502	823	360	453	455	452	340	437	425	407	340	406	194	327	329	310	325	327	349	441	397	352	360	362	391	366	378	304	353	293	387	258	412	306	400	529	372	337	155	369	442	379	432	330	389	272	327	334
699	1162565032	PRKCSH	578	367	519	391	501	397	268	333	306	256	286	218	366	446	362	325	338	251	301	424	283	267	348	159	292	245	410	353	557	456	327	274	302	172	274	249	329	407	278	294	260	232	379	335	668	275	296
700	1149270109	COX11	543	181	270	196	186	220	218	228	170	180	203	46	179	192	184	219	216	424	192	127	181	164	187	164	184	187	212	223	214	210	193	197	158	93	156	183	137	256	177	123	175	138	265	172	77	187	180
701	1041921428	YTHDF3	526	320	427	331	324	207	280	352	262	309	339	174	284	395	329	216	407	376	452	279	225	326	349	240	300	204	202	228	368	325	163	323	200	381	330	257	355	535	540	306	228	295	201	285	625	181	263
702	CTRL00663	CTRL00663	745	401	521	666	549	371	425	500	506	490	440	245	648	490	372	419	562	610	507	562	534	452	526	576	489	364	428	542	252	383	298	405	498	488	364	370	350	691	455	403	372	459	509	403	544	364	367
703	912369702	KIAA1324	750	152	251	197	170	235	190	128	193	149	240	53	120	172	82	190	96	94	75	124	137	167	320	241	140	257	142	179	286	179	249	128	179	227	97	223	127	75	171	145	211	189	137	178	322	211	173
704	1100618095	ELK3	1083	278	393	424	291	418	453	480	347	351	388	167	422	328	288	480	286	213	315	532	342	233	419	367	421	308	280	351	364	434	301	274	303	330	279	367	325	495	329	388	461	239	500	232	267	328	321
705	1033610646	KEL	622	300	229	243	241	270	236	343	295	262	287	133	226	292	231	326	242	137	284	374	181	247	351	300	224	328	259	191	294	279	201	221	253	283	206	226	290	284	205	330	328	233	328	248	41	207	223
706	1182485662	SLC35E4	668	297	383	346	281	333	237	384	328	320	265	223	461	447	308	230	269	255	253	334	249	563	473	349	307	270	250	308	414	291	263	231	224	200	345	238	271	580	390	321	289	269	279	297	272	233	358
707	1064044500	UPF2	929	16	44	21	31	298	62	43	38	33	333	26	11	13	38	238	21	4	34	54	225	60	36	44	36	311	55	18	25	63	216	24	38	10	34	263	29	6	35	38	322	41	0	28	0	236	25
708	1119230873	ZFYVE1	646	266	381	261	275	231	169	278	223	219	249	134	280	285	232	330	260	340	259	393	310	256	271	379	310	233	181	263	372	286	225	395	270	346	284	369	223	248	297	320	252	205	325	292	211	230	255
709	920297579	NFASC	739	226	344	307	213	269	224	239	404	328	242	136	396	307	148	255	103	165	230	229	201	328	260	251	258	322	277	331	289	272	394	231	266	81	190	268	308	174	221	294	286	187	168	175	215	238	214
710	1019104772	WDR27	536	320	438	359	429	314	362	519	339	336	254	129	316	222	328	278	275	323	378	364	229	309	292	484	281	284	241	219	357	217	268	278	274	379	222	267	219	202	283	216	252	250	298	206	99	213	298
711	1011603520	PNRC1	932	276	287	381	294	311	237	429	364	294	392	152	231	255	241	304	290	157	295	371	220	291	354	510	356	343	270	240	183	264	253	311	392	222	266	242	469	417	381	298	290	279	207	183	552	230	319
712	1165952455	TIMM50	756	181	351	314	218	306	336	297	275	262	363	96	100	158	211	440	154	109	146	179	403	201	215	619	178	325	276	294	479	188	392	236	343	388	262	429	158	178	139	231	390	209	231	117	57	269	224
713	1096866861	PDE1B	901	220	290	317	284	419	295	480	374	324	474	169	384	471	304	385	316	371	367	339	324	349	257	467	344	333	380	457	476	354	312	266	349	205	251	326	317	634	360	326	396	346	417	300	517	366	339
714	1165489414	POLR2I	581	0	3	0	0	155	5	3	4	2	150	5	25	5	2	152	0	0	0	0	114	6	0	0	11	143	0	2	0	7	89	0	11	0	21	162	0	36	0	0	107	3	22	28	8	122	8
715	1090772686	PRDM10	452	62	116	95	110	186	70	97	63	55	172	23	56	59	38	142	63	25	63	90	176	65	17	17	67	145	107	111	92	111	122	23	74	51	54	139	58	57	58	24	140	61	29	84	67	100	40
716	1185735082	ZBED1	982	406	606	545	437	485	532	492	544	551	548	300	546	669	545	425	515	467	635	549	484	447	833	1079	537	462	436	353	551	509	363	498	513	376	591	497	491	567	396	560	435	683	626	519	1153	362	477
717	1089407515	JAML	912	270	381	354	363	267	412	490	434	347	403	229	333	395	413	316	317	238	327	372	297	353	432	231	304	327	292	344	264	386	295	325	409	208	269	438	312	533	413	473	309	256	511	253	523	299	425
718	991336329	CENPK	716	63	53	49	73	308	91	67	46	80	320	33	27	23	74	334	43	3	47	34	361	57	15	286	39	320	51	72	120	37	309	19	10	96	31	268	55	24	50	70	282	26	0	33	10	271	13
719	984952804	HELT	745	398	516	480	257	312	280	398	265	411	338	231	278	405	258	348	280	255	280	328	247	547	555	409	403	321	470	332	364	353	371	360	278	352	378	308	341	645	307	218	333	215	396	270	218	269	369
720	910218513	LPAR3	506	219	263	331	253	237	118	209	193	163	172	77	317	177	215	194	128	126	174	161	157	155	216	171	169	228	260	231	245	293	245	155	306	154	143	166	98	128	171	322	179	194	123	134	327	167	226
721	1018024216	MRPL18	543	344	324	502	318	286	362	320	289	282	365	156	318	230	239	268	325	390	337	227	283	216	298	215	223	229	353	318	435	429	373	238	337	310	273	283	222	411	320	273	266	258	528	264	790	226	303
722	982476868	ASIC5	525	261	322	344	303	267	280	393	293	266	281	132	387	249	250	254	245	287	315	319	278	212	343	258	281	235	260	294	294	272	283	328	271	244	263	270	319	204	301	301	419	261	249	298	29	249	227
723	1004492684	MYLIP	538	182	190	265	199	256	302	239	238	353	284	112	233	214	210	238	185	121	256	202	214	241	292	381	213	289	250	217	305	210	253	255	363	242	199	223	217	322	340	86	270	244	172	266	353	181	301
724	1114673855	CBLN3	785	253	257	277	288	253	219	291	300	292	304	132	254	435	383	294	252	370	327	321	286	256	297	558	287	319	144	293	225	240	269	223	266	360	179	297	340	231	280	393	380	281	422	239	430	283	238
725	1092684817	TAS2R31	668	258	323	236	252	220	285	392	414	303	343	168	353	423	374	324	314	256	336	359	294	332	366	266	329	266	237	322	362	242	262	394	485	358	293	339	314	318	511	419	331	376	328	335	199	262	328
726	1141470750	KCNG4	754	340	499	399	437	245	388	462	400	381	343	208	407	383	261	291	291	340	271	344	256	370	341	276	292	316	299	340	305	455	294	381	404	318	303	311	231	365	378	222	312	394	170	369	262	238	310
727	1016841790	SASH1	744	197	417	348	239	280	400	409	338	337	382	211	558	430	314	281	210	133	306	399	315	384	391	352	369	323	245	300	353	344	249	465	382	433	311	336	507	468	344	245	354	288	344	321	222	281	417
728	1061699146	TTF1	560	23	85	41	64	144	86	104	84	99	246	64	96	123	91	209	86	48	164	89	217	153	170	91	91	179	58	105	59	102	187	56	84	60	60	186	82	113	162	167	217	91	68	63	64	131	93
729	1073540863	ITPRIP	806	347	408	452	399	281	311	353	312	327	343	239	404	354	290	332	293	429	361	379	253	404	450	372	369	319	208	273	202	330	313	327	437	241	325	306	375	279	253	293	305	308	331	323	240	332	250
730	1176906749	SAMSN1	671	318	408	563	364	325	332	291	329	330	375	193	1536	348	432	303	360	2141	302	348	257	311	1106	874	312	271	181	236	413	212	258	362	229	444	279	274	354	968	483	249	262	275	1579	224	183	258	275
731	927562540	TP53I3	595	253	439	341	294	299	349	400	272	196	220	123	244	230	150	303	269	203	271	293	265	249	243	345	334	240	239	447	437	308	215	242	285	212	236	268	330	401	283	312	224	241	326	158	492	173	303
732	934945666	INPP4A	945	272	310	275	313	242	256	249	226	258	264	156	321	398	231	261	296	223	248	296	266	322	304	99	196	312	269	318	324	266	259	243	412	411	207	378	356	391	170	417	250	293	294	171	148	251	291
733	1092918953	EMP1	508	301	316	289	176	330	225	220	296	174	308	82	252	302	203	161	144	119	219	184	180	212	264	205	211	216	144	179	367	219	195	177	335	71	187	226	264	313	371	243	252	160	211	174	452	193	166
734	1007477493	C6orf132	929	230	250	330	211	282	182	376	369	275	391	213	401	493	364	314	324	335	402	377	334	360	456	478	351	366	274	353	240	291	313	330	265	481	289	355	350	501	274	458	304	185	162	280	176	261	349
735	1090003183	BSX	534	172	241	208	199	213	167	322	190	200	215	87	241	214	139	209	242	166	207	285	179	211	279	372	218	238	106	224	161	220	169	167	292	164	164	201	228	154	237	222	262	167	153	203	384	216	142
736	1084149283	GRK2	611	251	301	216	267	243	164	199	187	122	245	118	196	192	198	170	197	138	259	212	153	185	272	162	231	199	158	174	171	230	291	218	334	171	146	205	182	357	294	429	275	209	122	154	201	171	161
737	1139767722	SNTB2	545	241	401	323	327	247	295	294	338	270	296	81	193	252	207	186	147	66	175	156	148	225	281	267	184	183	243	310	309	277	245	286	284	150	200	165	254	166	224	217	204	254	132	226	434	199	210
738	1134538830	NTAN1	495	184	201	164	141	335	174	245	192	181	271	69	227	228	120	162	153	121	180	191	207	167	293	169	247	233	115	181	173	181	160	202	236	82	164	202	185	280	112	162	221	194	253	183	342	185	190
739	1115611567	FAM177A1	465	157	152	178	69	214	186	153	254	218	198	68	276	244	220	207	192	231	191	181	207	161	128	191	189	177	96	204	272	322	159	137	204	76	144	182	195	236	167	170	165	176	167	144	401	180	167
740	1071593535	BMPR1A	725	257	407	356	401	382	219	373	355	237	411	178	450	323	311	366	331	555	318	402	350	211	707	318	271	272	341	487	338	261	337	270	389	345	241	292	193	410	185	273	310	359	557	180	224	238	416
741	939905950	ACVR2A	510	110	189	154	121	190	193	250	165	173	249	63	231	257	166	197	193	159	245	205	186	234	191	169	160	163	128	213	131	54	177	157	175	283	132	201	118	114	180	129	221	233	74	216	483	101	130
742	1200239369	UBL4A	425	220	328	227	164	192	209	190	170	146	222	61	151	256	160	220	160	140	224	307	219	158	170	217	253	236	216	207	235	227	199	184	164	249	180	181	164	178	218	198	254	191	160	156	95	172	206
743	1168978092	PDYN	400	130	184	132	133	227	231	199	191	212	238	97	100	185	176	205	113	227	182	130	182	114	155	157	163	147	196	200	248	233	193	192	231	165	144	259	113	146	172	223	181	147	73	129	164	191	160
744	982704751	ETFDH	682	385	371	526	450	392	406	501	468	338	414	186	518	325	382	404	269	253	277	387	285	282	284	338	325	384	318	426	424	416	287	360	300	258	396	314	381	409	450	315	321	310	289	279	210	294	403
745	1199351707	CXorf51B	762	366	672	524	523	494	489	471	492	504	420	232	647	525	511	460	409	593	556	613	449	516	557	522	463	482	382	399	410	350	336	504	684	418	436	371	560	1154	527	631	481	491	497	450	1068	376	377
746	1036230708	DEFA1B	723	202	271	275	228	299	348	230	295	293	323	102	109	160	236	198	194	90	228	184	211	232	224	177	156	201	185	348	228	247	299	228	149	147	229	228	231	99	308	176	247	143	169	188	189	250	243
747	1200106394	BCAP31	542	220	254	268	324	287	250	263	258	209	256	161	361	284	207	225	197	246	253	249	345	291	328	294	216	263	166	255	225	179	267	264	189	124	234	197	227	512	137	285	257	196	255	178	170	242	225
748	1005797014	OR12D3	864	447	432	507	378	419	428	679	433	550	527	225	528	426	461	434	490	487	476	480	377	457	521	740	439	409	332	385	372	420	357	393	363	271	342	332	558	540	370	417	436	318	250	329	755	333	259
749	1092387202	FOXJ2	452	177	208	148	199	165	190	191	260	236	181	104	199	218	179	205	209	203	225	198	194	168	284	272	179	188	280	205	267	203	140	214	186	186	218	204	253	378	120	51	184	132	183	154	350	186	236
750	1083203556	VPS37C	527	282	343	189	347	241	364	328	241	280	266	126	312	266	290	241	279	234	360	287	230	206	278	151	196	194	230	223	178	242	275	268	235	342	246	247	241	325	408	184	250	157	194	310	57	183	227
751	975356287	ALB	609	160	315	266	355	295	254	170	222	175	276	143	343	209	249	292	154	287	204	235	180	219	348	269	221	233	249	313	227	252	225	248	169	63	175	254	307	448	101	324	288	365	210	221	121	257	222
752	966884400	POLR2H	484	0	5	5	2	103	15	20	13	21	125	3	10	0	1	103	9	5	6	5	114	15	3	2	37	162	9	18	24	36	99	6	14	0	23	166	3	0	24	42	173	5	11	5	39	67	21
753	1084979624	ATG16L2	862	450	537	444	438	425	436	512	524	439	437	260	733	618	437	451	479	362	447	672	427	510	509	354	489	419	305	483	490	467	381	461	546	587	493	367	448	858	514	515	356	440	454	349	486	400	503
754	915798819	OR6N1	758	207	326	367	291	378	410	419	460	331	415	141	368	380	354	402	286	160	290	226	286	240	591	405	357	340	361	326	209	421	303	381	431	215	251	367	283	522	450	395	367	333	245	330	700	334	364
755	1120978385	PSMC1	679	1	15	0	0	42	2	22	10	2	70	23	0	0	0	47	2	0	4	13	44	1	0	0	15	84	8	9	20	0	49	0	7	0	3	41	9	1	7	0	44	0	0	0	1	41	21
756	1086075784	PRCP	763	466	421	452	484	335	406	352	421	402	408	235	770	569	458	392	299	316	471	471	317	404	379	422	410	388	255	328	551	338	346	296	441	272	313	318	520	417	372	261	350	708	279	313	417	326	400
757	1006027219	CCHCR1	433	174	276	213	252	312	161	219	192	152	182	97	160	179	192	242	108	93	131	215	227	212	175	162	196	203	196	151	272	175	187	153	133	63	154	207	222	302	203	188	256	112	169	97	159	210	174
758	1155081737	CTAGE1	437	235	561	266	287	244	266	226	233	234	254	89	253	271	307	202	183	350	196	277	351	240	250	376	212	229	209	291	128	292	182	198	221	170	192	139	304	133	221	176	202	249	107	189	43	224	235
759	1062889126	IDI1	579	125	126	161	154	289	92	130	99	79	317	37	103	117	75	272	108	182	128	130	275	124	124	150	109	263	137	122	99	86	230	52	100	30	90	209	97	146	124	52	278	94	131	122	76	263	72
760	1117722987	DACT1	378	93	123	74	119	172	177	168	177	151	169	61	119	224	167	142	86	138	80	147	156	152	136	92	145	143	120	165	130	134	115	144	161	27	167	130	165	98	285	189	201	149	115	182	301	157	146
761	1125957567	HYPK	621	97	135	133	68	162	116	122	62	105	190	49	75	105	95	181	77	33	85	73	190	149	99	98	168	231	63	100	105	115	180	170	50	54	107	191	120	52	90	49	213	87	109	89	64	161	129
762	1121325400	ITPK1	461	132	248	232	101	192	175	213	209	242	276	70	85	173	143	188	147	88	204	213	186	162	108	159	147	206	81	133	137	116	193	151	184	80	231	181	221	78	180	165	236	92	12	96	189	190	163
763	1162054870	CCL25	422	193	219	263	154	166	182	199	160	152	201	83	170	204	165	190	96	150	79	167	169	159	176	171	149	245	152	153	154	231	182	195	135	262	145	188	152	227	233	80	181	162	146	162	223	181	158
764	968010390	XXYLT1	533	360	473	411	345	299	231	355	316	338	278	170	327	359	335	327	355	314	305	290	277	335	594	565	357	303	368	245	168	289	208	328	259	229	239	254	282	238	265	260	274	394	248	319	104	228	294
765	974941713	TMPRSS11E	467	155	206	203	177	188	424	206	252	481	266	104	123	236	189	220	189	250	273	259	265	181	232	183	185	226	89	150	83	114	110	249	91	294	136	198	183	167	102	129	209	157	99	179	82	194	222
766	1092839024	DUSP16	534	294	240	254	407	273	344	345	283	298	317	164	392	288	220	324	185	379	237	209	264	223	382	215	270	315	221	404	234	278	216	387	332	326	310	306	268	143	227	198	267	260	145	229	143	238	194
767	955433026	C3orf67	830	269	429	344	387	407	426	391	640	318	454	191	372	352	443	372	424	387	383	461	380	366	381	474	339	298	284	472	381	390	357	291	400	356	346	309	354	298	382	329	421	294	389	263	202	294	328
768	997826640	SPOCK1	527	270	368	397	268	319	340	366	302	310	308	122	186	324	198	358	299	185	246	310	230	229	315	152	220	291	182	283	198	240	176	265	204	192	252	234	293	458	281	226	287	218	98	234	104	227	290
769	996433852	CEP120	478	263	334	253	280	273	226	254	240	287	295	149	189	334	214	251	203	142	255	325	252	227	267	249	353	277	287	339	267	170	246	325	187	241	198	256	354	128	306	217	278	262	151	247	1050	196	240
770	902298109	CELA2B	630	368	396	397	468	297	436	371	266	325	307	179	369	373	314	238	318	311	330	394	297	331	438	543	323	265	216	345	515	307	210	283	202	246	289	272	229	395	192	382	308	305	509	244	658	244	258
771	914915156	RORC	569	182	171	208	164	255	132	276	194	199	261	117	196	269	130	261	196	59	176	152	307	182	157	235	173	219	181	172	202	170	250	156	169	190	217	215	176	190	266	49	207	181	123	120	319	173	241
772	1031166498	ANKRD7	460	161	172	155	166	227	165	300	207	202	316	76	198	321	222	222	246	259	202	260	189	219	259	270	231	180	188	210	72	157	166	178	251	116	172	149	225	219	278	232	198	197	239	222	523	167	238
773	1005569646	H2BC11	615	69	97	50	67	186	52	53	81	100	143	34	6	51	40	145	42	30	48	45	113	68	37	27	89	129	43	78	32	58	106	46	101	26	29	140	46	0	65	9	115	80	0	45	19	121	51
774	1064622551	VIM	645	204	292	270	238	223	412	271	258	364	304	112	344	267	308	292	215	259	261	308	309	253	254	505	268	259	262	253	232	219	250	342	344	217	218	318	238	288	391	302	352	195	336	241	284	281	487
775	1010398051	FILIP1	727	228	310	338	328	302	343	329	361	299	401	137	311	356	325	328	204	149	289	335	227	223	162	151	282	322	186	260	325	268	224	214	338	243	225	316	235	369	220	267	306	331	346	380	619	282	237
776	1058858543	TMEM245	949	314	448	448	356	389	408	472	403	447	385	191	313	496	354	359	403	320	337	352	365	339	383	384	367	412	368	347	301	312	316	302	600	254	293	339	291	283	203	229	400	344	298	350	569	296	368
777	968512565	IDUA	912	229	431	503	371	230	331	336	319	277	355	196	355	335	329	289	312	219	314	413	257	314	307	242	310	316	279	414	413	236	232	305	494	647	209	260	296	199	207	416	273	218	249	436	229	305	356
778	1186192280	PUDP	742	453	602	643	380	364	431	460	410	426	426	174	641	388	322	375	409	367	492	462	343	377	594	369	387	313	379	498	473	333	325	453	378	442	322	332	407	480	463	477	376	346	211	499	425	312	347
779	1097237563	KIF5A	547	468	615	498	407	397	306	230	232	200	317	120	282	228	165	264	173	173	233	344	315	217	275	290	222	304	392	467	306	358	356	266	110	128	301	241	219	321	200	302	282	218	230	177	392	189	219
780	1001336872	GABRP	875	374	497	438	440	336	421	399	411	380	339	140	345	459	296	342	243	258	330	356	266	340	343	409	237	331	335	414	180	403	289	318	355	540	257	306	356	306	357	269	345	224	110	252	155	263	360
781	953346998	TRAK1	608	424	454	569	496	404	282	335	295	297	289	103	404	328	296	349	315	295	367	363	279	303	339	424	256	292	376	411	603	476	310	330	244	514	239	269	296	567	332	81	283	335	214	324	341	224	294
782	903069004	KIF17	696	215	336	393	204	228	268	254	296	278	281	176	324	474	397	225	292	345	193	193	224	225	422	237	261	230	194	169	325	171	209	230	309	347	208	268	362	188	223	214	268	269	272	208	193	254	165
783	965948837	NLGN1	441	115	306	195	251	229	261	288	267	246	237	131	254	327	243	277	332	297	264	224	256	274	247	230	260	249	170	253	395	241	194	277	355	109	225	228	208	211	258	201	259	273	135	263	106	214	218
784	1010243896	SLC17A5	1194	485	588	578	426	397	542	518	579	580	455	235	570	666	446	501	380	496	521	523	372	525	568	295	502	462	354	341	471	405	333	385	633	539	439	490	502	625	503	617	448	426	446	345	166	396	465
785	1147142198	ARHGAP23	545	256	217	321	256	265	318	254	274	299	273	183	221	454	274	267	253	228	255	374	188	181	313	221	205	285	161	274	159	247	198	317	203	273	202	169	246	136	334	145	218	230	309	237	408	212	236
786	1152562511	BAIAP2	391	407	452	392	437	443	399	520	440	403	356	221	434	447	336	337	291	317	402	448	324	391	447	499	420	285	270	416	429	373	285	413	263	149	307	266	499	316	274	188	317	358	378	419	187	290	350
787	995534629	MCC	809	329	261	331	278	384	383	376	335	404	347	146	302	391	421	381	317	195	452	495	342	323	354	253	320	325	258	482	862	331	328	340	218	366	351	294	366	135	449	307	403	297	256	352	738	380	426
788	1109370300	PCDH20	568	260	304	262	222	207	240	347	301	348	232	129	359	246	282	210	214	272	192	228	258	266	337	220	224	216	337	246	250	262	192	346	367	297	222	175	267	238	304	265	232	226	263	313	167	220	216
789	962772072	FAIM	591	228	364	270	279	317	283	376	345	308	285	161	290	324	381	337	267	368	236	262	251	293	303	271	243	294	241	308	419	302	241	271	265	354	252	233	386	392	207	156	274	328	297	188	19	158	236
790	1185315526	PANX2	575	173	248	198	198	203	153	184	211	159	206	123	352	227	215	224	206	116	170	238	208	179	111	248	144	199	227	248	316	289	282	196	196	424	190	192	207	309	191	207	219	127	137	206	248	191	206
791	942453660	HOXD9	744	214	290	401	327	346	243	228	198	234	239	122	279	353	320	314	164	178	254	201	245	200	310	285	314	244	241	282	263	246	237	242	200	247	311	225	182	374	465	321	287	332	236	279	700	216	216
792	944182717	PGAP1	860	270	391	504	348	454	462	324	342	348	387	151	383	379	369	407	415	363	373	504	319	402	453	366	396	382	254	338	339	364	334	267	375	344	332	398	409	260	403	379	327	328	238	335	558	286	373
793	1049451603	JRK	684	401	498	617	366	318	345	426	330	393	266	206	454	511	349	368	346	308	580	321	369	343	336	261	277	320	348	420	409	324	284	365	419	376	456	328	471	486	780	323	380	372	417	441	122	262	314
794	911017350	DR1	738	205	405	188	210	257	123	138	178	159	291	82	312	191	175	280	205	289	163	281	322	153	303	631	207	197	145	193	96	181	221	99	83	10	102	208	151	299	110	148	282	249	126	190	368	204	175
795	1162276448	ZNF562	760	386	442	486	310	352	259	232	251	334	279	128	394	233	302	346	171	225	246	295	262	263	280	394	219	340	249	355	385	357	346	346	307	200	308	244	223	276	385	351	350	215	430	219	368	294	321
796	1057577105	HSD17B3	640	288	224	303	188	222	272	428	394	308	308	126	282	314	435	313	281	165	281	379	346	236	266	405	196	268	260	210	328	210	265	313	299	160	281	302	324	155	223	258	331	315	199	219	331	240	241
797	1044869276	SDC2	703	325	441	349	300	306	352	323	410	433	422	108	299	349	266	284	357	290	324	293	247	324	288	372	400	307	263	264	369	264	264	272	314	699	260	316	365	378	453	400	329	340	221	250	439	255	324
798	1111396782	SLITRK5	724	261	479	429	265	288	329	364	516	277	281	209	371	420	332	315	241	238	298	410	230	246	340	322	339	203	286	324	262	288	246	392	372	306	305	249	450	330	325	293	308	309	353	286	385	271	258
799	1087043165	VSTM5	885	425	442	496	352	366	428	393	501	432	354	192	362	400	353	438	480	260	442	455	403	401	436	369	374	341	515	521	377	483	373	331	490	316	353	392	310	456	435	427	345	364	449	447	254	333	341
800	1123693422	NIPA2	723	139	238	235	185	374	209	259	267	210	285	96	251	259	275	312	165	132	176	264	188	247	241	298	157	272	189	255	313	244	283	151	193	176	192	320	258	149	185	266	226	270	246	288	340	207	210
801	1165443800	NPHS1	1104	251	375	337	285	263	375	387	394	394	509	130	295	285	272	339	179	306	141	189	211	277	284	412	243	203	247	399	347	291	289	267	257	327	284	297	281	394	240	142	258	269	276	271	926	297	230
802	949006845	ATG4B	736	346	418	468	398	280	402	405	357	282	275	229	521	494	343	295	387	763	314	587	333	499	710	658	508	330	258	341	346	270	324	362	321	540	322	297	387	586	360	247	355	363	981	361	386	280	396
803	920417760	SLC41A1	448	156	220	194	168	272	207	272	263	141	227	92	304	222	216	250	168	141	216	154	153	163	258	309	165	221	133	135	242	138	203	203	429	389	134	226	195	244	175	223	217	148	228	150	48	142	183
804	1131131586	ARPIN	627	317	333	445	306	324	306	386	308	345	306	136	397	425	283	335	412	271	276	252	244	335	329	559	303	285	349	432	342	312	304	370	400	382	321	300	232	508	284	311	276	280	424	345	400	260	276
805	1077742380	OR51H1	697	294	442	294	402	351	257	226	242	268	324	122	199	240	212	263	165	575	194	258	259	206	282	216	284	274	282	282	307	292	343	153	179	359	175	286	213	129	419	254	462	142	146	259	275	228	294
806	1081794605	SLC35C1	1049	586	676	611	469	507	486	589	528	449	478	265	705	559	497	504	411	315	427	640	434	480	519	531	420	495	488	615	609	694	464	555	750	383	529	487	638	711	447	406	484	477	634	483	472	385	526
807	1169118685	AVP	346	191	231	153	220	171	156	192	177	130	209	64	175	206	214	179	208	278	191	224	166	137	313	222	198	177	147	233	231	171	96	167	226	236	158	204	295	227	132	85	145	157	145	191	55	114	160
808	1019231127	TBP	540	38	19	1	21	236	79	49	68	52	308	23	34	69	32	237	9	46	34	19	280	34	28	20	42	212	3	5	2	2	169	44	39	59	58	251	38	5	8	3	224	20	0	6	9	249	75
809	946325375	FEV	850	323	287	400	371	278	338	331	352	279	406	156	221	305	195	344	349	406	266	350	330	283	229	309	277	257	272	330	477	322	308	289	416	356	338	283	312	230	264	216	344	280	211	340	291	265	274
810	1071601348	SNCG	1088	521	618	675	664	596	547	578	530	470	538	303	512	590	492	456	471	657	458	581	406	714	488	453	567	515	519	651	606	563	479	597	539	607	499	492	449	714	543	631	471	460	625	492	278	449	455
811	1177793888	GABPA	660	37	43	45	52	365	38	59	35	71	327	13	74	72	47	337	30	124	50	58	389	93	206	345	74	381	52	62	36	26	292	51	71	8	34	298	42	58	17	27	307	107	148	15	63	332	34
812	1125956439	SERF2	918	350	389	355	403	412	232	373	318	246	350	116	283	334	247	356	175	242	198	348	280	300	268	193	251	308	315	280	429	302	306	356	284	171	188	260	178	408	170	223	327	221	164	221	85	229	133
813	1105903101	RNF17	667	279	361	433	373	333	303	272	368	357	351	213	330	508	380	341	268	224	338	319	300	369	530	433	333	252	266	347	358	294	309	244	491	129	285	261	383	279	291	270	338	417	333	330	213	234	336
814	916039852	ITLN2	724	290	429	461	305	303	330	477	337	261	363	166	437	347	408	319	253	178	174	310	286	312	280	213	261	325	303	255	358	384	315	364	272	323	334	273	311	652	358	518	305	309	155	190	128	241	298
815	1142908216	OR1D5	747	325	328	500	357	287	247	355	311	291	258	132	320	328	248	273	355	434	331	431	271	293	404	237	226	266	271	290	236	357	221	367	392	234	309	214	247	281	363	225	264	411	236	331	313	276	305
816	1177235397	TMPRSS15	456	329	356	354	194	223	303	394	382	289	306	254	837	292	305	250	258	1233	357	312	272	275	898	659	391	235	301	389	388	314	246	276	269	259	352	239	285	844	347	266	210	265	820	247	300	202	290
817	1058505564	TAL2	591	316	478	510	354	307	281	404	298	310	274	160	483	342	316	322	383	321	356	396	315	330	372	354	288	305	306	323	490	345	248	301	304	151	305	274	377	455	243	237	360	304	285	258	419	298	375
818	1175975701	NTSR1	853	348	393	457	397	267	336	405	379	313	335	138	335	369	326	305	320	436	316	265	286	421	561	333	426	303	261	284	318	282	340	373	197	337	232	316	274	403	231	224	347	312	303	239	499	280	286
819	1070192942	AP3M1	817	304	467	591	432	477	361	373	444	343	383	121	349	361	259	287	318	449	369	474	356	387	376	357	363	404	283	450	359	289	344	306	362	323	334	300	259	266	249	328	332	473	441	331	283	351	323
820	1038023072	SLC25A37	504	154	164	193	192	191	201	326	218	313	248	100	256	305	194	215	222	153	209	160	208	247	409	254	177	166	248	271	346	179	238	134	189	58	199	264	200	173	209	162	196	180	126	131	206	190	217
821	1036326189	PRR23D2	732	242	346	428	264	266	221	325	333	216	306	177	351	377	247	390	249	283	236	284	219	232	273	336	327	296	193	286	215	264	349	283	484	65	252	222	231	158	178	177	215	239	76	333	137	293	284
822	1045227578	RNF19A	490	237	292	329	305	216	193	330	260	260	265	96	208	208	238	237	251	196	271	233	204	245	208	151	263	277	486	374	154	246	175	216	267	131	270	282	223	210	297	211	257	226	448	338	429	209	239
823	948483040	PER2	876	223	312	384	290	262	338	367	333	314	353	148	227	332	205	292	253	205	164	410	237	271	461	226	314	357	320	342	329	351	320	259	173	169	287	397	311	887	280	232	318	320	296	178	153	328	248
824	978192963	NPNT	639	150	328	261	227	269	214	194	261	216	291	111	358	327	307	265	350	467	264	498	226	316	480	252	280	241	159	276	228	313	192	172	347	120	203	197	283	318	274	258	282	286	477	245	260	187	251
825	1001607029	RPL26L1	757	341	388	282	321	354	377	382	371	311	350	162	251	279	310	322	190	168	275	355	252	249	236	432	277	276	352	439	265	378	364	438	454	573	218	485	296	240	196	105	277	340	537	337	259	314	336
826	1068708820	ANK3	588	210	102	251	122	257	187	218	107	195	268	79	124	241	159	225	220	193	216	175	323	172	353	315	263	228	124	164	243	195	187	176	258	97	181	209	215	96	190	132	271	239	172	188	71	244	194
827	933759853	SFTPB	785	267	457	355	369	315	312	281	373	321	338	103	338	302	232	257	251	202	230	293	270	244	382	345	282	360	343	319	290	345	325	224	205	161	238	236	275	277	289	186	323	162	117	201	169	274	172
828	1049719372	WDR97	1038	513	739	586	713	462	593	702	690	552	552	237	632	551	541	555	599	640	659	705	475	506	520	562	528	461	572	570	735	617	497	679	729	492	642	521	680	916	829	509	475	603	742	540	826	422	549
829	1015786149	SLC35D3	936	359	616	557	501	396	565	480	483	473	491	210	360	432	467	395	368	293	473	451	300	456	448	478	535	308	384	470	420	364	340	470	449	277	363	477	460	414	361	409	400	291	435	347	477	347	272
830	1142979573	TAX1BP3	617	206	317	293	190	181	164	202	262	157	222	99	140	194	122	212	101	117	64	89	186	139	116	112	177	214	228	284	231	301	201	168	155	339	143	233	147	373	142	92	221	136	53	127	161	169	198
831	1088577234	C11orf53	937	419	443	412	388	403	341	348	321	327	430	169	344	362	301	386	188	82	222	295	344	282	219	369	255	387	347	342	442	339	363	326	281	173	228	348	313	432	537	351	347	191	109	204	829	290	279
832	1147562353	KRT15	332	192	357	293	272	216	156	245	188	246	188	61	199	169	228	209	167	254	186	254	157	134	266	260	150	192	218	414	200	239	135	167	135	24	173	111	156	175	119	178	126	156	82	190	83	129	261
833	1114207942	RNASE12	792	171	257	268	250	282	221	242	277	244	286	140	389	250	361	304	237	316	263	371	271	313	425	341	251	305	235	309	319	305	326	302	212	110	279	295	303	310	207	162	293	258	281	119	225	278	220
834	1028909581	SLC25A13	736	307	336	429	217	301	216	290	438	390	299	119	308	275	271	281	262	229	320	370	291	389	248	124	319	276	262	358	263	269	289	375	320	301	287	315	229	298	214	326	261	326	330	274	177	336	340
835	1022515030	GHRHR	515	182	197	186	139	200	220	206	275	212	213	107	297	159	243	225	127	136	249	221	130	184	252	176	162	205	253	250	257	127	157	255	169	255	231	197	199	188	161	144	243	201	154	184	148	194	264
836	1186626429	AMELX	662	431	517	514	455	370	250	382	330	300	289	156	375	423	366	303	340	280	394	454	269	302	582	388	399	287	347	398	353	386	266	370	310	384	326	266	565	489	496	507	373	457	549	441	467	344	378
837	1182361389	ZMAT5	903	89	79	135	69	397	75	165	116	115	469	28	25	92	45	372	97	43	42	72	503	107	143	111	119	369	62	64	130	148	402	54	60	20	82	413	68	9	70	2	380	32	139	41	5	351	104
838	914754260	ADAMTSL4	571	352	291	365	368	336	204	162	112	158	240	34	212	106	71	181	72	164	114	184	145	151	62	30	121	226	332	406	539	367	370	119	115	75	83	163	65	120	89	89	215	92	25	80	3	194	68
839	1147882247	MEOX1	696	412	510	475	457	414	108	117	106	115	232	44	141	124	121	216	90	50	116	111	200	206	127	91	211	235	367	484	563	333	319	115	144	125	180	246	139	211	92	95	206	91	59	90	119	215	120
840	912446333	GSTM3	876	189	213	221	192	249	193	205	250	162	285	58	190	175	142	241	136	131	147	135	211	130	307	335	223	237	165	184	297	224	203	126	112	222	163	233	127	85	214	153	220	139	149	196	294	233	162
841	1135153614	GPR139	777	259	368	283	335	361	541	463	591	405	515	198	486	554	368	454	367	372	415	443	306	429	454	415	531	356	335	426	432	443	353	458	334	716	352	317	352	501	380	504	423	363	232	298	450	319	417
842	1036659300	C8orf74	924	470	542	531	607	463	342	408	543	431	420	213	398	380	396	356	408	214	376	451	396	361	493	531	380	278	320	363	598	449	353	420	392	209	404	357	466	474	497	260	392	380	413	392	255	306	380
843	1160862282	ATP5F1D	479	130	151	108	155	257	205	151	154	116	252	52	134	52	148	235	132	178	161	139	224	92	158	334	125	166	166	199	99	117	232	160	234	23	116	224	128	200	82	146	202	123	200	88	40	205	118
844	1199943421	GABRQ	685	529	599	723	354	445	245	496	265	284	345	165	369	421	405	333	308	405	468	535	300	512	353	516	697	412	456	578	488	548	397	487	390	268	445	305	355	774	376	273	351	354	386	394	370	300	368
845	912424952	GNAI3	832	171	147	214	138	211	229	297	303	256	214	62	188	128	151	200	175	369	176	195	165	156	247	425	252	249	97	112	95	139	202	274	265	116	190	259	127	126	219	229	223	105	120	130	74	151	182
846	1146701188	ZNF830	565	20	36	19	23	98	32	23	31	22	70	5	12	22	43	96	54	46	85	63	105	77	74	47	42	107	16	20	31	61	90	29	11	0	42	47	23	50	49	89	79	20	127	43	3	97	18
847	1125838648	TTBK2	744	398	442	467	346	355	393	379	436	386	407	131	351	329	318	321	282	258	324	375	354	361	343	340	269	350	427	413	417	444	344	360	336	270	308	378	327	244	451	317	381	341	162	329	261	251	272
848	974991878	UGT2B7	562	202	239	215	283	238	306	304	445	208	253	125	452	212	249	244	288	201	216	369	235	223	366	145	213	266	210	280	226	222	291	253	172	177	259	236	281	205	401	278	220	214	329	199	72	197	242
849	1022168036	TAX1BP1	936	227	195	415	270	320	304	362	432	269	356	120	251	389	264	256	234	187	216	343	307	276	345	178	327	349	139	224	198	198	257	309	190	373	270	343	295	198	313	129	297	138	291	227	303	225	268
850	1132883422	TRAF7	573	154	188	183	246	210	279	180	283	192	234	113	256	204	162	226	139	191	170	255	216	174	271	153	268	234	195	298	172	217	237	215	209	129	212	191	172	197	172	177	237	197	182	135	168	187	199
851	1150273338	GH2	613	283	372	360	340	330	355	433	414	286	295	173	398	364	407	265	425	364	376	347	407	378	392	606	266	318	338	534	328	381	345	286	358	295	371	337	387	369	290	423	318	303	148	283	392	246	236
852	1150278941	GH1	598	266	435	413	336	365	345	470	413	365	367	166	297	300	315	344	353	334	293	407	312	341	410	373	362	324	336	379	657	412	315	379	344	398	303	395	298	166	354	471	296	409	253	245	590	275	318
853	1192436803	NLGN3	628	210	297	341	250	293	238	297	485	310	249	145	405	328	249	278	304	310	227	418	229	407	303	214	369	284	288	299	269	326	236	314	224	253	374	241	265	539	248	88	255	270	328	292	160	254	274
854	1168092881	OSCAR	774	381	500	468	393	406	316	535	417	391	353	184	347	468	326	371	505	304	298	421	309	256	284	238	209	349	336	522	897	428	367	366	298	477	323	379	473	720	414	484	408	376	320	318	115	273	349
855	922851622	RHOU	780	412	410	460	233	283	324	363	270	249	251	130	425	432	257	334	284	268	322	230	228	238	385	221	289	310	255	382	354	251	294	211	219	395	212	250	279	281	215	343	264	183	145	207	194	194	235
856	990361435	GZMK	712	246	395	471	259	326	343	334	380	324	308	189	282	374	362	370	228	159	348	287	357	299	292	271	292	287	348	338	365	287	293	425	238	243	315	355	322	164	326	259	282	344	450	356	312	327	289
857	904063852	FAM76A	691	160	303	217	260	175	262	299	191	224	245	140	428	327	226	204	229	134	255	285	183	256	186	310	214	246	273	259	154	293	237	244	241	362	172	213	290	310	319	225	263	190	160	180	542	170	208
858	1104021278	BRI3BP	927	307	228	242	217	253	248	312	254	278	220	122	340	279	215	235	209	268	165	203	340	192	216	251	251	284	148	195	204	155	200	178	203	290	489	300	265	472	123	94	220	268	426	238	303	250	262
859	987234379	FBXL7	1067	471	699	601	551	484	446	509	493	467	446	232	548	538	397	473	442	427	400	442	402	523	376	578	486	423	493	586	525	547	415	468	546	691	419	421	461	424	467	517	440	678	683	461	661	380	401
860	1130223920	MEX3B	792	259	387	454	380	320	314	440	317	301	275	132	371	332	255	313	303	257	341	331	345	350	515	447	344	310	261	367	262	197	316	298	431	135	371	323	343	481	317	429	329	222	278	251	347	269	216
861	1096154789	C1QL4	855	489	568	785	603	457	554	611	438	345	472	239	458	568	556	446	444	367	530	460	348	390	575	428	397	491	505	559	333	513	410	432	497	464	387	384	431	451	326	282	401	433	337	393	359	363	422
862	961411721	CHCHD6	779	316	353	368	283	357	268	258	321	247	350	155	299	267	248	272	278	334	339	365	286	278	256	211	279	286	305	258	456	214	249	349	267	269	200	372	319	304	399	450	327	287	199	300	452	242	418
863	903931170	SFN	728	166	289	266	305	339	308	335	215	253	308	95	154	278	152	212	209	106	181	200	189	189	170	128	208	368	129	130	225	224	172	194	259	266	177	225	241	206	267	90	239	303	140	191	48	241	146
864	1190936501	APEX2	756	327	383	329	328	357	274	305	351	417	349	182	308	292	256	312	299	389	301	250	303	306	418	534	283	296	304	345	670	344	317	304	356	322	275	326	197	395	276	233	306	248	225	322	204	304	423
865	1033356092	DENND2A	456	213	349	330	229	183	235	265	196	236	225	127	346	313	234	262	308	236	244	328	212	227	435	183	283	247	225	298	369	211	153	303	139	406	207	177	267	340	249	137	246	238	220	116	110	177	169
866	906207295	CCDC24	755	242	340	357	242	394	249	294	293	291	300	128	163	251	161	306	228	281	292	174	215	212	238	274	271	277	198	226	247	246	213	210	375	216	214	262	238	308	299	179	292	233	100	442	170	315	188
867	1024548872	DDC	691	390	410	479	394	342	375	350	402	319	367	163	472	313	351	386	282	180	228	393	356	342	437	520	371	409	332	380	360	295	331	364	330	305	389	337	335	382	329	590	360	679	301	382	399	242	305
868	968416789	ZNF721	590	411	435	379	410	346	340	357	559	320	347	194	413	434	324	275	482	352	419	391	316	376	494	469	341	337	421	380	288	428	304	330	335	553	330	281	408	614	502	366	413	429	700	367	232	289	266
869	954375735	GNAT1	859	302	362	301	245	376	331	286	297	245	326	180	355	413	344	388	240	380	297	311	282	301	386	486	270	338	299	251	185	392	298	311	315	122	296	279	275	422	373	276	332	307	174	228	211	215	270
870	1167551330	IZUMO2	579	203	300	243	283	261	349	411	374	340	325	178	350	372	270	277	354	438	288	233	237	304	299	303	274	281	223	319	336	292	186	363	314	396	424	312	313	273	270	271	293	326	303	236	310	221	268
871	970392467	FBXL5	450	233	279	168	312	267	215	195	258	236	261	104	699	258	260	197	196	194	192	160	213	275	381	182	296	224	217	224	218	248	223	353	255	360	268	211	258	118	175	144	228	332	106	276	100	141	231
872	934743069	LMAN2L	444	107	101	142	91	145	112	157	129	63	157	76	117	191	68	131	132	79	95	101	110	141	166	253	148	147	110	93	162	132	165	84	182	64	124	145	86	186	177	154	162	87	117	165	81	139	120
873	1199595648	IDS	550	321	456	354	377	352	418	347	427	367	388	189	461	432	377	306	373	262	480	440	293	243	454	455	321	287	359	336	458	304	284	318	286	205	273	248	359	300	231	301	323	448	409	226	1241	331	311
874	1032718748	AKR1B10	460	297	368	267	308	290	377	324	379	295	240	159	399	316	316	284	256	236	339	285	208	278	389	372	287	238	274	351	176	269	251	230	309	57	319	264	176	294	298	116	238	235	270	254	160	225	233
875	905094779	KIAA0319L	429	249	273	204	234	214	215	248	244	194	222	116	254	232	216	237	138	194	148	256	214	263	274	290	243	241	164	236	139	258	208	224	176	128	197	218	101	114	128	199	203	220	271	181	259	167	152
876	968517871	FGFRL1	736	301	532	374	362	321	332	533	404	301	397	133	551	453	413	326	360	275	350	411	286	285	277	387	352	216	255	439	375	400	239	351	211	308	287	266	483	282	388	263	320	407	183	324	153	272	202
877	1136580498	PRSS36	590	217	291	409	331	277	191	223	305	384	239	86	217	299	269	207	242	318	261	215	201	195	238	326	172	260	269	401	270	317	176	228	292	186	255	327	205	198	195	238	214	184	189	189	226	226	199
878	917850049	FAM20B	470	140	235	189	230	256	347	317	353	294	230	115	391	254	365	240	202	249	198	279	302	180	283	227	211	316	217	221	117	226	243	264	160	152	144	260	209	443	404	243	277	248	164	189	232	175	289
879	989158769	EGFLAM	592	341	265	300	366	362	278	350	306	235	178	122	313	217	356	264	248	210	272	245	271	222	239	428	235	314	257	293	392	190	222	250	251	334	197	215	164	276	208	182	220	311	113	278	206	229	213
880	1168254191	TNNI3	494	148	342	253	273	182	279	299	307	288	233	95	216	293	217	203	176	170	179	126	162	196	274	291	227	284	182	330	159	253	130	262	240	64	240	325	216	419	159	113	210	203	275	205	43	201	163
881	948868814	KIF1A	665	283	388	327	214	339	248	311	385	266	282	145	294	389	287	311	155	187	164	277	192	280	320	386	334	239	245	247	189	249	266	260	331	178	287	222	275	453	231	256	291	249	208	171	257	207	204
882	1062624551	ENTPD8	600	345	361	257	373	305	309	341	250	278	347	138	309	262	185	279	282	159	217	260	208	237	241	316	247	227	200	222	214	250	271	265	214	111	208	256	287	482	302	232	264	197	121	300	217	251	247
883	1065023169	SKIDA1	591	147	225	195	201	245	214	303	199	99	258	48	153	115	135	176	121	182	121	138	217	164	157	275	173	237	161	178	247	234	193	122	98	105	76	207	85	39	289	73	162	140	124	126	56	171	177
884	908306121	ATG4C	454	109	186	237	158	167	114	148	103	178	141	91	238	180	161	207	136	114	111	212	141	148	105	178	141	140	138	132	150	128	159	143	183	148	183	226	94	80	70	14	151	168	6	160	109	132	122
885	1158201069	CCDC68	516	273	355	257	305	216	299	319	238	255	288	176	363	304	270	218	214	205	271	236	239	315	388	281	238	290	249	347	230	264	203	240	228	149	273	202	422	260	336	151	295	266	213	180	216	169	244
886	1152744534	RAC3	543	186	303	290	300	217	348	281	289	269	273	136	181	371	242	326	210	210	236	225	252	191	175	304	227	285	231	242	180	247	196	364	190	101	226	249	294	219	282	158	277	179	150	183	117	203	223
887	1051074761	MPDZ	553	213	399	353	294	228	408	378	303	270	302	180	298	474	292	267	317	475	271	344	265	217	344	345	312	260	200	223	393	257	207	244	268	321	320	210	238	176	210	146	288	314	242	222	337	227	251
888	1023389106	RALA	352	143	224	197	183	202	163	189	247	181	167	43	196	172	175	167	120	217	133	170	226	222	291	60	131	148	146	184	76	128	174	169	108	62	150	157	213	213	173	141	202	189	107	166	57	130	208
889	1117687604	PSMA3	387	32	33	46	31	68	9	5	1	32	38	5	7	6	0	49	0	0	0	4	31	16	9	1	9	46	23	65	17	23	70	21	0	1	4	54	3	8	1	0	49	0	0	3	0	46	13
890	1083138341	MS4A8	530	321	363	328	236	184	162	304	278	187	210	96	221	197	191	207	149	489	148	287	183	170	219	232	184	181	218	297	171	235	171	200	283	179	172	186	196	341	312	182	218	173	104	113	108	202	130
891	1136413153	TBX6	455	257	387	313	246	258	247	245	278	194	244	128	271	258	212	322	225	276	240	261	221	193	378	186	192	271	276	293	339	280	230	294	247	266	289	233	209	112	124	367	199	245	176	243	134	189	141
892	973899963	CLOCK	704	329	471	415	437	344	272	370	350	465	352	169	471	381	354	362	424	429	389	522	372	409	560	365	368	368	364	360	384	419	256	350	333	324	299	285	258	453	371	422	344	382	189	372	511	282	485
893	1196965304	GLUD2	416	207	304	337	318	203	269	336	202	386	254	118	314	300	194	186	274	248	162	335	190	199	468	282	207	185	194	261	199	253	203	259	132	228	185	152	229	249	212	164	206	231	116	229	506	197	227
894	1013365085	PPIL6	527	278	282	344	283	222	270	326	372	352	287	153	325	219	318	276	310	315	287	246	258	289	267	365	259	270	227	232	378	323	214	384	298	332	356	222	323	578	374	331	286	302	209	275	78	252	268
895	1166544832	CADM4	590	134	264	214	206	264	288	340	352	257	294	105	162	287	298	256	175	147	180	215	220	205	213	185	185	244	198	196	179	252	161	144	187	428	260	215	227	116	177	244	289	196	99	161	686	172	182
896	1132131705	LRRC28	435	159	284	159	231	171	177	183	309	150	148	135	217	234	130	189	305	237	193	195	190	163	220	264	180	172	199	259	196	291	194	240	133	61	152	155	160	108	185	114	242	140	130	173	195	166	169
897	1146146968	CPD	516	177	198	147	151	242	155	177	179	121	205	105	209	143	145	249	127	175	232	217	230	129	127	271	147	185	151	178	260	110	162	88	174	35	98	192	121	51	121	329	193	123	116	133	69	145	132
898	976644429	HSD17B11	279	139	178	178	169	174	140	137	138	125	167	62	252	116	111	166	136	237	85	145	196	102	170	266	87	148	113	150	287	125	106	100	107	218	143	108	102	108	230	153	147	131	178	63	52	117	98
899	913325343	TENT5C	569	272	298	287	297	234	264	277	299	317	351	138	265	216	242	225	265	273	283	292	258	294	372	324	301	262	218	171	341	250	235	194	324	160	279	174	379	335	355	328	249	234	145	215	337	174	377
900	979534349	EXOSC9	547	133	152	148	138	231	179	206	167	203	305	58	247	112	165	204	177	177	194	195	197	153	167	132	151	207	182	149	119	273	221	111	85	237	107	235	147	21	66	147	244	180	70	133	345	226	208
901	926281682	E2F6	577	210	344	299	299	216	175	290	241	234	266	133	366	291	294	275	212	265	251	279	205	351	252	299	273	248	251	272	250	236	261	342	239	173	220	206	312	245	363	447	269	235	189	148	137	201	245
902	910622101	GBP5	603	169	255	229	240	242	238	162	186	209	309	105	317	261	227	237	120	172	206	204	295	174	326	404	193	199	251	210	161	193	159	265	281	215	181	253	251	158	202	317	257	215	275	119	84	214	184
903	1059311345	ALAD	793	227	274	353	197	352	321	283	364	316	386	134	206	312	242	364	261	204	278	225	279	182	206	219	323	284	286	245	102	236	317	360	278	223	310	311	294	242	135	207	334	308	376	194	184	244	174
904	919442002	DENND1B	628	214	253	334	281	300	261	267	292	262	242	110	200	276	252	322	278	248	245	336	288	290	258	443	226	288	223	325	267	320	242	221	212	105	186	231	240	413	270	155	275	270	355	261	355	273	213
905	1079291051	CSRP3	582	174	333	380	319	264	217	331	234	250	285	128	349	268	269	230	364	271	271	405	259	208	199	172	268	255	240	686	360	402	228	245	204	180	291	239	285	425	258	218	266	318	381	356	314	232	312
906	1036288171	SPAG11B	513	203	277	282	190	226	134	125	125	108	175	83	164	129	103	179	75	64	59	54	136	128	260	185	155	174	163	293	176	228	212	105	94	72	89	158	93	59	120	92	201	113	145	80	313	169	128
907	1128974458	SENP8	629	212	201	222	225	254	234	367	360	261	273	176	328	288	243	278	255	207	315	285	288	191	284	225	274	275	238	276	174	163	271	324	306	172	315	255	213	141	425	136	261	296	232	290	552	163	192
908	1151717773	UNC13D	426	174	175	215	195	166	193	210	215	119	271	125	113	253	153	197	202	166	161	201	179	138	135	241	128	188	113	264	174	149	141	111	71	119	129	209	161	262	185	341	202	291	165	121	113	131	186
909	902026918	PRAMEF17	657	234	325	251	308	277	574	409	314	381	292	183	341	439	457	350	268	216	465	412	232	331	549	404	425	291	214	274	188	282	236	288	253	284	244	285	273	301	440	322	273	282	217	255	330	253	280
910	1039684798	ADAM2	469	119	168	148	139	199	101	119	80	60	154	33	108	165	82	224	100	118	54	84	153	112	89	230	112	168	120	194	161	193	247	58	137	178	56	157	99	33	91	188	183	78	58	45	20	162	108
911	1168687475	ZNF497	388	160	247	240	195	278	329	215	299	230	235	110	294	224	185	208	265	216	302	275	256	238	270	182	236	226	244	278	335	312	257	265	268	168	270	181	278	294	228	345	252	332	289	219	253	257	232
912	1103813189	EIF2B1	620	15	0	3	9	238	24	21	19	27	317	4	16	4	14	220	25	0	0	13	250	14	20	24	16	215	11	13	0	5	220	8	4	0	11	244	6	1	6	0	364	13	57	14	0	160	27
913	1136399383	DOC2A	608	279	309	324	275	340	344	384	268	365	280	119	310	424	270	259	296	254	250	359	271	295	330	427	377	312	275	318	292	247	194	242	292	307	280	242	352	383	373	404	311	284	324	374	367	243	234
914	1136497826	PRR14	509	196	227	179	111	211	146	255	200	208	236	79	187	136	193	171	181	179	132	152	186	205	200	94	139	264	128	161	167	117	141	163	183	204	150	166	185	35	149	58	187	124	102	189	126	163	141
915	1083453914	POLR2G	491	36	3	36	29	81	43	5	18	26	62	5	31	11	6	72	23	20	16	5	66	10	41	64	37	55	3	13	0	9	81	10	33	6	35	66	26	30	5	2	83	39	14	45	128	54	28
916	954092344	NME6	436	194	285	181	176	251	270	224	219	279	219	69	286	218	123	198	220	209	208	196	192	225	203	313	211	199	139	224	100	272	166	245	160	41	222	205	265	395	340	295	220	209	142	206	16	120	336
917	1147964886	TMUB2	563	158	150	180	138	202	170	127	163	140	250	63	221	191	171	233	190	177	138	147	202	164	295	391	219	226	121	150	100	180	163	125	100	157	194	182	148	89	113	110	255	245	207	204	409	189	160
918	1135717958	TNRC6A	405	212	271	315	195	204	294	293	157	264	308	112	291	200	195	218	158	124	142	209	204	226	157	283	209	226	196	158	258	252	171	279	199	82	183	178	215	112	272	289	234	307	136	172	210	169	138
919	1093613892	SLCO1B1	584	302	470	375	356	361	310	328	404	422	397	213	501	571	417	426	396	421	523	479	359	474	383	155	446	327	280	380	423	319	251	363	461	304	379	285	281	518	379	353	376	483	291	339	417	348	409
920	1097169861	STAT6	547	388	437	433	353	338	227	369	295	251	348	156	360	251	298	326	230	229	248	261	207	221	371	304	256	244	405	440	586	538	339	311	154	284	253	283	389	405	448	285	308	271	262	175	258	235	288
921	1101391477	EID3	604	317	290	204	270	316	258	306	338	347	380	111	217	234	251	335	218	373	269	387	243	215	301	368	281	314	227	311	257	267	244	291	250	300	264	306	240	151	226	129	366	184	376	220	473	223	195
922	907162994	ORC1	647	1	19	21	22	62	28	19	15	3	81	4	20	0	25	70	10	0	12	3	69	33	6	0	13	54	27	37	0	18	70	5	31	12	42	57	7	0	16	0	124	25	15	21	93	72	12
923	934690094	NCAPH	556	51	70	23	24	211	38	34	59	39	228	26	88	41	23	171	36	53	59	42	177	115	116	95	88	215	71	80	35	44	227	50	69	8	40	211	33	14	31	58	207	25	82	33	6	215	32
924	1059485957	TMEM268	631	338	501	544	381	258	364	530	416	432	356	169	326	352	462	330	365	230	433	445	310	333	476	381	267	322	359	397	301	364	280	401	474	910	425	306	398	586	316	344	329	348	570	312	96	242	312
925	1134147638	ZC3H7A	587	294	448	345	362	327	363	351	300	294	364	103	129	319	357	337	288	155	296	355	310	252	190	545	298	283	334	357	410	342	206	361	245	402	367	303	239	202	320	245	298	320	144	198	363	271	291
926	1042821633	KCNB2	573	253	519	376	336	317	401	336	294	218	315	166	204	289	224	324	348	302	384	266	214	328	428	504	326	251	254	262	283	290	281	295	443	169	280	289	270	489	366	507	254	300	189	278	536	266	333
927	954632263	DUSP7	680	374	481	359	409	318	381	314	408	468	370	179	327	440	315	387	295	421	315	498	382	335	442	416	344	373	291	267	316	298	268	368	394	460	356	301	367	454	357	228	314	425	525	329	529	281	346
928	1168620294	ZNF814	751	407	488	421	378	331	488	584	471	443	359	208	655	536	337	395	401	529	411	489	372	439	475	642	427	327	464	423	311	518	277	456	377	300	388	251	444	440	376	304	381	382	359	437	1074	324	372
929	1164990056	RGS9BP	532	391	481	460	385	290	325	329	240	187	303	133	416	450	304	242	143	206	180	298	228	226	303	219	298	273	373	461	793	413	222	325	382	398	217	269	216	465	352	296	233	314	457	225	497	263	177
930	1013366749	SMPD2	495	188	334	273	279	233	275	273	274	282	223	112	318	252	213	250	259	211	232	333	279	248	330	229	237	280	173	263	348	234	191	296	284	362	242	275	126	188	116	154	200	257	166	214	283	195	164
931	933653766	TRABD2A	616	336	385	376	362	434	241	272	273	326	354	121	474	464	296	326	280	218	235	300	280	305	325	361	309	278	231	316	352	272	257	271	385	298	297	325	184	348	267	304	291	231	346	208	342	258	242
932	1015843149	OLIG3	634	239	402	362	351	281	386	323	317	394	319	183	288	426	290	265	270	187	344	349	380	278	240	150	302	288	318	324	230	317	251	309	382	188	440	290	253	238	392	223	285	358	280	383	321	252	276
933	1083779628	ATG2A	535	327	452	436	281	326	391	420	283	368	278	133	560	294	344	275	308	522	313	406	218	407	333	315	339	283	236	314	219	294	189	400	318	470	312	298	435	413	556	439	260	303	258	209	153	205	353
934	1075374275	NSMCE4A	652	184	216	276	212	320	163	119	117	106	330	32	24	96	80	293	103	53	60	91	361	144	56	104	150	238	169	248	98	209	304	131	122	36	98	232	110	37	169	172	359	34	1	95	42	218	104
935	1168628937	ZNF256	522	264	372	375	271	321	270	304	322	277	286	161	259	317	215	267	297	260	213	331	275	256	380	591	296	228	282	316	282	333	220	280	250	451	218	245	446	358	365	373	529	307	275	288	230	255	314
936	1151858595	MFSD11	313	169	181	121	148	147	207	219	209	230	160	79	209	239	191	187	120	77	130	117	109	126	99	239	101	120	165	176	180	125	129	157	143	48	151	183	133	50	228	144	145	98	171	108	159	153	170
937	1187273725	RAI2	517	366	549	418	404	258	324	373	328	338	262	153	487	362	305	291	331	369	415	423	270	364	398	404	335	326	352	327	389	328	312	289	343	242	317	338	450	314	306	184	241	303	243	380	120	217	354
938	1161850540	GPR108	539	213	385	299	224	266	333	207	324	344	333	181	463	407	373	303	248	303	359	360	212	343	560	347	353	308	256	250	354	351	229	251	234	466	246	253	265	185	375	313	256	283	208	294	398	240	268
939	1103534794	ORAI1	711	300	483	475	420	351	367	417	341	378	345	164	326	297	310	284	330	458	302	369	298	279	530	347	346	343	256	293	345	312	350	387	466	281	353	328	359	308	326	315	394	279	410	233	92	279	365
940	1110189995	MZT1	403	7	5	2	0	112	0	0	0	0	138	0	0	30	4	129	0	0	0	0	121	8	33	19	18	159	4	0	0	0	96	0	0	0	9	136	13	0	0	4	70	3	0	0	0	90	2
941	1057635337	ZNF510	510	186	326	236	255	249	238	226	193	181	197	99	146	215	127	210	259	152	172	302	193	249	306	79	249	242	230	140	238	218	187	147	301	354	198	206	134	197	97	212	235	168	136	152	143	191	175
942	1043564181	FABP12	372	236	278	260	251	206	199	286	293	244	288	141	257	365	316	224	198	271	303	235	219	275	260	364	212	235	260	246	189	259	189	215	240	228	173	213	187	167	345	91	250	292	37	568	88	204	217
943	1067591930	AGAP9	460	35	37	30	39	78	30	39	17	23	135	15	14	25	53	98	44	39	7	38	112	21	49	97	39	105	35	31	22	27	88	21	12	1	11	92	4	24	20	8	111	10	4	3	1	100	29
944	1102513923	SDSL	558	153	301	203	208	319	279	287	313	291	234	152	254	268	274	254	174	351	299	240	217	337	339	315	266	250	200	230	171	177	194	225	195	156	217	254	260	276	295	141	271	227	288	171	121	207	213
945	1033643856	TMEM139	421	197	398	213	255	192	241	260	333	298	249	123	225	227	220	199	253	174	220	195	218	244	274	262	194	239	182	235	198	225	182	177	200	71	185	175	337	268	310	160	182	233	234	247	142	163	218
946	1006672491	ARMC12	426	191	298	261	237	224	301	327	411	315	269	103	307	301	304	263	259	223	292	351	225	353	385	416	289	265	247	307	194	254	207	270	371	288	289	246	214	348	371	223	243	225	137	228	150	208	253
947	1114207936	RNASE12	433	157	176	164	112	215	163	201	168	149	160	83	159	160	231	205	148	201	167	188	224	127	193	184	169	185	107	189	140	192	165	188	172	101	132	137	138	118	210	226	176	225	185	185	304	176	192
948	1127996656	PPIB	520	253	442	490	308	310	340	306	326	345	253	94	317	267	155	243	281	254	237	249	309	186	272	321	158	328	239	394	409	431	293	224	208	355	300	192	306	239	261	278	253	262	90	294	668	282	224
949	1132987775	ELOB	847	208	178	176	238	362	123	146	187	115	411	90	456	206	165	353	143	380	91	151	364	161	441	59	115	294	97	101	155	167	324	130	151	171	174	363	185	313	134	73	324	186	427	105	113	357	124
950	1200325003	VBP1	546	91	50	116	112	263	85	81	64	74	291	50	64	90	98	351	40	27	44	57	336	68	66	16	70	272	59	71	115	76	249	62	39	84	46	305	41	6	18	24	276	27	65	28	10	261	47
951	1193726530	APOOL	653	264	397	339	344	328	379	308	322	363	278	164	348	364	320	369	310	347	292	322	355	252	305	157	220	340	286	286	422	245	243	300	433	495	375	234	328	403	383	362	259	271	256	302	161	207	236
952	1121753647	GSKIP	753	388	424	364	378	321	319	501	503	373	309	169	473	400	416	344	309	468	404	357	261	339	506	575	380	315	248	344	372	337	324	381	447	325	329	272	404	453	733	374	350	367	148	352	499	315	244
953	908587850	LEPR	707	436	411	473	340	327	270	317	462	334	355	217	660	446	364	343	393	337	351	323	294	325	402	406	357	336	279	456	463	412	226	476	274	217	427	311	384	504	426	485	313	378	291	388	250	254	381
954	1065793917	LYZL1	576	259	349	352	208	247	203	374	149	180	269	67	80	130	110	181	148	73	111	163	167	189	271	275	246	230	115	291	269	148	178	120	283	54	169	197	131	34	134	193	171	115	63	99	477	161	134
955	915307335	FLAD1	693	368	398	513	327	389	341	380	286	337	296	178	342	393	380	349	288	305	244	339	339	224	296	398	347	335	211	282	368	241	384	391	189	265	262	291	273	367	386	328	334	317	396	360	421	326	270
956	1166594331	ZNF222	430	141	191	226	195	201	203	238	198	276	270	115	297	314	182	202	155	164	97	190	214	207	173	239	220	199	194	142	135	243	182	232	297	304	240	215	167	217	210	177	222	223	238	264	71	138	290
957	1005718345	ZBED9	636	344	376	342	316	329	423	379	351	366	372	221	398	383	346	291	302	263	386	392	321	329	390	355	328	271	312	348	425	357	272	350	337	468	369	265	444	439	294	303	326	349	164	367	300	292	272
958	964524196	SLC66A1L	465	104	181	274	218	227	213	212	312	237	219	117	400	192	221	232	236	236	138	331	221	188	327	261	222	234	152	201	217	174	168	180	151	48	170	218	207	344	135	145	211	168	178	207	277	170	263
959	1178081004	CCT8	537	0	3	3	8	89	0	7	10	9	100	4	0	9	0	125	0	9	0	15	64	3	4	0	5	127	4	10	9	6	54	0	0	0	0	108	8	0	1	5	91	0	0	2	0	81	2
960	1012556249	ASCC3	816	63	67	45	56	293	54	121	69	66	421	30	11	91	63	326	65	19	85	82	264	83	15	42	32	291	34	92	52	41	264	59	92	16	54	271	67	10	96	109	371	49	0	79	36	336	58
961	1121457001	OTUB2	821	408	482	462	397	419	467	568	375	442	412	248	518	460	354	463	461	604	384	617	415	359	538	529	402	376	375	478	288	461	342	391	414	275	376	351	452	530	307	530	461	385	523	423	329	390	475
962	975392658	CXCL6	561	263	381	357	257	266	191	210	176	158	240	79	168	148	202	239	171	109	171	213	234	182	170	126	166	233	193	368	279	168	251	168	164	215	211	220	196	200	148	155	224	128	81	150	343	218	182
963	1181606101	GSTT2	752	222	267	232	183	263	302	188	179	297	327	123	157	257	271	229	154	345	214	199	231	296	330	243	228	264	172	215	168	182	233	144	265	357	148	266	255	123	167	227	227	239	268	126	307	188	188
964	1006102897	ABHD16A	418	292	388	357	469	321	172	183	202	174	180	101	126	212	291	212	125	206	115	37	321	192	158	82	166	173	268	320	254	287	222	183	373	146	130	156	218	131	214	75	212	208	239	118	89	162	118
965	1007425274	PGC	604	256	245	222	205	221	225	252	166	218	237	74	242	165	203	209	141	182	161	144	175	148	189	279	175	175	209	137	236	235	174	156	227	139	170	268	191	170	286	78	174	145	204	139	28	157	164
966	916708231	POU2F1	730	249	294	237	267	346	350	304	360	304	375	142	207	251	284	356	218	386	285	312	366	317	308	250	405	410	229	327	317	296	238	345	188	242	268	279	327	317	420	244	400	351	266	397	598	345	347
967	914919723	C2CD4D	644	345	295	359	301	347	353	341	357	303	331	117	352	372	279	323	258	161	368	309	342	335	259	123	239	318	314	299	191	283	315	274	300	368	310	284	283	398	347	182	334	301	245	357	268	305	293
968	1026858418	CLDN3	795	360	376	358	324	339	306	382	323	301	393	149	190	267	238	324	233	156	243	243	317	303	514	441	374	306	283	351	206	294	317	341	299	606	291	315	355	271	481	285	350	300	554	260	769	261	264
969	1119828584	ALKBH1	626	199	339	276	206	268	306	237	197	293	285	109	239	251	213	244	180	183	186	224	192	290	358	233	173	212	198	183	184	198	239	228	222	158	223	237	138	168	198	136	253	185	143	223	197	195	176
970	1142016138	KLHDC4	600	243	360	394	290	309	377	461	411	350	327	179	521	258	255	339	206	351	351	425	294	313	379	195	418	293	364	350	264	372	265	383	378	231	533	321	250	270	346	236	300	273	285	331	322	245	232
971	1148459018	MRPL10	604	176	183	245	205	224	227	314	238	194	292	95	279	185	194	234	201	280	190	187	143	169	256	435	221	236	136	232	104	201	172	217	156	260	166	260	232	170	213	211	221	275	198	180	80	179	215
972	1163824333	TSSK6	832	365	531	502	322	433	312	250	364	297	377	101	167	249	226	324	343	137	225	227	306	350	331	495	258	327	419	455	271	345	407	259	310	435	127	284	135	351	200	229	319	261	188	251	154	232	245
973	942098578	PDK1	572	309	373	252	229	266	245	318	338	273	273	120	300	282	344	250	296	322	300	232	291	300	404	317	242	257	274	328	254	265	203	233	267	202	232	211	371	334	250	142	236	270	290	223	244	219	237
974	913000498	BCAS2	628	13	11	18	24	186	11	18	14	18	245	12	3	0	4	236	20	18	16	8	217	21	4	9	30	196	0	20	0	3	82	6	5	4	12	179	0	0	0	10	196	11	0	24	0	227	26
975	1147776280	G6PC	450	287	306	355	310	319	217	189	309	159	301	111	170	299	243	266	173	184	186	266	213	245	326	408	286	240	283	279	366	221	211	235	122	221	217	177	269	273	226	95	248	167	209	257	588	189	224
976	981729154	ARHGAP10	640	218	306	211	327	352	256	369	334	312	277	178	255	341	273	350	232	374	300	328	255	262	519	408	272	251	285	218	214	301	295	206	411	125	303	275	276	266	404	338	305	288	309	255	229	261	261
977	902513118	MFAP2	517	212	654	211	205	352	248	319	267	205	319	146	173	234	239	246	297	186	319	360	264	230	321	437	250	230	160	211	371	194	266	285	224	344	280	228	238	202	376	399	254	194	140	220	133	201	195
978	1061851292	REXO4	857	301	483	453	421	436	513	568	422	525	453	167	486	464	439	389	439	414	490	522	364	509	479	439	455	350	353	425	513	347	319	533	477	380	422	416	452	667	513	562	389	347	487	416	670	364	400
979	1036208773	XKR5	568	373	566	391	378	338	183	152	146	214	296	60	78	189	141	233	152	69	172	221	184	157	211	318	203	248	313	418	545	312	427	174	215	83	178	273	131	113	147	220	276	99	116	170	158	214	232
980	1122712498	KLC1	418	116	201	163	227	173	185	228	213	224	195	120	192	184	309	174	171	124	113	133	168	174	185	235	189	217	71	154	225	138	123	178	260	164	146	172	144	110	161	125	210	131	62	125	92	115	194
981	943801039	TMEFF2	532	197	387	242	315	262	262	253	246	179	323	100	275	297	165	238	194	228	188	314	241	237	273	181	269	238	190	226	260	200	221	216	275	338	221	232	251	255	177	288	265	234	175	178	65	200	231
982	1095964448	VDR	492	147	160	149	129	163	142	93	105	110	186	136	159	151	163	153	89	67	74	59	105	151	176	76	152	161	165	109	201	141	182	84	85	77	145	156	138	99	105	137	189	112	228	108	224	127	64
983	907468287	MROH7	759	346	456	373	425	394	418	392	542	294	416	162	304	330	288	362	373	463	347	286	314	298	445	292	258	296	278	358	328	305	360	246	445	114	232	365	353	572	371	540	383	408	422	351	180	316	310
984	1143547095	FXR2	657	412	331	306	250	274	232	333	355	313	338	134	369	326	247	261	355	248	342	322	252	316	482	265	328	284	308	313	366	326	211	330	389	411	295	224	236	268	296	253	249	290	177	272	358	221	239
985	1007484811	GUCA1A	482	210	267	186	293	298	208	222	404	293	230	135	446	228	229	259	179	103	186	196	144	208	251	206	176	195	207	202	205	192	171	175	111	137	187	264	213	253	148	114	230	353	203	281	117	193	240
986	1139681015	ZFP90	499	206	281	312	275	206	171	299	254	219	397	113	163	255	208	229	256	146	274	281	264	231	312	346	250	260	235	298	317	297	302	193	191	190	225	254	207	121	344	194	251	241	176	234	998	214	165
987	945957514	TMEM169	674	266	343	382	344	292	301	437	331	373	372	144	286	357	365	305	239	212	327	312	324	322	304	360	321	380	221	226	348	284	293	294	359	317	236	365	310	224	263	48	295	211	262	240	232	256	318
988	1098841358	GLIPR1	535	221	196	187	204	199	183	200	200	218	230	100	238	214	163	208	161	141	215	223	233	176	276	264	163	184	113	118	153	113	108	288	107	77	174	228	144	260	229	166	265	167	205	136	234	180	167
989	1132814651	HAGH	613	338	442	371	397	290	290	273	248	255	241	112	303	376	304	284	227	316	267	261	271	283	321	271	222	267	152	335	200	184	258	218	261	163	221	261	262	228	226	363	300	349	97	262	900	276	231
990	1031127522	CTTNBP2	626	324	388	441	266	257	406	341	352	245	356	204	412	310	365	362	263	257	282	439	288	342	385	529	322	278	254	239	223	279	242	305	343	346	355	323	222	285	223	155	338	343	198	180	92	305	260
991	1020275484	ZNF853	557	243	516	286	376	258	426	407	283	245	291	129	310	419	310	234	279	268	217	191	207	250	388	201	224	190	283	298	362	256	239	360	386	225	230	272	308	247	440	204	280	272	209	196	194	229	310
992	1028575329	ANKIB1	412	167	278	209	293	168	181	152	190	221	210	102	37	222	161	176	163	93	181	159	179	232	167	126	200	214	162	256	210	214	147	198	199	298	144	177	283	198	200	284	178	190	148	327	294	146	152
993	914821072	GABPB2	638	238	319	258	298	310	319	223	244	279	303	139	257	299	287	281	218	159	248	225	236	207	328	237	247	276	150	240	181	211	258	180	293	179	193	254	129	151	196	216	294	245	213	185	370	193	210
994	1011043595	UBE3D	644	103	127	166	83	244	142	142	185	189	297	49	253	115	153	260	82	109	81	166	244	128	172	203	127	323	79	102	121	71	182	234	162	106	123	258	101	162	110	105	314	87	77	68	86	245	148
995	917434700	CACYBP	582	197	256	239	242	247	244	257	233	272	285	116	241	237	304	274	305	139	281	308	228	290	238	368	289	236	172	212	175	183	142	250	278	235	204	230	266	221	116	141	246	259	313	196	158	231	247
996	1009961298	FAM135A	548	285	410	378	336	207	252	220	260	264	259	147	232	222	203	250	301	154	157	277	197	212	242	141	218	244	273	415	368	339	264	334	203	114	258	217	258	242	257	246	284	314	198	234	149	200	134
997	1198078594	TFDP3	472	188	316	314	166	157	322	276	277	235	326	134	247	234	198	250	288	304	342	270	233	234	276	494	293	238	169	271	202	236	245	234	384	412	234	281	238	312	267	162	250	282	388	320	142	251	183
998	975432371	EPGN	617	228	277	358	330	278	261	446	266	274	293	139	407	338	274	312	315	464	217	257	233	279	245	411	248	223	168	172	327	233	245	217	293	175	211	199	184	258	322	169	242	203	206	163	182	248	291
999	1167786790	SIGLEC14	867	379	510	575	469	426	534	518	442	389	411	215	626	384	401	431	429	208	455	508	329	333	443	429	334	362	382	444	401	403	400	527	418	439	400	505	373	482	403	174	398	466	348	342	146	333	365
1000	1057115540	ECM2	615	312	330	426	388	314	118	67	78	102	169	55	77	76	97	181	68	93	76	99	165	110	78	69	136	162	261	260	290	318	229	112	126	110	64	137	128	38	75	7	211	85	94	87	143	148	69
1001	979588990	IL2	486	263	315	322	365	244	329	468	343	379	297	125	345	294	249	223	331	388	438	422	217	230	428	476	328	264	278	305	165	240	195	257	316	427	226	268	247	332	275	274	260	276	482	312	507	199	350
1002	954620981	RPL29	476	238	249	266	258	215	201	252	144	221	206	96	396	337	235	296	196	302	179	221	226	153	386	194	255	189	287	228	190	396	213	167	176	48	162	209	236	224	194	149	210	201	186	173	211	176	220
1003	1155975402	RNF138	383	198	376	271	274	238	260	311	363	248	271	91	351	230	244	235	245	239	312	294	205	301	307	229	227	277	199	295	244	281	186	281	226	77	175	203	308	438	358	343	207	202	156	281	320	206	253
1004	1183715694	RPS19BP1	461	106	194	125	173	175	102	103	79	117	206	65	192	186	106	181	138	102	149	213	219	133	98	103	121	198	144	91	188	73	170	58	25	24	73	92	199	167	70	199	176	70	53	67	48	123	112
1005	1091946376	RAD51AP1	434	163	207	243	165	190	193	313	251	251	204	95	247	249	253	243	137	295	85	204	136	178	304	235	234	231	138	193	151	266	129	236	193	101	251	157	275	258	254	203	186	235	200	157	35	143	230
1006	1179228231	SH3BGR	517	227	334	298	254	259	303	341	347	287	302	175	538	285	297	287	281	793	263	289	250	358	536	224	334	337	263	253	298	257	187	266	329	137	322	212	260	434	213	240	224	283	432	283	133	246	281
1007	943524056	COL3A1	694	404	362	433	249	307	498	415	435	402	332	165	429	452	339	351	366	326	500	414	301	402	417	285	330	291	243	319	233	322	277	394	269	295	349	264	301	417	352	390	276	289	523	238	136	230	363
1008	1103492748	ANAPC5	550	10	14	3	0	182	17	0	22	13	206	0	58	0	1	139	1	2	0	6	195	8	49	36	11	129	3	11	0	3	141	0	4	0	7	180	17	20	0	0	155	0	0	1	0	115	23
1009	1083119505	MS4A12	344	82	225	164	98	158	85	212	155	133	204	39	181	154	170	185	111	209	171	126	137	151	62	49	134	136	136	141	228	148	147	158	120	161	105	146	153	103	106	66	163	111	79	181	50	94	149
1010	976715447	ABCG2	566	293	429	264	345	320	242	322	198	253	273	134	352	265	256	304	261	389	348	280	232	264	429	257	340	260	284	253	212	255	274	278	298	286	238	263	219	269	143	182	262	335	230	264	317	249	210
1011	1195024444	NOX1	470	237	339	338	269	223	148	255	212	213	264	85	176	266	281	259	180	108	154	211	203	157	190	256	272	219	274	395	281	165	176	172	187	141	202	216	237	53	195	117	209	181	236	211	260	221	209
1012	997000870	MINAR2	499	275	450	364	285	223	233	390	293	297	340	125	327	306	281	303	264	292	261	232	299	281	379	203	273	277	273	367	345	273	253	327	218	200	251	287	282	188	284	246	278	264	221	276	254	215	240
1013	1016667857	ADGB	254	107	83	127	111	97	173	162	161	152	184	72	228	182	180	188	167	107	162	131	135	88	104	207	101	126	157	164	275	159	116	202	166	16	155	114	134	70	81	144	129	152	96	114	29	90	90
1014	1186972633	FANCB	423	262	346	292	250	266	232	349	272	281	312	149	164	241	239	373	280	74	191	321	328	310	256	406	378	372	272	260	308	278	254	236	332	184	292	268	222	48	145	236	246	230	69	216	135	248	237
1015	1195321472	GLRA4	639	308	354	358	389	266	309	312	345	278	308	154	498	297	297	269	246	218	268	415	275	288	308	314	395	270	270	236	386	204	209	236	187	129	246	261	312	238	269	222	308	368	390	238	63	187	304
1016	929163406	DHX57	481	108	180	151	200	180	209	257	213	154	214	112	428	244	161	174	134	339	119	162	165	162	218	227	119	186	242	219	244	316	134	229	242	304	132	201	264	174	144	367	178	152	189	172	152	151	216
1017	1096670947	ITGB7	592	261	242	306	216	243	197	189	162	217	223	113	167	211	186	235	254	248	231	226	253	213	231	217	161	165	143	190	146	188	191	217	230	198	259	194	149	177	121	181	245	330	225	279	160	193	258
1018	1167660310	ACP4	623	266	253	317	207	282	373	402	416	357	247	141	213	321	197	287	258	570	282	321	245	250	355	380	355	296	247	296	369	268	217	360	386	211	253	312	347	421	219	196	229	260	266	276	275	226	225
1019	1039618429	HTRA4	499	168	201	232	155	178	210	231	253	222	268	92	346	275	237	245	184	332	127	203	223	206	332	243	188	270	187	174	280	170	149	182	264	118	251	214	216	126	188	197	162	190	139	155	109	160	169
1020	1121494484	SERPINA1	511	383	464	391	362	324	235	255	355	267	317	125	423	382	243	245	348	316	276	371	260	324	322	271	389	324	342	300	363	358	250	202	269	218	227	222	207	225	245	286	280	213	315	272	178	265	282
1021	906116390	CDC20	394	4	13	8	7	29	0	1	0	1	16	4	7	4	8	9	21	0	0	0	14	3	12	0	11	33	5	31	36	6	22	11	2	0	0	5	4	4	1	0	20	0	0	4	0	12	9
1022	918238577	RGS16	522	225	285	276	309	254	275	257	374	304	286	122	293	333	180	235	246	298	250	237	270	305	247	430	255	256	271	242	420	175	203	250	177	199	221	214	193	332	74	262	222	261	245	238	186	276	156
1023	915898611	SLAMF8	477	137	106	125	141	176	213	211	261	175	257	74	176	236	113	219	126	126	203	151	179	213	151	235	317	219	100	107	107	131	203	205	226	133	194	223	204	363	168	274	243	154	49	121	42	173	154
1024	1166878807	NANOS2	610	243	384	378	362	329	365	397	422	291	317	158	453	340	288	317	378	230	300	353	291	357	505	252	421	312	234	332	366	312	220	353	294	306	294	300	411	278	288	265	278	324	282	333	561	269	246
1025	953790925	CXCR6	295	140	159	185	137	178	159	295	267	197	243	75	226	279	263	168	146	89	122	149	152	207	241	150	216	204	149	131	165	219	116	142	122	188	171	187	130	288	185	125	164	125	72	105	23	104	143
1026	1006257433	PSMB8	711	320	371	343	310	293	324	362	319	319	335	130	279	260	198	333	183	149	261	262	256	219	268	261	324	289	139	306	248	299	177	277	337	114	195	306	217	134	250	262	353	173	187	274	79	196	220
1027	1153794520	RAB12	439	285	457	326	384	243	265	292	396	266	313	138	365	329	284	306	400	333	269	399	231	291	547	333	287	258	297	360	343	271	221	307	325	326	328	236	285	411	214	208	255	327	366	342	109	202	300
1028	1180868167	TSSK2	670	154	112	172	92	202	80	121	113	131	208	42	69	199	129	206	121	118	78	106	185	165	99	50	118	231	113	86	173	127	192	92	78	70	86	195	94	108	117	13	190	93	87	87	92	150	64
1029	957961067	CHMP2B	425	192	239	274	226	140	252	422	190	209	235	112	158	271	236	217	180	128	133	259	218	173	244	50	136	164	193	156	103	183	150	209	223	116	200	159	215	69	76	217	180	202	295	130	68	134	190
1030	1193731446	SATL1	359	165	252	228	240	147	189	213	181	178	189	73	152	213	200	156	143	242	128	229	154	217	122	98	147	184	123	261	151	170	91	195	184	23	177	100	217	228	251	120	134	268	171	225	116	168	160
1031	1074094538	SMNDC1	543	28	99	52	37	146	62	84	49	107	210	17	98	22	138	190	29	40	18	77	164	32	68	121	64	191	39	107	35	57	211	50	35	34	75	156	47	49	12	21	131	42	10	39	70	117	53
1032	953777463	LZTFL1	439	195	247	184	110	213	270	305	249	251	330	106	317	256	202	229	246	203	210	229	194	223	327	532	233	198	163	211	148	169	172	252	156	130	233	180	240	166	147	293	215	236	269	226	343	220	206
1033	910218503	LPAR3	440	149	166	180	193	127	194	138	233	150	148	106	173	160	189	171	227	89	200	151	148	158	173	297	227	176	137	196	126	158	105	230	111	86	144	134	222	47	157	152	151	161	207	157	89	154	152
1034	1191838303	ZC3H12B	702	402	427	457	412	317	375	445	307	300	373	159	346	370	330	361	299	266	303	385	389	260	420	292	311	317	242	498	433	304	268	292	310	336	267	300	378	460	315	139	354	273	509	242	388	327	277
1035	901552673	RBP7	449	266	243	235	291	152	243	325	248	222	220	143	318	229	209	246	205	262	229	280	235	260	248	349	228	218	254	302	182	407	197	221	167	193	169	187	304	249	262	219	251	167	138	156	361	202	224
1036	903510048	FUCA1	527	177	222	276	239	219	244	235	233	219	243	214	420	280	259	220	163	171	167	289	166	269	229	188	179	202	200	204	246	195	176	126	128	84	257	206	257	197	166	91	209	184	320	235	158	191	230
1037	1151542557	NAT9	401	331	348	332	312	240	249	191	201	277	218	115	380	297	276	297	220	180	242	236	226	226	229	272	215	248	221	300	110	238	209	220	322	116	245	234	195	225	169	268	266	220	197	270	167	209	150
1038	1053740091	FOXD4L6	455	27	39	47	48	105	51	49	64	172	145	35	44	50	58	112	53	52	26	75	134	50	47	67	56	146	75	53	3	49	160	99	32	15	87	117	51	86	86	13	133	36	68	23	134	104	48
1039	1165726920	SIPA1L3	480	296	372	323	271	324	272	430	387	302	325	190	445	394	268	374	439	519	395	393	257	372	318	256	460	252	325	485	326	262	191	301	314	359	307	237	244	278	193	258	247	293	209	302	112	249	402
1040	1163824447	TSSK6	526	132	191	144	141	169	184	204	149	199	215	94	235	281	158	212	183	174	101	203	182	162	194	184	191	200	138	204	58	134	140	165	103	125	140	177	87	219	57	114	201	111	98	91	115	142	168
1041	1083986593	PACS1	316	122	185	127	215	167	154	174	114	129	159	99	365	187	192	217	137	135	161	222	152	110	122	144	150	113	129	112	167	96	82	174	84	17	121	156	196	119	204	141	146	164	70	122	41	110	134
1042	996721625	TEX43	519	202	356	286	277	217	222	262	243	193	266	175	299	286	220	288	246	105	185	284	219	296	333	135	346	267	232	227	230	273	165	314	170	126	202	216	169	208	171	170	197	228	301	223	15	185	241
1043	1155947586	TRAPPC8	448	12	38	32	60	180	19	31	33	24	219	27	14	38	17	191	26	37	25	22	162	21	60	62	52	168	53	19	84	48	181	33	50	1	17	144	62	113	3	0	145	10	8	14	124	145	37
1044	905220000	OSCP1	323	181	230	195	228	197	108	219	178	179	195	98	240	167	131	175	187	107	141	239	151	110	145	57	160	172	90	169	96	147	122	119	150	61	159	164	140	91	109	45	182	104	221	146	360	113	136
1045	936401097	FBLN7	507	154	190	178	149	175	199	108	128	155	201	90	141	198	168	250	166	206	112	145	228	169	259	186	137	210	192	164	92	219	155	111	91	75	115	183	140	180	126	123	181	104	132	282	190	168	196
1046	1165611027	ZNF585A	327	297	358	305	279	201	225	230	282	323	249	118	247	235	229	192	155	245	206	204	178	184	334	320	260	156	456	276	145	224	168	262	162	109	174	151	300	621	187	191	211	211	174	224	33	123	174
1047	1090179323	SPA17	411	158	229	233	148	207	191	254	196	222	167	145	444	412	185	257	254	229	249	239	193	237	464	120	253	199	218	275	168	262	216	199	189	355	134	175	263	259	215	176	304	239	288	234	430	220	235
1048	1074923253	RAB11FIP2	360	232	256	215	230	232	180	203	146	238	240	101	212	195	185	187	230	171	223	312	259	177	354	214	241	198	208	213	347	294	148	194	240	182	205	174	155	199	173	129	168	262	79	187	393	165	191
1049	944802674	CYP20A1	652	278	262	352	295	322	230	317	325	275	324	156	225	276	272	307	169	160	256	176	303	229	430	156	257	242	208	245	194	312	279	319	256	173	306	275	289	245	210	268	343	229	256	193	124	296	307
1050	1060365661	RABGAP1	547	205	299	253	175	296	335	284	235	254	277	124	243	242	291	219	260	144	155	297	247	184	261	220	245	216	167	459	192	182	416	289	328	342	241	293	225	340	271	144	297	186	138	202	89	202	353
1051	906091315	CFAP57	560	271	173	305	223	281	260	197	299	268	226	125	174	374	168	268	196	345	190	236	223	186	232	170	164	194	224	234	275	299	288	185	216	102	238	193	299	159	222	140	250	128	131	143	238	185	224
1052	988467907	DROSHA	452	207	214	256	149	279	140	137	113	106	237	51	101	132	174	252	123	26	151	232	175	106	56	56	209	241	86	162	208	78	201	73	89	26	96	182	120	39	141	177	251	138	33	163	271	207	175
1053	1032102839	TNPO3	479	91	57	86	119	205	39	58	38	82	248	20	69	39	47	230	47	28	51	44	270	91	94	74	78	221	28	24	85	43	177	18	11	20	40	247	34	5	18	54	210	38	54	44	13	195	59
1054	1129819651	CHRNA5	206	108	146	127	111	171	153	118	189	147	161	48	105	186	132	132	81	47	84	140	105	76	62	108	64	136	142	96	109	69	93	98	82	19	99	112	90	22	123	101	127	169	92	110	222	108	92
1055	1132494429	FAM234A	317	168	212	199	203	195	192	191	204	167	158	75	239	199	132	146	145	216	186	113	170	151	322	95	111	145	141	236	208	284	149	157	209	127	131	117	173	174	76	107	119	161	117	109	470	106	129
1056	1195275133	TCEAL5	497	305	384	369	265	317	353	402	277	300	305	150	344	234	281	225	314	577	376	432	283	258	311	375	273	239	252	329	240	325	233	252	297	293	231	307	307	190	326	79	301	287	151	281	418	243	248
1057	947645725	PDE6D	504	259	324	466	276	258	224	217	217	281	325	176	342	329	275	320	338	320	292	254	245	346	333	318	348	255	261	532	318	319	260	235	332	179	258	245	275	229	216	274	291	253	180	352	496	233	204
1058	1153015698	CETN1	285	110	165	199	81	87	131	157	128	143	158	70	225	132	88	154	118	58	138	108	188	163	167	169	166	139	95	111	73	172	114	159	174	238	130	162	88	82	72	46	126	113	155	179	226	88	146
1059	1174330726	SLC9A8	415	210	375	277	385	222	189	187	173	213	245	110	243	258	193	155	171	144	227	180	154	241	260	184	254	159	224	247	136	154	185	136	125	159	160	154	173	148	192	242	205	219	197	178	92	194	174
1060	1025090420	CCT6A	309	38	40	32	36	88	18	12	22	15	122	4	0	41	1	84	47	5	15	18	60	15	42	25	5	116	11	9	27	27	74	8	2	31	23	48	37	2	19	63	66	14	0	10	163	67	13
1061	990389811	DHX29	685	473	462	411	429	295	347	426	446	318	355	154	45	314	257	292	302	66	323	265	300	244	82	196	261	244	388	350	387	376	301	447	328	650	406	368	346	53	294	94	324	344	133	117	257	287	325
1062	1126009555	CASC4	616	281	496	339	305	263	362	322	314	311	361	140	455	421	261	348	307	432	173	324	247	394	356	421	296	294	227	300	478	376	249	244	373	308	409	274	284	397	315	382	346	326	184	396	228	303	258
1063	988470998	C5orf22	416	263	248	228	157	180	311	287	301	228	257	100	323	254	203	326	272	272	277	232	195	300	333	251	286	218	165	279	411	212	214	244	259	299	222	154	372	247	312	265	199	227	235	188	434	166	274
1064	1006186391	AGER	433	222	332	253	236	244	143	177	164	196	214	123	170	278	170	262	139	84	115	197	223	133	224	169	145	133	158	163	314	161	203	205	149	166	193	180	191	134	177	213	225	150	55	75	206	170	151
1065	1082715885	OR5M1	555	279	368	273	214	278	249	377	326	334	348	135	218	387	275	388	276	499	194	264	274	250	429	304	294	255	213	341	434	278	320	344	428	337	254	328	348	240	196	304	328	276	247	303	387	255	339
1066	1067587838	FAM25G	677	159	153	121	85	227	105	132	132	87	204	44	58	22	46	156	25	41	90	21	168	64	62	135	81	292	60	107	191	161	210	59	78	201	76	189	63	62	108	63	198	75	85	57	49	137	100
1067	1173259474	CHD6	656	65	80	44	93	164	110	134	63	139	227	49	99	149	68	226	49	42	66	68	185	155	87	102	128	193	56	52	16	38	84	85	130	22	104	226	95	37	31	90	231	74	139	67	5	152	161
1068	916282958	RGS4	592	251	320	289	228	264	233	281	324	273	311	210	337	370	365	295	305	185	210	242	290	259	393	224	291	273	328	363	208	359	273	316	352	328	294	331	263	465	245	331	313	256	346	257	195	233	327
1069	1006059745	MICA	402	221	213	327	252	207	280	201	256	208	215	154	225	293	187	203	328	228	286	341	231	217	258	178	205	220	202	157	142	230	147	141	254	49	150	159	248	150	267	200	244	238	166	177	100	171	177
1070	916983053	METTL11B	244	287	260	316	222	175	142	152	212	190	151	91	122	149	226	139	183	183	139	107	154	166	191	260	173	147	235	190	249	225	144	153	35	107	158	160	137	104	129	99	123	165	38	143	228	154	102
1071	942680853	FKBP7	335	129	137	116	91	149	144	159	168	158	181	83	187	252	119	194	160	91	113	153	153	82	161	170	160	133	86	98	113	85	154	156	144	43	148	138	116	198	246	111	161	85	79	75	24	117	107
1072	1173716110	SEMG1	419	200	293	307	194	233	264	335	216	204	282	141	356	264	212	213	176	304	250	181	207	180	204	290	227	195	230	261	408	244	188	250	272	141	272	180	165	308	161	214	263	247	237	244	298	223	240
1073	971414870	RBPJ	723	207	343	308	259	311	359	427	414	303	377	160	250	306	295	358	378	207	289	303	330	401	182	382	397	393	168	216	303	208	215	313	416	204	249	354	252	261	273	472	383	285	277	292	192	226	307
1074	1096243752	AQP6	599	196	187	214	206	248	225	209	195	169	287	133	369	224	182	266	118	147	163	129	208	121	255	155	179	274	147	164	43	172	261	153	164	72	159	282	129	139	127	116	239	221	288	173	103	205	129
1075	1165424966	IGFLR1	485	128	264	232	164	189	281	324	233	211	291	122	273	346	149	233	160	105	141	129	177	183	281	207	238	190	215	217	217	161	182	194	250	133	172	238	245	396	226	282	216	188	103	111	422	181	120
1076	1165743780	DPF1	803	123	209	177	197	255	264	242	225	278	402	106	174	279	145	357	80	64	92	158	272	135	278	211	212	345	109	121	102	145	336	214	256	124	158	358	198	104	174	161	372	72	60	156	175	281	138
1077	1038152532	NEFL	780	431	428	425	402	336	353	312	413	433	438	201	623	385	362	348	286	259	254	390	287	382	487	355	337	373	298	412	517	305	265	488	405	401	481	307	428	530	244	276	383	302	490	405	270	264	293
1078	1167508370	TBC1D17	384	195	256	274	196	209	365	391	240	230	231	99	208	333	190	225	142	117	127	184	212	177	196	192	207	179	180	202	329	264	144	272	170	85	213	176	229	174	219	256	157	129	146	217	197	154	209
1079	914704015	PLEKHO1	512	121	126	184	125	201	137	163	159	152	236	52	180	299	759	202	120	156	149	169	171	178	212	306	188	216	101	191	51	139	216	113	124	160	118	180	215	208	131	219	185	134	158	96	61	144	206
1080	969416195	GRPEL1	349	52	100	119	76	186	29	17	51	26	196	5	37	23	20	138	12	8	14	11	182	29	37	62	32	149	56	90	158	50	136	25	8	12	22	141	27	33	2	20	153	6	30	16	2	200	7
1081	983479163	DDX60	636	268	312	273	285	371	316	380	345	289	321	131	378	383	338	278	281	304	241	273	218	182	461	310	305	279	251	272	211	185	242	259	329	149	293	293	309	351	204	359	300	251	309	256	296	256	185
1082	934717005	ARID5A	882	173	248	283	175	250	185	210	273	196	346	98	255	187	208	341	238	157	135	213	314	310	210	214	181	291	181	176	158	235	224	221	266	191	200	303	158	183	176	233	335	237	171	183	186	237	205
1083	1114528024	CMTM5	481	184	180	247	185	222	192	225	195	241	194	81	240	188	145	199	129	185	173	137	195	218	257	189	243	228	204	254	177	200	112	194	246	194	174	186	165	187	150	119	183	238	202	132	229	144	135
1084	999777614	FAXDC2	546	207	268	232	293	227	314	313	276	356	293	70	235	215	230	226	246	250	280	236	190	212	313	262	241	221	236	264	406	281	197	247	220	346	306	254	229	152	318	186	284	197	235	233	429	195	250
1085	915510047	RHBG	375	278	136	189	263	150	126	218	248	172	135	75	147	174	130	150	200	135	163	181	240	157	198	189	207	159	135	130	77	177	132	136	166	393	161	205	178	212	170	131	121	101	84	148	55	108	153
1086	1084876744	FOLR3	452	299	479	486	258	268	400	461	408	387	321	201	663	344	295	293	371	263	515	427	287	345	368	622	376	299	375	376	481	357	231	274	409	330	434	244	410	420	228	322	338	275	301	405	253	236	294
1087	1098382096	MYRFL	694	338	444	433	331	347	298	434	401	395	391	177	447	241	297	336	292	461	380	450	291	613	462	531	351	309	194	437	340	246	269	375	393	186	412	359	319	378	472	199	306	337	202	318	196	290	327
1088	1173216754	TOP1	684	131	209	178	122	360	41	101	48	65	339	59	13	85	55	363	73	16	107	131	393	89	12	134	95	327	107	105	197	95	309	64	126	37	93	321	107	21	53	36	354	131	30	95	168	251	234
1089	956431896	FRMD4B	306	130	185	144	146	174	131	131	139	135	220	57	200	222	214	198	228	229	139	201	163	163	241	284	182	198	107	196	101	156	221	160	242	157	225	194	181	116	198	157	146	146	63	148	745	144	159
1090	951213513	PP2D1	791	183	279	314	237	253	336	312	292	284	331	122	324	207	156	254	136	170	177	419	181	291	323	416	178	297	441	463	244	282	317	330	229	401	263	350	320	296	253	149	297	213	98	141	469	261	145
1091	1103807500	TMED2	454	232	327	243	226	207	143	211	153	180	200	91	99	68	90	130	114	47	206	260	169	206	128	93	141	214	217	171	184	236	147	219	130	480	210	194	147	56	166	266	217	273	12	174	84	190	163
1092	1192580351	RPS4X	450	242	236	149	116	180	134	152	171	149	219	83	94	165	192	215	177	35	89	175	134	146	56	208	174	152	135	144	237	190	152	196	163	397	117	205	187	132	96	126	202	213	145	131	60	184	158
1093	1010100281	RIMS1	623	156	162	244	294	194	283	303	288	261	279	98	351	282	247	231	170	130	206	134	278	307	225	619	199	252	190	230	194	188	174	262	240	98	200	267	197	353	205	133	234	249	311	206	340	213	197
1094	1043971259	CPNE3	723	321	407	406	378	313	367	370	349	373	304	169	260	351	293	314	445	198	379	517	270	373	496	421	299	299	358	430	470	291	315	272	355	79	334	326	196	188	331	199	293	343	171	293	214	291	299
1095	1132779482	CRAMP1	567	106	88	76	54	192	89	130	108	87	194	42	65	61	94	204	21	59	23	41	144	111	82	90	67	152	55	89	99	82	134	60	211	177	84	204	56	117	79	90	216	118	27	59	54	152	65
1096	1070835570	ZCCHC24	520	275	372	368	248	250	293	380	345	289	219	148	451	338	259	318	366	577	319	379	336	252	373	548	248	258	251	305	273	307	230	293	219	361	221	229	242	294	287	239	287	255	159	287	401	214	241
1097	1113655983	SOX1	663	253	272	397	258	302	307	324	314	400	302	139	211	370	302	267	298	426	244	338	335	251	214	250	257	260	169	227	268	285	219	228	174	290	223	232	311	230	222	508	312	254	249	250	452	209	326
1098	992241102	NSA2	859	5	57	43	46	231	30	31	57	69	308	26	18	24	27	245	57	13	43	45	250	78	18	126	55	203	27	16	31	42	165	46	108	29	35	250	4	0	18	74	197	8	0	18	0	267	39
1099	903398293	KDM1A	518	163	191	155	108	212	30	49	118	47	141	37	71	66	89	160	20	17	53	56	94	82	35	96	66	163	154	143	178	142	207	42	50	29	58	124	40	19	38	60	145	42	15	32	108	132	66
1100	988610982	NPR3	814	289	474	226	422	384	479	445	370	299	359	138	506	357	287	412	341	581	432	503	357	317	387	556	348	351	327	354	309	334	343	501	325	225	396	307	334	433	342	351	338	328	548	298	555	255	393
1101	1006334489	PHF1	471	110	106	149	106	186	81	78	57	97	187	23	17	78	55	118	39	48	65	70	100	116	82	76	108	125	149	118	70	120	177	28	133	75	56	230	76	38	38	44	130	14	5	20	1	108	51
1102	973247534	NIPAL1	752	331	429	501	308	422	380	486	475	428	382	171	375	419	431	385	403	298	402	434	355	417	524	492	450	395	304	357	279	381	410	326	360	592	322	346	446	673	486	397	360	441	415	388	378	313	418
1103	1023389096	RALA	811	184	348	333	247	307	311	321	271	304	392	85	322	313	207	325	322	141	268	270	244	303	357	313	171	282	127	160	267	240	257	345	263	366	272	346	323	312	249	161	348	334	151	254	200	255	339
1104	1165771133	PSMD8	591	51	48	117	61	86	36	71	64	35	83	14	42	31	10	66	54	23	50	26	65	46	83	36	26	101	38	63	4	58	57	25	62	52	49	71	85	4	65	11	92	85	108	12	11	71	90
1105	999423669	SLC36A1	830	401	532	469	315	326	446	418	500	339	381	159	426	406	314	259	176	202	324	441	358	354	408	399	395	368	230	353	527	356	279	388	361	240	394	385	296	271	256	211	270	276	303	287	219	283	293
1106	1057072535	SPTLC1	499	112	89	144	114	177	192	150	161	122	176	27	54	112	156	146	118	72	55	255	131	151	80	47	110	170	151	101	131	108	155	148	143	246	220	219	69	60	93	162	206	67	58	65	32	133	56
1107	904731261	ZBTB8A	459	180	205	186	143	188	195	203	188	150	217	118	161	218	229	228	101	243	229	163	147	151	271	157	231	172	157	168	203	191	140	175	280	97	135	237	145	509	202	124	191	140	125	136	172	157	199
1108	932322705	CD207	720	269	336	276	228	266	323	279	256	249	270	189	318	397	270	249	227	238	326	339	314	279	270	404	328	296	268	353	269	225	267	267	277	170	256	226	359	191	170	314	344	229	473	253	574	256	400
1109	1179931556	KRTAP10-4	535	237	320	341	317	295	309	339	448	358	380	111	336	216	223	271	275	254	240	327	234	217	508	387	391	280	331	382	355	349	357	309	336	212	303	280	316	544	313	465	282	341	207	239	152	238	319
1110	1008043626	MEP1A	561	222	303	335	331	311	231	265	293	254	326	127	242	293	267	247	277	140	185	325	239	232	260	211	170	268	131	249	181	187	215	203	266	270	307	239	247	311	220	119	308	287	221	197	51	212	258
1111	934980816	KIAA1211L	712	222	337	392	293	364	265	257	308	219	238	144	277	216	177	223	201	208	220	296	256	274	228	470	195	213	272	328	207	331	256	277	190	155	185	229	233	62	169	242	221	235	151	205	153	164	212
1112	988923560	UGT3A1	529	169	244	201	224	236	203	301	246	215	260	156	254	304	235	198	191	235	164	236	184	232	269	195	222	210	138	196	247	156	142	171	135	130	197	187	277	332	212	216	255	173	176	228	327	201	169
1113	1077787723	OR51J1	505	245	353	317	341	273	257	370	341	291	276	124	249	260	293	275	301	309	234	302	226	261	245	300	381	296	240	412	378	295	241	331	317	420	205	203	190	158	316	269	295	263	322	315	729	248	187
1114	1092265044	EMG1	649	94	103	138	125	350	79	111	64	74	371	23	25	74	38	370	59	50	73	67	230	130	42	48	115	284	70	200	103	113	258	59	88	66	44	285	60	97	34	13	323	58	14	53	1	229	70
1115	1157253660	HAUS1	382	203	224	276	284	239	61	36	56	38	186	21	52	70	35	112	51	2	7	26	127	85	76	74	45	135	195	238	209	183	222	38	6	3	44	151	33	20	11	44	150	28	23	29	3	154	27
1116	1064181371	OPTN	488	273	298	313	287	277	265	298	269	279	319	182	366	246	253	244	247	349	321	203	202	221	489	268	265	275	245	253	229	244	215	301	195	119	195	243	440	163	336	243	320	187	322	255	762	234	231
1117	1071285721	GHITM	496	180	320	305	372	321	249	231	282	219	276	136	197	299	258	225	135	178	184	283	218	209	250	350	231	274	177	205	319	240	217	213	270	229	219	227	206	248	134	187	253	171	166	256	56	216	208
1118	1192326274	IGBP1	721	6	26	8	16	227	8	42	18	22	169	11	4	11	0	240	4	3	1	12	178	59	80	9	19	257	11	20	4	8	204	0	17	20	8	153	18	24	12	31	190	4	0	1	1	244	17
1119	1199959315	MAGEA6	680	241	281	409	268	308	301	346	248	334	268	152	167	335	183	272	212	191	230	259	236	278	265	242	225	236	309	350	290	249	272	303	292	323	264	241	252	272	199	131	264	270	138	277	566	220	203
1120	1011444972	CFAP206	424	232	381	214	268	226	292	305	171	273	266	137	301	271	234	298	234	320	232	214	196	229	262	266	257	181	269	310	482	299	291	194	175	142	217	275	297	116	248	254	267	307	102	206	595	192	266
1121	1062242502	OBP2A	612	259	345	300	286	238	279	315	376	243	353	174	253	248	167	235	229	187	183	318	273	270	276	230	254	307	193	251	118	187	218	304	358	335	189	328	266	458	252	222	312	235	218	205	76	238	280
1122	1167163226	SELENOW	770	306	401	393	419	401	383	359	413	313	373	149	351	415	278	375	277	296	267	467	297	359	301	333	238	312	222	255	128	277	300	439	547	645	366	402	223	289	258	501	288	234	292	340	1113	265	329
1123	1175090259	GCNT7	625	276	387	343	399	351	315	421	291	406	297	220	471	461	384	302	240	441	241	188	245	308	498	379	317	357	317	322	294	379	265	321	333	179	338	275	289	491	444	102	293	356	528	246	138	239	254
1124	975358538	AFP	490	143	263	283	198	250	195	236	207	181	219	92	250	234	121	275	106	162	197	194	167	181	257	282	150	176	212	312	152	300	134	193	103	224	243	187	121	257	110	86	268	239	298	155	23	151	165
1125	1103213883	HSPB8	753	58	92	34	39	163	139	99	52	66	324	72	129	132	95	208	76	87	53	96	184	123	100	93	129	227	30	35	70	48	141	107	76	172	83	315	37	102	127	42	193	93	164	56	5	184	99
1126	1173765851	WFDC9	631	258	296	300	279	249	237	250	237	213	308	114	305	375	233	315	224	241	226	281	272	184	396	276	243	297	260	288	295	334	301	247	286	209	231	249	275	238	346	158	309	270	258	289	177	187	196
1127	1167870540	ZNF610	664	333	315	385	463	334	481	365	371	339	345	194	333	392	321	276	245	342	425	449	283	387	294	212	387	274	228	274	244	361	287	407	353	253	278	300	305	507	360	391	334	354	321	291	235	290	320
1128	900259368	CDK11A	601	27	47	71	54	183	62	36	32	44	156	24	87	57	28	133	17	35	81	20	107	64	53	116	77	176	66	70	140	39	285	44	13	21	41	163	83	4	61	75	172	23	20	48	40	131	62
1129	1003925710	GCM2	355	136	243	306	154	187	205	207	231	193	180	76	234	174	256	185	163	257	172	239	187	162	284	184	274	206	193	204	193	253	157	198	183	228	172	197	171	629	283	169	219	183	145	140	68	161	215
1130	1182258960	C22orf31	514	263	369	315	351	248	344	340	350	296	265	146	426	423	240	273	335	339	267	396	299	276	427	717	296	278	283	289	277	260	211	225	184	46	200	216	384	300	283	289	293	347	322	307	165	242	188
1131	1163984722	ZNF85	749	86	112	67	27	170	124	154	121	96	319	103	118	134	106	250	143	253	102	136	204	155	119	259	142	284	62	34	69	78	141	182	120	28	123	257	92	132	165	44	226	129	191	97	38	194	172
1132	920177865	SOX13	566	268	257	353	169	255	302	368	243	269	296	78	348	290	203	266	315	208	358	305	238	264	299	223	221	271	172	201	334	169	185	256	215	65	197	316	256	308	335	406	277	252	153	221	119	218	214
1133	930680896	TSPYL6	723	303	389	487	238	381	343	403	508	297	316	234	378	361	314	431	318	270	319	391	254	355	484	339	258	318	288	343	409	376	324	378	389	356	370	302	280	570	300	252	332	312	280	224	251	352	224
1134	1179929516	KRTAP10-3	774	211	307	202	126	293	187	275	205	215	293	98	135	238	150	253	109	214	178	96	196	164	355	157	212	282	165	209	221	184	222	167	243	218	137	284	224	326	151	142	329	82	157	173	57	209	221
1135	1080353610	DNAJC24	509	203	325	312	271	196	240	225	198	164	285	96	206	235	207	229	221	309	206	279	192	176	208	236	246	255	209	201	381	243	213	195	290	118	135	183	226	210	205	40	235	216	153	219	126	200	259
1136	976513886	ARHGAP24	662	179	344	174	189	178	288	304	262	307	289	151	280	237	239	202	217	181	194	195	227	233	316	220	284	253	192	173	211	232	144	210	349	120	209	180	169	177	176	320	196	217	301	191	68	191	305
1137	932231619	PCBP1	696	114	64	103	92	209	104	103	151	95	213	51	194	133	148	218	116	132	96	92	193	96	183	64	78	240	95	72	97	80	216	106	126	273	111	228	71	115	148	63	224	85	132	43	1	155	98
1138	1016258166	GJE1	547	245	388	297	359	275	318	281	272	233	258	146	321	311	327	301	428	270	355	347	287	236	304	230	317	244	302	277	116	258	205	316	294	214	295	240	270	116	312	233	256	337	294	343	237	209	227
1139	1108585283	CCDC70	424	258	387	377	301	284	252	243	210	192	188	121	289	275	166	223	223	229	296	310	215	168	314	278	260	213	350	282	341	215	163	283	325	170	273	216	259	196	103	231	240	198	155	214	473	229	219
1140	1122518568	ZNF839	433	154	294	311	252	175	200	208	241	182	203	126	256	275	212	254	247	165	197	197	179	153	248	248	250	167	158	366	323	190	257	185	255	326	163	174	176	311	136	252	226	149	166	195	291	146	238
1141	1013435830	WASF1	751	319	291	348	284	268	356	433	432	473	368	178	470	525	325	323	476	310	353	491	297	490	515	334	430	351	215	251	175	307	304	302	318	409	598	358	430	352	377	234	271	404	224	242	332	281	328
1142	1149494107	AKAP1	827	107	136	226	129	272	164	157	145	148	339	69	96	204	146	271	98	82	185	135	228	184	137	269	217	294	113	148	57	85	233	176	160	78	171	345	117	244	56	142	243	125	83	178	135	231	131
1143	1060600605	ARPC5L	846	156	273	283	211	360	280	505	318	287	370	113	242	239	218	244	235	171	279	255	290	241	365	240	294	327	261	176	316	242	301	317	259	439	256	304	373	385	181	299	286	190	402	250	129	237	183
1144	924842132	OR14A2	722	524	538	619	594	454	455	548	429	342	497	223	467	405	472	347	482	494	403	661	378	415	510	467	440	381	385	538	497	411	376	511	573	555	391	345	410	583	399	374	454	397	406	338	681	317	378
1145	1198263859	SMIM10	686	456	488	442	432	387	294	333	292	265	348	141	188	249	228	241	307	118	240	337	258	234	218	246	322	284	359	367	682	312	292	230	347	182	253	295	241	260	336	152	279	315	137	252	168	284	247
1146	1083765326	CDC42BPG	845	395	693	627	455	432	382	412	426	384	307	162	361	532	381	381	412	235	348	536	304	437	260	234	400	412	387	555	387	445	454	296	518	184	393	313	382	411	325	489	408	479	231	307	484	277	360
1147	900592746	ARHGEF16	804	332	286	371	272	453	299	300	284	335	301	157	338	466	331	354	321	279	262	472	306	242	303	307	313	299	259	212	322	228	337	330	222	270	268	343	277	224	203	169	343	385	236	248	215	264	258
1148	966405563	MRPL47	580	314	465	304	257	300	180	337	288	148	248	64	281	223	136	236	207	294	187	141	227	231	258	281	123	225	385	338	458	387	276	228	171	303	224	187	131	141	179	98	270	215	311	210	45	188	215
1149	1182576021	LIMK2	594	259	239	195	151	239	195	249	206	237	282	143	229	275	277	253	184	241	204	213	202	197	233	200	211	205	245	232	350	286	191	257	164	221	231	212	336	190	184	238	270	373	111	232	210	238	180
1150	1029680352	CUX1	361	168	287	254	199	220	275	210	185	199	217	90	152	176	162	164	131	164	162	200	156	207	240	293	130	182	184	214	276	190	185	190	210	153	153	194	294	96	95	317	198	116	45	129	136	149	142
1151	1141432620	NECAB2	486	281	340	302	272	284	178	162	135	169	220	103	111	245	131	213	138	102	117	151	168	176	142	80	261	203	248	359	358	299	313	155	162	185	161	153	174	49	138	229	203	171	71	110	202	155	201
1152	960675721	GPR156	631	286	253	289	348	202	244	221	316	233	317	97	198	219	181	232	176	100	172	240	232	289	210	361	295	287	236	209	321	308	303	209	218	161	233	291	208	112	209	451	282	233	133	226	404	240	267
1153	915119353	S100A13	551	257	259	227	327	229	209	249	323	254	315	108	199	247	210	262	144	259	220	238	246	193	294	289	241	251	305	233	273	236	264	257	122	204	322	241	231	198	208	129	248	148	67	210	171	208	171
1154	1186670847	MSL3	664	299	480	446	410	359	207	278	140	219	274	134	270	376	191	283	170	355	242	180	288	249	186	282	290	318	275	431	367	335	280	241	217	206	213	229	284	142	264	189	299	354	215	271	268	233	265
1155	915571018	HDGF	699	168	337	183	235	246	232	211	248	236	414	177	293	329	285	352	240	242	250	261	329	326	304	254	305	360	217	319	144	171	217	239	218	186	209	319	127	172	202	265	311	283	142	185	378	312	236
1156	901967753	PRAMEF4	427	276	386	412	207	245	364	297	351	321	256	125	312	307	297	260	331	200	245	266	221	421	339	220	495	307	246	292	242	394	216	279	233	410	331	205	345	579	334	376	331	322	160	266	80	236	199
1157	923684255	GPR137B	819	317	346	390	268	351	347	351	384	308	438	147	346	321	344	374	388	293	382	354	447	278	452	377	412	351	333	307	282	177	444	316	361	251	244	313	346	673	405	390	366	304	410	207	178	344	245
1158	1061883443	FAM163B	998	283	340	353	225	290	397	426	423	429	421	169	437	595	439	388	418	255	374	383	376	541	384	438	321	426	270	193	277	294	259	355	349	378	381	409	332	166	297	291	386	309	482	242	375	306	369
1159	938444004	RAB6D	724	356	495	492	344	298	337	551	430	436	427	152	402	482	394	423	297	379	478	363	319	383	469	509	447	354	340	397	447	519	266	359	376	497	282	307	401	617	399	492	364	352	317	340	506	291	417
1160	938272003	RAB6C	814	273	484	567	320	426	307	357	305	203	405	132	484	334	360	382	359	211	284	311	380	474	273	439	265	386	402	358	510	304	367	274	552	207	315	310	335	160	496	180	422	298	306	317	333	319	275
1161	998251572	SRA1	836	491	499	631	428	382	486	384	525	380	429	180	241	260	347	321	405	491	326	415	326	336	492	337	364	354	420	483	478	455	335	409	502	259	324	314	399	289	380	278	314	257	226	327	828	316	313
1162	1057924213	TGFBR1	479	111	158	273	111	187	140	243	199	164	259	109	133	179	131	186	112	85	185	163	315	126	88	83	177	194	118	178	51	128	166	171	161	142	177	190	184	90	116	30	206	95	48	93	29	146	135
1163	982191695	ARFIP1	380	188	244	205	205	127	165	279	255	159	209	93	242	214	123	160	85	199	146	165	138	161	306	270	180	165	182	180	205	138	148	181	120	332	171	158	162	306	144	245	214	157	248	142	369	144	171
1164	968762457	CFAP99	684	301	474	469	440	383	232	436	406	351	382	190	579	476	371	360	662	558	483	825	349	429	443	348	350	288	227	419	509	398	270	294	436	327	308	311	414	287	616	422	340	340	133	357	227	298	292
1165	975546335	ODAPH	376	238	450	214	220	186	215	252	210	182	208	136	328	306	185	231	133	100	171	237	123	164	236	250	191	178	269	318	131	277	227	219	122	190	234	140	198	249	124	288	168	223	125	209	165	168	201
1166	1172265329	CBFA2T2	799	248	336	354	319	357	255	319	290	272	326	140	266	338	330	282	197	221	245	362	267	320	273	231	226	259	264	232	254	312	226	317	397	231	245	307	298	159	436	210	310	279	150	205	78	252	312
1167	1019526809	INTS1	731	6	7	12	30	93	3	17	21	4	89	5	7	3	33	66	2	2	2	10	50	11	25	0	18	147	19	7	25	31	113	6	0	18	1	110	14	1	9	18	76	9	0	1	0	52	25
1168	918601823	TPR	542	92	75	112	68	319	27	61	43	65	274	16	80	46	36	217	42	11	49	77	191	109	102	80	52	226	44	89	187	89	226	67	34	26	67	230	34	250	35	3	197	52	57	44	68	201	46
1169	1189754918	EFHC2	676	247	349	267	292	194	308	339	295	250	273	137	444	275	209	243	280	160	264	289	241	248	268	319	253	224	184	296	197	205	175	215	296	201	274	207	273	166	378	211	234	253	182	219	488	244	201
1170	1072076730	BTAF1	499	137	214	246	211	237	64	103	114	109	228	33	304	68	63	130	97	210	109	80	131	110	209	411	139	174	245	336	184	391	274	75	47	42	110	106	118	136	162	90	130	97	62	55	100	135	183
1171	950036968	JAGN1	708	367	422	403	420	314	471	435	467	529	373	256	659	479	426	361	310	518	467	330	336	466	495	416	389	379	345	315	370	386	328	479	586	181	394	342	343	311	396	318	370	436	327	374	325	318	321
1172	1116821754	DNAAF2	622	324	308	526	349	360	268	229	342	244	329	118	309	345	191	288	178	86	162	265	274	258	369	280	321	336	335	355	525	381	349	185	319	151	162	287	245	486	364	138	282	283	248	329	241	254	208
1173	1190945595	PAGE2	349	178	282	127	247	255	182	210	166	162	194	93	241	169	184	223	182	207	263	277	197	140	158	250	148	146	224	225	188	183	190	186	156	106	127	198	142	188	176	130	196	174	81	133	67	140	134
1174	953527232	ABHD5	658	462	647	570	471	373	303	229	302	208	310	96	295	248	191	263	101	163	194	181	198	207	217	185	251	280	403	418	566	477	316	207	284	109	209	238	127	340	178	303	270	153	124	138	110	168	215
1175	1119300701	ACOT2	512	249	264	365	348	269	343	347	217	197	237	135	418	343	265	239	298	161	254	335	158	278	214	215	174	237	224	272	415	330	211	237	247	276	201	182	284	253	164	293	309	302	234	341	209	230	295
1176	1014021050	RWDD1	534	190	291	266	193	281	429	276	313	308	371	122	351	284	346	264	240	398	284	313	299	282	513	719	326	289	196	211	127	226	182	376	334	268	293	243	198	308	250	506	278	293	130	283	110	215	223
1177	1125014641	AQR	591	2	16	1	5	100	23	17	29	4	143	7	11	12	2	127	8	36	10	0	106	10	23	90	17	122	4	1	0	17	129	13	7	2	12	101	24	1	3	0	97	16	0	23	84	101	32
1178	953395815	SEC22C	499	224	268	387	155	237	186	223	245	253	204	100	183	204	172	189	218	146	134	217	214	267	174	196	199	151	214	165	159	113	140	241	223	95	225	191	160	233	172	292	232	269	123	140	152	147	151
1179	904175083	TAF12	594	201	235	219	179	364	129	69	140	58	252	41	37	118	74	226	97	5	68	97	258	97	75	171	75	216	62	110	48	116	217	82	80	25	45	205	27	0	99	132	295	54	14	81	95	141	49
1180	1093107720	RERG	453	156	156	151	140	208	158	205	162	204	233	92	175	256	173	242	183	86	137	169	204	145	223	369	223	231	181	204	128	197	194	170	196	66	170	217	161	216	94	80	221	149	144	155	438	188	151
1181	1083847351	DPF2	563	91	218	241	226	162	190	324	212	200	189	86	191	220	196	221	177	170	172	205	139	153	250	215	201	190	170	172	171	219	163	194	146	316	129	136	155	73	108	264	127	134	65	210	484	198	144
1182	1023705357	MRPL32	597	293	351	282	280	315	319	314	281	195	261	118	341	340	238	272	315	289	348	339	258	280	421	495	290	255	358	307	327	314	290	241	254	144	264	229	276	245	347	341	268	300	288	202	147	173	278
1183	1055074781	GDA	719	325	396	165	213	254	223	270	253	251	299	194	307	230	243	340	259	102	204	184	253	181	170	273	152	255	248	263	194	203	217	226	178	166	187	223	305	253	206	99	269	276	135	141	279	232	230
1184	928146229	PPP1CB	352	83	156	107	97	161	145	129	142	161	181	57	90	131	81	148	95	99	65	72	132	151	56	111	79	132	52	104	231	73	153	121	169	97	145	129	80	52	134	83	204	114	26	87	35	106	177
1185	1165641213	ZNF527	322	80	167	166	89	132	166	182	172	207	166	81	261	128	155	125	116	119	95	161	91	146	188	397	191	134	130	164	102	136	140	165	123	149	168	127	156	207	214	265	178	110	135	97	106	119	131
1186	1120165671	GTF2A1	538	109	98	88	98	293	71	89	114	133	260	68	76	75	113	319	83	145	27	65	269	126	135	70	85	271	52	63	43	85	206	79	82	16	90	224	72	49	67	39	328	45	34	56	50	165	119
1187	1057368294	MFSD14B	490	179	211	385	236	328	261	298	248	296	249	148	195	392	266	264	318	249	195	308	272	217	290	318	276	250	218	217	241	259	216	251	178	332	293	220	215	168	148	266	247	208	91	257	96	193	290
1188	1096393240	SMAGP	763	339	409	357	342	379	420	559	418	409	452	140	447	461	375	370	410	316	288	492	334	261	273	348	346	386	353	342	520	301	385	377	351	360	368	342	330	372	244	260	373	422	300	394	227	338	392
1189	1021095634	LRRC72	582	309	451	375	285	356	426	344	454	326	413	243	458	434	366	362	381	425	447	428	339	425	446	363	242	355	321	324	346	201	248	424	343	426	276	331	340	645	451	232	373	374	298	264	406	230	326
1190	1192807131	SLC16A2	616	276	331	324	252	324	311	340	301	319	308	147	307	407	302	290	300	273	306	357	230	249	432	405	279	316	255	288	186	206	185	241	319	468	250	261	340	247	249	395	292	268	148	228	165	215	305
1191	1112172371	OXGR1	327	169	224	204	187	201	171	154	256	148	217	143	186	145	202	165	137	164	205	220	166	141	235	280	110	191	197	289	239	250	138	171	223	108	167	160	140	79	125	158	174	200	305	159	81	160	237
1192	1001198622	DOCK2	548	254	235	335	267	281	290	366	289	283	198	99	185	197	167	172	176	132	341	242	245	254	222	218	341	263	309	251	336	261	192	268	219	222	293	212	227	214	303	203	238	235	282	252	40	269	290
1193	975922392	GK2	739	410	445	431	396	399	293	335	363	405	467	210	408	388	431	428	311	590	329	388	404	428	512	369	326	387	303	389	353	323	356	355	266	251	298	314	285	581	361	196	391	290	484	213	672	352	380
1194	1160922690	PLK5	569	378	468	416	300	375	212	290	225	197	382	99	301	251	227	312	140	131	152	206	268	239	321	424	274	228	362	311	626	449	259	186	152	38	152	254	218	409	118	66	271	153	196	199	56	242	143
1195	980014493	INTU	671	346	673	460	476	375	443	552	529	386	465	225	382	503	396	416	407	515	484	455	379	353	589	512	412	327	411	519	544	487	353	406	539	724	421	418	474	664	408	437	420	425	633	424	354	285	373
1196	1173495589	L3MBTL1	433	156	233	194	110	185	131	108	161	177	184	41	142	151	95	130	95	198	146	166	144	116	235	181	153	130	202	157	147	149	109	163	95	48	102	152	156	236	223	90	137	84	163	75	13	90	185
1197	1116465794	MIS18BP1	596	81	134	64	61	128	119	88	123	70	155	43	57	67	62	153	73	112	84	37	103	70	100	156	70	155	52	101	206	93	146	55	95	11	68	134	85	62	65	71	140	32	42	36	24	93	44
1198	1107777337	CCDC122	372	247	293	341	240	204	243	295	269	255	261	112	286	239	176	236	229	300	177	201	177	208	176	385	280	188	215	142	192	175	184	236	283	131	282	164	209	160	385	106	200	429	123	386	320	227	151
1199	1168373685	NLRP4	485	249	210	273	253	178	194	287	305	243	193	115	207	388	200	274	177	254	168	198	254	249	279	368	226	182	152	201	177	222	174	225	312	124	230	178	233	295	269	265	257	314	392	203	86	298	240
1200	914527445	PPIAL4G	533	76	82	91	68	195	71	24	156	78	131	78	119	228	88	171	51	52	86	64	123	67	85	209	59	165	21	71	41	63	145	54	66	100	73	172	102	92	130	30	162	78	89	91	44	144	41
1201	1090329211	DDX25	751	361	411	619	345	370	366	466	480	358	396	168	279	395	333	376	323	160	319	328	279	351	319	310	343	376	327	387	458	457	305	285	315	363	377	316	397	263	312	214	358	266	228	352	442	308	274
1202	1193407128	HMGN5	415	34	45	56	49	114	73	63	89	57	129	48	41	120	94	159	60	51	101	141	143	112	118	166	95	155	62	71	29	36	47	95	104	138	45	143	103	23	135	151	138	74	41	77	101	144	118
1203	1085516063	CAPN5	682	440	610	661	596	337	360	502	413	408	372	205	572	424	453	346	336	234	351	356	311	417	312	435	301	382	338	463	396	519	341	439	326	373	405	253	311	254	325	489	350	453	478	371	384	287	530
1204	1168881088	C20orf202	696	201	362	394	307	285	314	308	313	288	317	120	258	253	309	274	204	155	230	262	296	235	193	349	280	287	229	321	243	270	283	314	331	160	274	291	235	146	201	219	337	264	214	410	40	268	181
1205	1150441775	RGS9	684	218	382	452	297	284	323	365	385	329	406	161	367	354	328	289	306	191	343	264	293	298	315	415	257	381	232	328	251	223	213	327	168	102	225	255	302	171	410	321	334	318	207	223	330	262	326
1206	1195030499	XKRX	518	228	282	324	321	222	244	298	253	267	315	203	386	309	222	210	237	246	337	247	190	248	350	385	230	270	196	137	206	182	198	160	173	402	138	226	270	255	289	70	210	349	131	274	254	206	258
1207	920504760	RASSF5	624	257	311	459	355	336	238	297	265	281	314	107	305	269	268	355	293	111	231	305	271	247	361	289	284	299	251	305	320	318	273	234	233	143	263	284	190	193	159	107	333	266	226	111	100	245	298
1208	978361151	CYP2U1	930	322	441	399	314	353	284	320	362	322	400	177	426	364	275	365	250	157	293	395	328	273	355	304	304	275	386	303	460	335	377	454	250	492	287	306	387	346	231	211	311	351	380	332	53	255	413
1209	1164977579	PDCD5	482	227	265	395	373	306	199	125	159	197	246	76	261	162	139	223	203	103	160	151	250	134	137	333	143	237	207	307	427	215	210	169	250	360	174	217	168	61	77	87	164	101	89	121	158	168	121
1210	1159100657	HMSD	371	135	246	288	276	249	127	201	233	283	242	72	149	157	216	177	161	139	119	173	129	214	274	111	169	182	162	190	134	143	120	265	142	222	136	171	204	185	231	95	200	154	233	179	66	163	162
1211	1005314982	KIAA0319	574	315	325	324	246	244	237	302	359	285	319	133	300	301	286	308	198	340	358	261	278	251	269	440	217	282	159	264	227	276	159	318	354	382	333	252	191	245	244	263	289	265	341	205	322	238	256
1212	918510543	IVNS1ABP	557	266	390	267	322	203	337	325	415	328	259	107	313	241	245	250	240	276	272	331	266	292	272	398	281	242	275	290	112	244	233	305	240	280	298	233	295	256	218	292	271	215	114	197	9	233	296
1213	1093205579	SLC15A5	520	227	310	195	144	232	199	283	192	210	265	133	352	287	171	343	185	171	245	170	234	173	250	304	233	340	195	170	146	186	243	206	182	446	232	254	244	183	229	218	259	290	120	198	232	211	129
1214	1160148095	ZNF516	476	279	371	371	334	343	201	250	289	276	280	123	314	284	353	279	224	232	236	367	231	281	437	445	368	292	202	218	391	213	209	266	349	175	245	226	174	247	253	243	293	315	349	271	276	249	257
1215	915308320	LENEP	532	193	307	207	154	234	95	164	93	65	261	8	29	60	60	179	62	60	62	76	135	95	148	52	76	179	148	184	348	219	239	87	69	98	83	222	60	19	58	30	180	21	24	29	0	140	40
1216	1165721321	SIPA1L3	726	216	307	263	191	262	317	413	395	343	346	162	344	195	241	305	218	258	197	266	230	243	339	367	227	312	238	248	247	238	222	172	468	107	243	239	306	375	349	131	230	316	253	338	627	265	377
1217	910594237	KYAT3	603	284	405	362	343	344	293	324	279	303	320	89	413	331	303	271	274	207	326	337	221	355	330	593	400	382	238	290	170	366	193	360	294	233	325	226	293	261	266	313	327	311	456	215	19	286	452
1218	1150401553	LRRC37A3	463	112	171	179	172	151	146	195	191	146	146	120	114	168	81	185	151	80	101	156	269	151	144	106	146	183	97	137	188	172	166	97	125	70	86	111	191	302	132	139	181	181	57	166	239	156	96
1219	903327298	EPHA8	661	164	237	272	189	221	264	191	217	213	231	98	247	359	176	257	169	272	221	270	242	227	248	309	194	269	155	206	201	174	212	157	137	197	146	218	201	144	269	94	258	189	268	199	348	193	165
1220	1061817897	OBP2B	538	242	256	310	289	224	265	187	325	305	236	121	191	268	271	266	194	276	185	234	236	210	373	287	228	229	425	246	468	248	203	204	288	436	229	204	212	130	227	179	291	135	186	253	90	232	281
1221	1021694160	GPNMB	711	308	316	527	335	275	296	443	408	337	331	128	396	266	372	299	398	407	414	485	332	349	493	429	382	324	235	265	486	305	212	358	501	122	364	262	291	276	231	228	278	348	307	332	150	262	291
1222	1091954697	AKAP3	459	294	461	272	318	332	271	345	356	301	224	177	362	349	268	246	487	364	381	381	261	370	435	380	373	270	356	360	338	346	238	333	245	505	285	218	407	248	197	274	254	254	305	235	162	222	456
1223	932057823	FBXO48	282	151	222	215	142	198	172	216	188	152	148	102	139	218	125	126	229	203	96	145	125	130	177	189	177	123	199	112	180	160	123	152	167	94	151	151	179	96	92	230	129	162	70	97	132	127	161
1224	1077915921	TAF10	375	55	70	40	38	177	5	64	33	33	178	22	16	21	59	196	41	5	59	50	153	69	31	206	99	216	33	64	76	39	198	51	37	12	44	131	39	93	16	1	211	48	9	57	15	123	39
1225	1186778191	TLR7	531	347	457	298	373	280	418	414	388	332	326	134	406	384	307	255	332	415	351	389	335	243	402	601	284	282	237	389	380	495	228	340	305	239	336	206	307	303	252	204	361	278	249	259	173	228	340
1226	1157097757	SETBP1	462	231	333	358	348	281	239	332	288	254	234	143	277	225	342	206	320	255	302	326	241	232	391	583	165	255	204	350	309	294	171	235	188	369	300	203	285	251	171	196	252	228	242	216	472	189	234
1227	1057765702	TRMO	472	200	208	216	184	221	221	263	218	273	251	110	207	206	208	208	173	155	299	172	228	165	196	284	166	181	229	184	196	251	206	230	266	331	196	203	232	164	263	229	337	259	172	129	90	202	149
1228	1072779347	R3HCC1L	416	228	284	191	220	204	149	239	220	243	241	84	181	264	196	227	149	188	174	251	226	193	269	259	125	156	171	209	254	147	179	201	223	184	193	130	229	288	271	137	255	208	416	223	200	166	151
1229	1085612210	INTS4	504	19	1	3	8	204	6	1	6	5	234	2	9	11	13	223	6	13	0	3	194	11	46	0	16	241	10	1	0	2	140	11	1	0	21	197	6	38	0	22	137	11	7	4	9	192	8
1230	1116006855	MIA2	133	79	112	96	107	69	54	47	37	38	59	22	59	70	45	41	59	52	48	39	53	45	56	81	75	69	59	60	20	81	53	31	70	6	52	69	61	6	62	23	81	30	9	40	4	42	52
1231	1169060043	NOP56	525	24	71	80	82	272	23	35	33	34	275	15	22	35	48	304	38	93	24	15	232	19	72	115	52	239	46	56	61	54	223	33	4	1	26	224	45	3	15	8	318	38	12	18	2	180	59
1232	1083821229	SPDYC	334	133	135	241	165	196	103	150	108	121	151	86	223	182	215	169	153	102	183	171	153	121	167	43	217	188	106	107	114	115	135	137	162	65	143	142	109	168	113	145	163	150	23	118	159	154	75
1233	1083453962	POLR2G	600	17	73	57	50	87	6	18	16	32	85	3	0	15	3	68	58	3	13	21	56	34	24	52	28	74	76	87	64	76	89	27	17	0	0	67	19	0	21	0	53	14	0	8	0	43	17
1234	979316411	USP53	543	336	352	335	429	256	343	277	372	352	281	181	510	367	368	306	260	276	353	319	247	313	401	424	247	317	276	320	320	264	349	286	310	308	325	278	322	315	249	404	338	381	371	405	149	274	317
1235	1167356440	RUVBL2	452	26	64	68	34	155	10	3	5	16	260	1	17	42	11	200	4	0	9	8	178	22	23	14	17	217	20	10	44	29	195	5	13	0	12	145	19	0	0	1	160	2	8	6	74	159	9
1236	1072733523	GOLGA7B	515	260	325	292	224	227	294	294	294	278	308	140	342	287	191	261	208	199	203	378	238	277	407	432	363	288	238	306	215	353	231	281	285	311	190	247	324	159	170	415	270	307	332	443	359	259	302
1237	988931476	UGT3A2	414	221	297	315	204	234	254	222	236	236	282	121	434	309	231	231	264	108	283	342	238	188	259	244	226	227	214	281	172	318	184	241	255	68	219	194	409	454	231	221	221	180	181	208	267	153	197
1238	1086381293	EED	271	39	65	62	54	198	106	94	108	125	142	28	44	62	75	173	57	9	44	69	184	73	40	70	56	136	64	41	64	43	93	91	104	112	96	124	61	33	75	72	162	30	62	23	26	139	85
1239	1022091382	HOXA3	338	140	278	294	116	149	253	237	288	334	202	116	266	196	193	216	132	163	101	156	127	209	402	419	253	159	112	245	262	172	166	222	202	207	198	185	226	160	124	196	207	285	302	289	86	157	168
1240	952089638	RBMS3	322	101	161	140	124	168	144	140	153	167	167	49	200	129	139	134	133	300	149	203	120	117	176	105	168	162	103	145	51	125	169	125	122	142	155	162	120	159	125	97	170	198	9	173	61	154	116
1241	1073415522	TAF5	735	56	75	77	103	301	104	48	41	87	328	65	31	37	106	313	88	44	54	84	276	84	34	68	102	246	39	108	43	54	226	46	35	2	110	236	88	23	43	37	299	56	80	56	96	205	36
1242	954649187	POC1A	801	295	355	403	312	374	269	300	392	288	476	114	356	319	243	334	267	362	358	413	315	376	517	212	353	338	243	186	484	319	340	241	193	409	276	354	285	458	332	329	312	284	289	259	186	250	246
1243	935352584	IL1R1	394	133	161	256	137	172	135	155	195	146	223	95	172	224	156	166	167	135	117	161	146	152	280	227	136	135	210	127	216	159	125	97	192	53	226	140	116	219	215	57	169	233	191	161	77	123	93
1244	932675594	DUSP11	680	239	229	237	227	358	203	368	338	277	290	123	185	287	132	245	149	187	207	216	221	251	181	251	178	280	197	198	264	197	258	350	240	187	260	267	273	197	211	230	251	160	136	124	100	232	215
1245	1083018135	OR4D10	648	223	229	273	254	257	260	287	325	278	332	172	405	429	270	281	202	112	212	252	226	233	341	373	343	231	166	224	259	287	194	299	339	349	206	242	303	243	329	145	287	187	212	274	201	212	273
1246	968137220	SLC51A	785	353	379	341	446	265	309	331	338	278	287	180	272	324	357	293	245	238	354	347	317	317	467	466	328	286	244	320	412	399	244	367	476	331	312	372	244	339	290	199	281	261	155	247	542	270	277
1247	900988926	KCNAB2	644	215	259	201	241	244	295	356	373	275	328	180	301	312	335	265	231	178	334	312	292	295	338	335	288	262	289	276	225	292	241	341	184	402	229	257	234	224	255	343	338	194	190	210	222	241	167
1248	968313311	RUBCN	719	318	411	434	479	351	300	280	292	284	366	167	271	301	241	320	366	207	252	372	252	295	381	226	372	279	135	304	228	256	255	257	252	301	247	312	226	442	449	571	316	195	172	231	324	233	170
1249	1149461889	DGKE	868	214	299	315	314	339	275	403	477	458	376	158	232	316	292	351	415	232	275	408	307	305	373	446	284	324	199	238	411	247	307	350	407	303	265	313	237	570	278	247	406	294	291	254	622	291	318
1250	1060154621	GSN	931	281	456	505	414	473	494	526	525	515	434	199	628	376	409	434	315	314	355	288	349	295	352	434	335	388	294	373	483	336	377	391	462	334	406	352	305	280	451	427	345	472	373	313	235	315	385
1251	1092202118	CHD4	601	9	18	13	12	57	32	17	30	20	127	11	25	31	24	122	7	10	41	8	85	15	16	93	26	119	7	17	25	19	92	2	3	120	15	103	1	2	16	12	117	15	0	22	0	69	24
1252	939597562	GTDC1	653	212	375	230	372	234	247	348	178	288	275	143	277	309	258	232	294	196	280	350	279	236	317	277	289	313	196	237	311	237	277	360	397	488	322	324	206	323	226	179	231	179	108	153	170	223	205
1253	1155936500	SLC25A52	791	387	394	535	524	361	443	476	451	343	478	231	536	404	274	329	332	441	458	433	350	299	426	733	453	436	379	368	506	451	326	355	398	320	391	324	442	412	463	198	358	392	216	369	314	328	331
1254	1139586746	PSKH1	646	107	205	253	119	242	193	199	211	170	229	135	184	200	182	290	180	75	136	107	211	148	211	198	172	217	214	108	76	145	222	230	191	399	130	253	166	40	135	127	219	165	83	92	233	193	141
1255	1182424509	OSM	690	222	308	282	274	251	314	324	233	276	266	145	440	394	340	320	234	251	202	372	290	298	399	364	254	245	327	293	548	429	326	199	324	333	266	267	288	335	332	241	285	287	365	294	393	259	297
1256	1168064792	CACNG7	612	307	496	315	301	326	372	389	323	359	305	135	492	407	286	303	260	240	255	248	288	284	476	436	311	316	373	390	474	289	294	354	427	147	378	313	266	209	294	290	320	296	318	365	312	302	249
1257	1176238917	TCEA2	768	81	157	130	156	228	200	211	224	224	344	121	128	238	183	259	194	44	203	173	247	176	176	116	154	242	99	161	307	129	256	226	270	181	118	346	216	237	210	88	293	139	88	116	63	183	187
1258	908678842	SGIP1	1023	348	512	408	320	374	391	434	305	337	443	221	286	439	232	372	467	354	378	450	288	380	381	409	381	314	266	345	305	342	281	247	382	273	328	414	281	207	427	296	367	384	363	325	853	342	348
1259	1165420553	KMT2B	695	63	74	154	119	147	102	97	150	157	181	47	135	127	146	177	51	74	111	53	169	110	81	47	169	173	68	74	48	119	181	113	65	34	149	132	110	72	94	238	185	40	114	116	117	132	97
1260	954396747	NAA80	846	562	795	740	554	518	377	512	387	340	420	197	409	368	226	389	245	247	206	251	326	261	404	236	259	368	377	558	422	555	374	392	427	1061	359	402	353	492	338	184	451	271	192	283	518	307	213
1261	999141113	PCYOX1L	692	195	202	275	171	262	323	344	349	261	278	136	251	374	247	234	222	91	237	224	185	234	281	310	199	260	127	171	309	235	191	396	369	381	340	388	267	273	351	258	248	180	126	203	124	195	544
1262	1146612514	CCL8	807	170	193	183	174	358	190	308	301	210	307	82	309	334	193	373	212	121	192	323	293	264	263	408	264	296	164	284	268	181	242	352	231	243	209	285	184	365	423	121	341	242	146	263	71	334	350
1263	1145912814	UNC119	565	241	319	377	381	280	229	181	207	227	207	105	190	238	236	199	239	216	226	265	236	200	269	209	291	191	234	280	359	266	213	274	316	167	176	248	303	381	474	184	225	240	176	170	360	247	166
1264	1136315842	BOLA2B	403	65	103	75	81	138	18	67	34	23	162	15	55	54	12	127	30	29	42	31	93	37	26	40	54	97	42	95	90	42	105	32	24	14	47	85	24	23	38	0	112	17	93	12	0	118	58
1265	1053656726	ANKRD20A2	984	20	28	40	34	92	17	33	50	24	132	0	11	10	6	76	15	17	9	29	78	38	28	56	24	127	38	30	5	24	177	2	12	0	9	124	23	0	0	0	64	7	22	20	2	98	9
1266	1010786706	TTK	660	17	41	27	27	97	81	54	87	12	146	11	17	43	19	100	42	22	37	27	117	18	7	92	35	97	31	37	3	53	99	80	74	94	19	116	57	31	38	44	66	31	15	27	143	93	46
1267	1162211213	OR1M1	678	79	118	238	171	222	203	239	208	157	236	65	167	209	135	291	176	230	148	183	209	157	210	306	190	268	177	212	186	212	237	176	171	177	156	224	135	304	160	113	288	209	244	263	189	221	201
1268	1095453356	PPHLN1	936	115	103	200	154	249	198	256	332	260	313	117	128	184	153	297	259	80	131	226	249	243	54	79	241	385	150	261	236	226	306	192	399	229	244	293	143	129	227	104	254	253	23	116	66	250	185
1269	932276598	TGFA	902	506	689	540	534	476	382	505	457	402	405	180	434	396	381	403	398	557	353	298	367	470	654	568	460	414	503	590	406	580	430	405	367	509	371	343	287	557	363	325	450	324	456	310	272	380	293
1270	1029773251	POLR2J2	881	218	389	459	296	364	137	189	154	128	247	60	118	107	69	217	90	47	70	163	158	154	112	281	151	440	289	377	309	283	369	132	115	296	126	265	138	261	97	179	319	90	56	74	79	178	114
1271	1195619944	MORC4	733	407	587	381	468	381	93	104	141	98	253	62	48	145	106	199	66	99	137	125	178	165	117	64	135	221	462	623	455	443	375	78	148	167	100	284	104	226	126	26	229	85	179	113	105	239	148
1272	1107478728	MRPS31	670	261	328	264	220	279	250	404	271	242	268	150	460	252	289	295	291	335	248	254	221	360	421	346	371	285	259	292	319	272	229	450	278	200	330	282	308	636	316	431	270	287	312	312	470	255	202
1273	1147548907	KRT37	645	295	382	333	323	314	225	500	406	239	389	148	415	357	284	337	303	275	232	436	298	272	519	335	302	304	372	251	443	329	253	358	429	304	243	305	328	138	195	280	270	270	111	195	184	248	311
1274	924884776	OR2M3	797	424	468	590	399	357	399	437	584	433	399	223	497	437	371	418	438	471	361	608	337	461	409	401	460	369	451	360	582	389	341	305	431	478	277	243	371	533	404	165	433	405	237	273	239	318	431
1275	1088660175	DLAT	479	307	312	385	372	319	243	265	312	278	283	139	214	272	256	226	223	283	261	396	248	264	233	170	214	231	331	330	273	397	187	320	348	493	271	253	362	295	399	355	258	344	111	217	166	149	215
1276	1030055591	EFCAB10	596	161	194	158	176	186	183	199	172	138	292	97	131	171	151	233	142	94	91	167	137	202	184	325	179	257	143	176	139	111	182	254	296	212	178	276	103	152	178	146	285	134	159	203	40	158	188
1277	1021018044	AGMO	874	316	467	386	359	305	386	375	431	321	337	197	278	393	372	313	295	305	235	347	286	320	531	287	316	360	299	410	467	287	302	305	385	572	377	338	430	321	351	342	325	366	320	200	98	298	240
1278	1006272933	BRD2	934	163	188	153	157	297	150	118	136	154	364	24	95	127	112	279	119	67	80	120	272	95	107	47	142	324	105	95	113	84	295	169	199	245	113	247	73	94	99	100	317	39	126	47	229	215	80
1279	1015295009	ARG1	859	432	588	683	749	429	590	523	536	509	387	254	506	671	464	394	540	507	463	437	385	458	794	315	539	398	519	583	431	582	415	540	354	444	491	355	605	552	633	618	443	456	433	442	497	498	596
1280	1057140010	BICD2	525	142	151	194	175	175	176	307	266	179	260	65	130	162	108	198	129	110	162	194	139	140	132	104	177	230	130	269	213	96	110	131	170	327	188	186	165	145	142	128	256	219	156	151	31	163	195
1281	935995171	RANBP2	681	99	96	86	60	138	137	107	124	108	162	21	57	72	91	173	83	63	91	59	116	139	58	82	96	143	79	43	103	99	135	81	90	87	76	109	46	64	108	114	149	48	126	97	174	82	96
1282	1122243014	WDR25	632	29	77	55	54	204	76	88	115	95	243	31	92	57	68	226	73	41	49	68	236	54	105	77	87	234	71	65	118	52	230	50	88	6	114	255	116	116	127	174	212	80	78	98	17	150	119
1283	984996144	C4orf47	556	338	354	392	370	305	366	329	314	313	286	109	248	330	310	306	200	164	256	205	222	266	341	151	216	312	165	216	267	224	215	194	318	206	272	197	300	258	338	182	332	189	104	209	144	185	266
1284	1119318233	PNMA1	553	118	207	174	177	227	236	178	207	180	210	72	289	217	216	178	106	58	121	162	143	170	182	137	196	187	149	122	206	131	189	152	113	60	168	216	130	147	186	76	197	149	67	155	87	152	146
1285	1078372082	CTR9	625	72	136	160	140	215	89	63	55	67	175	34	83	67	44	251	43	98	64	81	233	89	91	184	92	245	79	50	63	61	205	60	69	69	71	200	35	66	18	40	214	140	94	59	71	180	52
1286	953680588	CLEC3B	492	83	207	190	212	302	210	343	232	235	237	106	348	248	169	227	232	83	215	173	179	240	251	291	206	198	155	192	119	193	194	180	246	181	232	236	220	205	122	281	172	158	213	165	60	238	220
1287	1034381023	GIMAP2	396	158	248	153	219	178	154	229	230	198	248	109	174	276	226	161	238	207	287	294	170	263	184	224	181	213	192	282	200	244	183	226	139	220	174	191	306	193	360	260	203	181	58	231	232	187	154
1288	1077633094	PGAP2	588	308	363	395	320	362	332	390	331	263	298	238	352	418	273	365	317	387	343	421	275	301	451	317	282	209	332	281	363	282	253	268	272	202	250	211	208	657	236	147	334	315	449	335	255	241	294
1289	1043584747	CHMP4C	283	209	268	225	237	177	245	199	207	186	193	59	144	200	202	184	211	116	143	204	157	113	196	200	126	135	148	134	73	141	140	284	207	148	161	148	225	174	191	182	167	103	47	200	176	144	123
1290	1006569481	ANKS1A	779	260	302	271	204	359	227	240	219	204	375	145	271	261	253	299	193	250	253	197	305	157	251	322	214	308	123	230	152	201	267	296	234	283	208	323	250	325	174	296	309	188	308	127	258	240	276
1291	1017962252	FNDC1	998	557	681	769	571	475	453	766	512	486	527	279	683	687	508	448	412	613	457	501	467	558	798	637	600	383	511	623	1178	545	515	515	558	518	460	554	485	652	685	646	469	480	599	390	478	452	547
1292	1083439668	LBHD1	527	178	264	276	187	191	167	315	205	272	260	138	110	238	197	197	223	197	220	225	216	168	289	499	258	224	183	197	242	237	232	205	131	152	139	195	245	200	246	187	200	198	59	214	427	171	167
1293	1139820600	NQO1	570	218	330	251	278	259	196	234	202	161	275	71	227	137	190	222	153	182	122	181	195	279	215	307	176	243	161	270	175	246	315	215	313	69	229	284	217	100	189	143	250	202	212	136	153	226	123
1294	1195197601	TMSB15A	642	300	419	433	344	206	308	367	279	277	309	221	325	250	213	313	249	266	170	209	213	337	399	280	219	218	212	271	229	273	202	275	230	431	324	189	157	318	361	293	237	257	256	293	417	276	252
1295	1005992340	GTF2H4	659	73	78	126	91	279	102	146	88	112	214	45	39	72	96	277	62	96	49	72	269	92	104	78	82	284	87	114	60	86	213	121	107	23	81	254	40	22	47	52	215	72	2	83	32	241	80
1296	1175447811	PRELID3B	695	52	102	123	41	125	25	24	30	31	323	19	41	30	35	112	9	6	57	41	85	10	9	106	50	152	79	95	105	65	180	22	22	23	20	180	17	2	48	0	152	22	53	30	55	114	26
1297	1148646959	PHOSPHO1	701	227	325	387	332	267	244	270	209	149	221	113	174	259	217	227	216	80	172	214	250	204	211	211	250	284	305	258	307	326	253	250	216	187	272	210	194	172	194	242	218	295	163	199	229	267	205
1298	914676996	SV2A	679	339	409	506	489	394	177	339	294	286	371	139	548	309	204	339	334	376	337	417	337	288	312	289	222	306	443	436	341	439	330	157	366	177	210	222	248	161	200	137	244	315	349	181	309	327	186
1299	999234100	CSF1R	747	244	291	313	297	254	293	284	270	305	393	114	148	358	154	363	189	57	133	182	242	275	143	263	327	337	111	174	201	152	236	285	291	188	217	246	226	212	74	63	361	221	136	233	243	225	235
1300	1128183444	SLC24A1	673	376	352	418	406	320	332	357	392	438	347	139	391	338	264	369	286	263	341	354	329	350	436	271	385	312	209	256	262	279	253	351	316	305	305	337	226	304	296	251	311	295	160	308	429	234	271
1301	1077706264	OR52K1	869	424	634	532	537	403	408	696	541	525	399	251	539	825	429	359	428	424	322	536	404	509	606	447	434	436	373	454	283	398	296	412	430	288	353	359	486	373	535	454	358	435	456	396	278	370	331
1302	912321583	FNDC7	468	173	120	160	175	193	184	179	208	176	205	52	193	189	111	157	134	208	153	126	170	184	240	368	172	162	93	142	95	185	143	209	95	207	138	209	168	132	133	169	194	265	123	109	103	189	132
1303	1098496326	TSPAN8	692	163	213	280	204	322	230	190	210	204	311	64	170	215	137	322	151	144	212	227	236	197	292	195	235	316	150	183	209	156	316	156	271	249	204	450	164	422	250	152	340	172	98	139	35	241	200
1304	938338796	CFC1B	737	304	357	369	282	430	157	217	166	180	319	72	280	222	184	294	135	79	97	182	202	118	130	178	206	239	329	313	338	383	275	117	275	101	181	320	165	229	245	178	298	80	94	108	97	226	180
1305	1151590684	ATP5PD	755	166	216	270	201	311	201	201	185	153	309	55	217	129	164	297	111	208	146	200	229	95	132	487	245	265	263	248	454	322	345	162	284	84	159	301	187	347	177	204	310	190	155	129	144	297	203
1306	1056243496	NTRK2	599	194	293	280	292	258	332	321	295	277	311	142	257	398	225	252	178	207	213	191	321	263	341	254	245	296	231	260	220	245	329	283	272	178	275	283	196	398	241	391	275	147	191	152	43	276	208
1307	1116827670	POLE2	686	9	6	12	20	253	26	18	17	1	272	14	1	17	6	350	17	7	13	14	163	55	91	92	46	213	11	10	13	7	202	16	27	19	21	204	4	1	25	12	214	6	4	7	0	171	12
1308	990156891	ITGA1	564	188	204	147	176	290	152	198	131	160	223	84	60	129	100	203	117	52	37	81	139	136	172	246	149	208	120	102	123	152	192	109	152	345	85	236	91	136	118	202	255	131	50	111	27	144	157
1309	1127461958	LDHAL6B	709	324	417	402	293	364	504	456	434	422	429	241	513	935	323	379	357	410	369	353	304	373	396	566	372	336	279	341	460	385	346	345	384	136	346	403	424	500	515	480	373	385	258	259	233	267	161
1310	920346017	NUAK2	520	187	219	302	228	228	240	195	201	174	305	101	190	241	321	235	124	108	142	283	193	191	168	204	194	264	238	185	193	237	261	157	167	148	115	244	226	203	120	133	210	240	127	188	215	189	175
1311	1172223604	BPIFB1	769	222	220	227	233	236	211	215	226	171	291	89	122	215	173	259	199	160	213	178	235	217	258	121	265	305	125	169	82	157	204	236	251	79	210	253	253	214	145	64	249	167	53	133	262	193	201
1312	1163793331	MAU2	641	268	324	384	235	328	135	110	185	165	389	97	94	171	186	382	334	126	331	375	347	216	142	855	264	355	161	171	170	258	324	155	183	202	116	268	253	62	115	53	315	270	98	197	233	329	221
1313	1098064330	GRIP1	939	371	438	484	438	461	296	313	333	385	406	154	442	404	336	396	285	330	267	248	369	224	400	393	211	332	314	390	532	410	480	233	360	481	225	373	316	351	318	296	426	346	528	381	796	405	281
1314	963069641	PXYLP1	660	140	238	238	174	270	228	231	285	267	330	108	244	223	254	255	152	194	158	156	211	175	261	350	201	197	94	219	267	232	292	261	271	281	301	308	240	303	275	242	279	226	195	147	120	212	213
1315	1179932635	KRTAP10-5	1021	451	642	620	509	521	497	619	568	500	580	233	738	638	563	621	491	865	508	447	468	458	742	596	458	462	515	418	526	473	477	482	404	571	463	494	483	831	713	407	540	495	674	402	451	442	510
1316	1077172286	MUC5AC	660	206	385	306	285	307	429	516	365	437	423	130	354	438	288	299	341	296	373	650	386	266	492	459	278	299	323	424	290	369	265	379	560	352	300	271	277	190	280	432	267	204	154	202	211	267	238
1317	1084218992	ALDH3B2	564	387	348	437	293	267	248	217	274	282	237	190	408	299	274	229	210	126	181	196	277	374	290	590	223	288	386	435	552	401	244	346	198	162	276	280	263	484	285	269	261	233	263	315	598	248	160
1318	1151699160	ITGB4	672	466	507	610	485	468	350	426	340	285	347	163	342	432	275	287	251	177	256	255	251	273	288	511	400	367	349	422	398	435	456	254	454	520	416	300	198	155	260	448	299	236	143	198	417	224	266
1319	1139375294	BEAN1	839	397	605	556	373	310	453	518	393	413	435	150	328	503	457	374	368	279	398	249	267	359	312	447	284	348	288	277	448	321	261	582	410	611	342	347	405	784	380	400	324	289	235	294	111	262	312
1320	1016930350	SUMO4	566	365	439	487	396	331	361	450	515	322	340	218	475	540	429	353	361	293	374	412	262	300	392	518	378	336	438	362	570	459	289	354	478	183	402	278	272	300	509	468	378	342	350	355	472	278	355
1321	1005457145	H3C2	750	330	253	309	382	302	214	166	223	187	248	110	93	247	192	270	238	107	259	302	276	282	156	231	219	249	201	267	199	277	272	185	193	183	564	348	218	57	336	323	272	261	130	236	307	250	178
1322	1168016419	ZNF331	530	261	397	294	291	320	386	551	499	400	323	191	584	469	324	357	278	473	340	347	348	255	302	341	273	345	228	336	174	278	314	340	286	245	251	247	239	491	376	384	290	367	219	305	202	248	399
1323	1038801647	UBXN8	488	216	286	280	206	264	228	286	247	278	268	125	256	227	166	252	153	211	168	251	233	235	348	378	202	214	207	298	171	186	215	321	258	227	263	271	231	369	130	211	257	210	207	179	261	261	183
1324	1082687043	OR5T3	410	116	197	175	111	204	187	194	211	183	211	89	105	168	168	200	187	141	238	173	265	150	97	62	187	207	151	199	258	223	131	215	172	74	180	141	199	82	192	167	171	213	118	171	776	186	237
1325	1195094204	ARMCX4	414	322	389	345	402	204	282	296	232	265	314	136	387	268	263	221	235	235	249	394	263	226	282	272	407	287	265	252	177	343	231	252	342	58	295	268	168	472	255	136	246	279	203	277	134	202	228
1326	904468420	MATN1	454	154	216	160	176	248	161	139	258	254	195	95	216	243	156	232	183	138	124	200	259	229	273	281	249	252	141	127	121	160	149	256	130	117	156	207	243	163	266	191	274	123	79	195	172	189	239
1327	1050495875	IL33	379	363	353	328	241	215	336	309	308	365	241	147	226	267	256	266	187	242	416	238	222	247	396	468	310	260	203	250	168	343	171	202	221	429	260	229	228	365	189	209	227	219	107	211	391	212	331
1328	1152426974	SLC26A11	361	201	274	197	218	159	203	285	283	179	185	303	278	148	134	190	173	100	168	142	169	214	152	192	218	182	180	238	101	201	189	171	255	203	160	148	139	163	255	274	168	146	145	169	222	159	191
1329	1163911434	ZNF486	668	259	344	281	319	328	285	184	203	268	296	159	333	239	334	306	288	206	176	341	237	233	335	265	281	275	284	445	213	321	239	234	350	474	206	254	259	266	353	214	253	267	415	289	537	245	223
1330	989042576	CPLANE1	390	250	425	318	329	296	335	267	210	197	300	161	293	223	267	236	171	151	289	248	199	182	263	275	242	162	266	294	219	338	242	275	193	210	200	252	236	250	254	267	248	228	212	199	82	202	367
1331	1155012250	MIB1	707	195	372	274	299	266	257	457	466	441	309	133	319	350	271	299	228	426	258	349	243	276	311	815	290	338	300	371	117	250	283	332	378	468	220	291	258	272	285	239	337	242	279	226	95	199	269
1332	1173835426	CD40	642	191	295	257	353	229	232	254	280	317	268	106	291	258	356	212	193	169	242	152	153	203	223	81	273	183	230	216	250	316	269	261	289	421	242	183	204	295	403	210	269	275	568	196	172	219	162
1333	995566193	TSSK1B	797	289	353	431	342	348	393	506	476	455	424	176	387	395	296	333	361	352	478	461	317	334	359	548	395	324	246	346	317	349	320	344	351	431	386	331	324	407	380	354	358	266	232	422	557	264	246
1334	914768700	GOLPH3L	544	282	291	274	277	301	245	227	324	261	309	144	393	247	287	258	189	138	250	317	246	224	339	449	218	265	190	173	228	240	170	172	292	121	254	204	234	356	348	197	259	314	167	310	209	184	277
1335	1081911307	ZNF408	622	249	357	342	275	292	321	480	318	348	265	163	416	350	233	306	279	157	323	325	246	289	300	438	348	288	202	324	195	195	241	296	224	88	303	250	301	387	390	155	247	381	103	237	220	205	260
1336	1163773054	NR2C2AP	644	21	79	65	40	329	91	185	101	136	384	25	6	66	91	300	48	32	27	121	296	49	112	635	80	333	51	66	21	54	317	113	93	5	55	373	49	7	35	32	271	31	18	33	102	234	64
1337	1084151920	ANKRD13D	857	353	459	490	487	301	273	326	331	276	294	207	446	328	283	288	334	349	463	436	288	284	332	579	305	279	267	323	241	328	288	275	360	276	302	280	332	440	431	398	287	245	317	324	449	259	282
1338	1005476878	H2BC8	485	214	372	295	272	294	345	272	299	281	321	168	213	229	303	298	208	112	248	276	236	278	270	362	286	280	206	278	89	251	217	229	274	102	234	248	252	144	202	132	241	289	437	252	123	230	232
1339	1190213681	SLC38A5	776	419	436	481	461	343	377	461	541	331	365	204	371	385	354	315	412	400	392	390	288	382	564	485	383	359	308	459	392	414	309	367	470	444	355	322	349	316	245	423	308	323	272	324	256	281	383
1340	1032840311	SLC13A4	554	367	465	443	400	279	295	488	295	406	343	168	207	386	199	291	283	348	278	311	253	320	404	250	400	246	272	388	403	528	305	378	394	289	260	293	375	336	362	252	293	301	268	291	287	261	278
1341	CTRL00322	CTRL00322	530	780	424	553	1177	336	372	254	352	339	327	201	277	362	384	267	310	475	289	304	294	354	247	485	325	254	378	413	398	405	288	355	379	307	324	299	383	598	416	402	349	638	942	367	220	294	342
1342	1023805024	MRPS24	576	269	251	193	224	199	206	321	253	266	305	55	415	257	173	250	240	249	296	263	464	234	297	271	190	258	154	215	148	157	158	226	373	282	273	270	195	253	363	183	267	233	214	177	241	197	229
1343	927053978	OSR1	779	268	336	369	306	324	325	304	328	324	327	149	444	331	231	317	327	281	271	234	266	296	400	488	333	331	318	326	288	312	341	327	342	164	352	262	293	571	408	439	341	222	227	274	222	216	261
1344	1051279029	SNAPC3	524	108	99	184	72	194	97	95	74	140	173	47	160	93	99	192	88	102	101	147	170	146	200	294	150	153	87	110	161	78	168	131	183	166	91	191	136	273	134	82	256	170	204	99	95	189	100
1345	1166998875	STRN4	831	335	505	490	312	362	386	363	452	418	430	161	343	347	326	303	218	293	268	187	254	264	188	283	331	312	313	383	418	283	342	345	511	277	342	275	274	344	210	256	315	143	388	256	255	276	334
1346	1113840299	GRTP1	788	463	461	486	452	382	411	425	345	350	279	152	437	320	253	332	293	165	438	410	371	361	497	261	366	351	330	434	432	273	299	402	508	253	323	333	398	441	439	202	374	415	517	335	119	339	381
1347	1175256768	PMEPA1	655	299	321	242	359	325	298	364	312	309	347	139	508	286	226	259	225	239	285	220	290	233	247	353	205	313	291	340	339	308	406	260	253	210	248	299	240	351	322	194	322	242	237	225	301	231	311
1348	1104999504	POLE	895	39	47	64	13	212	12	60	20	62	240	9	0	4	9	210	5	2	86	7	174	15	119	69	27	288	26	26	22	18	142	22	13	5	47	261	18	83	12	1	177	10	14	49	1	129	35
1349	1051607387	SAXO1	604	353	402	406	244	300	287	365	320	306	327	144	265	368	300	345	256	208	342	230	243	255	340	282	294	263	347	428	417	438	330	297	346	197	230	385	358	298	189	311	278	290	125	197	264	242	202
1350	1142810650	MNT	622	112	132	124	137	204	113	162	175	121	204	89	81	106	84	202	48	181	33	59	172	99	43	64	83	171	57	66	91	75	212	77	180	75	100	153	187	97	86	167	227	81	254	50	89	227	134
1351	1148830254	ACSF2	858	349	496	491	389	405	314	398	224	303	348	181	177	341	279	248	237	245	325	241	276	385	344	348	326	331	297	341	385	366	360	346	190	321	340	362	330	206	319	190	354	300	164	247	343	292	276
1352	1167641851	SHANK1	919	272	373	309	313	275	528	433	449	396	483	133	275	333	225	389	350	343	285	368	300	247	332	232	307	366	280	325	170	291	303	328	456	312	407	443	297	346	332	279	335	332	390	306	537	301	243
1353	968791124	FAM193A	1046	418	510	536	596	376	390	398	413	439	346	157	232	395	313	371	264	203	362	417	314	430	367	450	445	468	311	409	556	420	360	422	423	276	379	353	307	152	536	254	349	325	162	380	357	271	345
1354	974949200	UGT2B17	612	238	328	394	482	297	275	333	397	321	329	198	367	334	326	388	364	232	368	349	317	345	379	393	315	293	152	244	180	274	282	318	370	318	327	323	267	302	387	169	345	347	287	321	551	344	252
1355	941852707	MYO3B	720	307	321	393	358	283	290	326	270	331	278	270	323	366	389	284	229	205	460	255	349	262	322	326	317	244	215	326	269	405	268	301	355	381	303	213	257	284	300	204	279	326	172	230	501	264	263
1356	997980897	EGR1	601	154	178	252	88	311	220	192	135	166	332	38	104	210	112	265	186	104	101	100	129	143	181	68	158	227	134	204	218	183	281	94	85	219	132	290	114	223	201	131	312	98	52	71	51	162	117
1357	1077958098	NLRP14	938	394	538	447	456	380	546	483	443	526	466	271	424	493	380	391	353	395	344	450	351	425	525	315	443	338	389	396	494	431	379	404	559	588	435	384	312	555	431	351	373	561	522	400	982	341	461
1358	900223631	ATAD3A	999	609	703	741	626	469	493	674	508	575	459	232	583	624	557	494	601	496	614	541	411	629	736	522	547	514	382	459	270	615	456	514	527	440	517	472	462	637	661	585	582	421	1074	478	1375	425	351
1359	1167650173	CLEC11A	975	367	428	439	467	407	474	353	289	403	380	136	496	478	370	339	288	229	357	302	308	314	412	278	401	381	302	390	497	405	337	531	397	502	409	346	446	638	653	407	446	315	274	400	164	304	270
1360	1160663817	MIER2	907	348	347	462	410	355	468	471	413	422	341	161	433	317	270	299	291	199	370	421	298	328	302	217	371	312	349	325	192	313	342	416	303	296	384	373	312	348	496	221	351	326	329	245	212	269	276
1361	1166502912	CD177	745	164	184	145	109	186	376	141	160	57	208	49	116	163	109	213	44	41	64	87	154	98	100	167	141	259	184	214	214	264	231	128	142	145	121	250	123	21	58	21	216	41	60	53	223	163	107
1362	914854904	RFX5	1024	275	321	363	377	431	383	439	344	352	416	148	360	359	401	417	297	244	263	352	476	280	236	118	391	440	245	249	499	264	375	233	474	429	291	347	429	742	249	326	453	255	156	313	238	294	247
1363	1127153287	RFX7	541	138	357	230	175	214	167	191	158	209	181	75	195	334	132	202	159	305	132	110	156	266	263	287	218	200	138	141	201	200	267	246	247	294	184	255	188	282	271	258	274	259	204	198	555	267	190
1364	1096400204	BIN2	720	187	292	228	231	237	250	290	377	309	433	145	274	300	221	301	305	511	258	313	268	245	363	281	273	351	219	318	408	318	248	365	270	346	232	300	365	149	385	179	297	289	207	273	135	227	196
1365	1190275825	PQBP1	738	167	238	311	235	335	266	246	319	262	335	107	455	230	245	345	238	551	285	376	259	193	436	415	213	322	248	338	268	173	321	227	293	105	198	309	295	327	173	308	320	213	553	213	457	262	236
1366	1167246020	SYNGR4	800	181	326	362	178	307	307	382	412	365	359	114	314	318	284	293	201	221	304	341	351	211	281	205	354	317	223	294	403	278	247	404	358	340	343	300	318	404	532	367	361	272	323	179	472	270	295
1367	1079944209	SLC5A12	636	293	336	281	291	261	215	334	218	220	290	147	316	395	279	302	225	251	244	335	198	247	244	240	260	258	245	268	305	225	214	261	346	43	277	237	298	288	347	216	328	316	244	307	491	175	302
1368	919974494	SYT2	634	284	304	344	451	333	373	457	322	344	391	159	369	369	310	350	390	334	315	453	298	284	464	493	400	330	237	334	213	310	307	388	513	708	270	354	464	431	236	401	352	299	253	276	273	273	234
1369	1133032079	CLDN6	706	183	280	162	179	296	109	135	153	120	250	49	49	70	65	199	65	65	52	55	186	156	106	33	121	248	179	183	65	200	318	98	197	260	56	226	112	36	54	51	189	100	91	47	31	185	57
1370	947727034	ALPG	862	426	480	506	592	420	410	604	541	449	509	268	526	586	420	454	566	516	460	547	406	385	534	460	455	423	612	536	550	643	407	458	525	385	449	443	460	541	636	508	474	444	459	481	862	418	333
1371	1029494882	ACHE	639	173	200	260	179	267	134	134	160	118	259	66	85	96	106	189	88	57	53	149	157	114	93	179	235	286	209	151	266	194	180	113	168	154	172	209	127	124	212	134	190	76	92	82	110	150	148
1372	1096107459	PRKAG1	399	114	97	88	179	162	133	131	120	150	136	43	110	123	113	156	54	40	54	88	138	99	184	108	108	127	148	175	65	141	175	136	162	74	130	167	100	157	167	187	144	106	72	105	172	123	100
1373	916053566	ARHGAP30	489	146	209	197	172	246	139	177	190	189	204	83	168	143	214	201	135	184	144	240	544	164	103	162	141	219	104	156	165	166	186	192	213	171	219	168	131	142	215	264	206	200	70	156	184	177	174
1374	983078113	NPY5R	771	521	495	483	400	402	528	618	506	504	391	228	432	658	330	420	308	326	416	439	397	439	594	630	393	386	545	570	704	549	376	396	389	443	475	316	323	578	554	307	279	450	562	478	649	312	338
1375	1105009777	ANKLE2	669	19	9	34	18	23	10	0	6	9	67	0	6	1	0	27	9	5	4	5	20	19	0	2	22	39	19	0	44	21	24	15	4	26	12	32	8	17	23	6	48	7	8	2	0	18	4
1376	1084083465	RCE1	666	268	408	325	256	310	209	282	242	235	386	80	280	318	287	304	196	119	162	218	203	265	161	425	246	326	148	236	154	240	280	245	301	343	216	259	208	188	230	194	324	259	354	359	226	294	195
1377	1083668261	GPR137	622	110	272	154	160	199	262	273	218	175	287	101	156	209	222	274	225	115	147	218	184	156	254	258	231	287	271	187	150	155	276	255	100	136	268	241	235	91	333	133	287	218	196	107	174	169	226
1378	1117301402	CNIH1	736	269	295	307	314	275	199	172	222	191	278	84	230	248	264	255	237	175	190	236	155	290	292	361	204	250	236	270	279	156	318	241	379	226	249	242	218	335	397	184	281	362	305	238	257	234	193
1379	1138500598	CIAPIN1	820	52	36	34	98	348	29	83	46	47	353	23	97	118	45	319	32	37	35	25	308	64	51	170	117	296	37	48	71	64	268	33	77	66	56	308	43	25	82	21	265	31	35	61	43	279	55
1380	973162120	GABRB1	657	335	446	398	361	304	275	289	259	301	336	180	279	301	308	214	233	203	321	323	250	319	295	182	361	226	222	410	281	249	252	258	248	83	251	220	429	579	267	399	214	384	382	316	90	278	271
1381	903522515	PNRC2	613	72	131	103	129	173	99	151	174	79	129	44	66	120	66	112	119	58	80	147	104	91	130	113	101	187	74	58	23	140	158	65	33	181	76	100	68	73	161	186	159	33	68	86	412	134	84
1382	1063493439	PRKCQ	606	325	341	258	269	235	344	344	337	265	282	172	299	392	259	203	261	350	286	254	208	288	311	311	311	254	198	303	316	266	265	265	286	218	218	277	302	457	342	363	281	197	212	254	328	223	320
1383	1078439538	CSNK2A3	534	116	90	263	141	197	246	322	302	276	240	70	53	148	161	217	147	15	120	150	193	181	39	49	179	203	147	123	192	170	127	278	271	211	211	232	166	0	139	181	244	111	8	114	12	173	173
1384	1074951043	FAM204A	756	244	267	377	369	407	357	258	283	211	260	146	354	339	188	335	272	126	257	270	322	282	375	411	295	348	254	279	350	164	236	266	269	174	251	353	229	581	179	178	346	239	184	193	159	301	271
1385	1087785546	BIRC2	536	289	437	307	260	246	317	481	364	331	310	185	260	309	406	280	354	168	407	366	242	301	266	154	379	281	354	306	346	396	240	306	272	171	268	234	345	240	192	183	306	352	136	249	567	229	260
1386	900964453	NPHP4	814	347	414	312	294	334	336	392	334	340	370	140	268	330	287	316	257	272	296	336	281	266	343	399	286	294	224	260	266	216	297	259	368	360	263	264	616	433	353	465	375	266	199	271	784	273	340
1387	1072534330	OPALIN	484	195	220	233	221	218	246	269	140	225	250	87	260	148	160	201	107	275	137	178	192	235	276	250	238	218	219	174	112	120	220	181	192	47	214	232	159	247	83	86	174	172	171	116	320	183	171
1388	1080631059	CAPRIN1	668	181	321	314	152	236	256	344	298	350	303	151	44	295	150	315	276	19	239	353	233	301	80	159	274	227	278	281	293	213	202	300	320	136	248	415	338	95	298	147	230	256	44	275	389	210	318
1389	1064069590	CDC123	414	8	6	4	24	102	10	0	0	0	130	1	0	1	3	122	24	0	5	0	62	0	16	0	26	106	23	14	0	9	61	6	7	0	0	123	0	0	13	0	109	0	0	11	0	94	14
1390	916809285	TBX19	492	277	270	442	291	263	294	231	273	184	275	104	182	251	159	213	151	190	158	245	198	154	218	144	191	266	172	226	196	240	199	236	169	181	220	241	236	177	242	260	237	246	113	199	139	202	252
1391	946325367	FEV	702	254	331	428	287	297	262	420	327	195	346	129	292	266	192	250	231	99	353	377	273	217	317	207	195	306	247	234	492	397	293	297	458	246	227	343	340	236	183	309	275	222	148	260	136	223	272
1392	1163020908	GIPC1	789	264	277	245	251	387	276	275	293	299	407	119	429	333	270	337	220	253	281	231	308	253	383	505	236	335	223	285	318	238	259	193	199	205	174	291	308	259	259	300	315	261	319	256	544	299	224
1393	1006029696	POU5F1	907	288	450	372	297	319	383	474	384	282	396	150	454	288	249	315	232	412	232	344	349	378	500	466	355	332	292	369	330	283	272	234	316	96	173	246	366	479	315	297	364	297	222	348	682	286	223
1394	1081967042	ARFGAP2	810	373	547	568	445	338	534	509	487	555	433	247	506	441	388	384	356	319	379	516	329	479	632	506	582	472	420	511	400	352	357	585	546	487	506	326	324	586	242	426	362	533	562	370	277	346	485
1395	1142421213	CENPBD1	710	316	453	488	419	362	397	510	505	491	473	141	259	268	268	394	455	458	295	438	387	331	338	482	277	397	222	301	315	322	282	384	498	560	350	363	406	312	262	481	345	307	229	245	114	260	322
1396	1183176483	APOL2	863	249	744	346	394	388	376	509	490	396	390	149	612	461	407	402	250	652	372	451	435	384	494	423	284	324	352	417	340	492	365	376	385	338	338	445	433	592	385	307	509	332	403	354	573	313	216
1397	1162744723	JUNB	575	211	213	220	224	244	182	236	250	175	415	69	201	192	172	317	91	180	74	154	222	185	259	381	200	225	179	145	419	228	274	196	211	142	151	268	146	93	338	75	218	164	304	184	49	198	156
1398	921199457	NSL1	856	57	57	70	48	244	39	39	35	32	311	18	29	50	9	242	33	96	37	116	499	51	49	43	67	319	67	38	75	77	245	42	51	1	41	250	27	10	33	41	290	62	10	19	90	256	24
1399	910579372	PKN2	705	183	297	249	216	299	69	58	80	59	143	54	57	53	95	193	59	65	52	72	126	115	187	94	126	158	180	237	366	184	240	49	84	1	35	123	70	94	13	74	155	58	28	70	27	162	41
1400	901983106	PRAMEF27	518	285	277	428	341	288	274	317	257	200	280	158	420	335	244	359	228	267	236	248	238	220	323	242	273	249	369	331	432	306	164	223	378	138	205	311	268	315	325	376	306	207	364	222	124	209	204
1401	1166871164	FOXA3	579	213	315	195	380	335	161	180	145	195	217	104	103	136	89	183	169	107	124	96	180	147	184	148	197	212	205	286	308	328	270	159	126	328	164	184	106	62	131	62	216	105	72	110	159	145	114
1402	908512446	JAK1	558	109	225	165	171	186	185	186	231	182	232	124	6857	228	132	253	176	8349	221	248	243	123	2118	2404	153	167	171	239	319	147	138	122	110	66	127	202	183	2472	329	157	188	191	3258	80	458	188	200
1403	915946847	ATP1A4	529	149	159	189	178	240	208	255	229	230	266	77	139	189	174	259	114	100	186	211	184	141	216	122	215	265	119	129	204	164	192	158	173	20	157	223	96	140	240	146	248	115	212	96	353	229	217
1404	1172090486	ASXL1	591	293	281	257	298	227	165	239	163	226	312	105	192	227	211	234	194	275	163	147	205	204	224	192	134	222	269	321	342	234	263	155	306	239	156	302	188	143	125	74	250	135	46	104	237	147	257
1405	1090669494	TP53AIP1	564	216	324	266	284	222	196	202	274	291	235	105	278	341	269	211	278	206	289	303	196	360	202	266	232	228	216	223	231	208	201	195	254	170	244	211	280	352	207	158	220	237	211	280	314	234	234
1406	998944569	STK32A	437	209	186	166	140	180	178	103	149	134	184	80	129	151	70	188	170	127	161	133	198	109	97	104	111	220	138	121	78	117	207	96	132	224	96	171	156	155	236	29	181	97	7	64	166	151	146
1407	1132816158	FAHD1	591	271	358	320	326	272	305	320	252	311	238	121	395	205	271	240	221	265	195	196	250	267	284	249	300	224	246	267	419	291	232	269	216	537	267	211	261	144	203	151	265	301	122	237	475	231	252
1408	1063391283	ASB13	670	277	341	356	289	389	310	419	382	321	357	177	393	492	359	314	425	417	304	511	258	360	514	638	348	316	340	514	361	428	317	392	288	194	283	311	416	375	443	286	338	344	515	351	582	323	207
1409	901258277	UTS2	468	186	214	203	201	203	202	236	186	178	168	127	152	220	203	228	213	247	206	225	151	146	226	71	161	128	168	206	164	226	147	136	129	213	143	174	219	140	309	185	171	254	52	131	496	154	200
1410	1144778969	RAI1	577	106	189	241	159	162	149	123	187	162	216	92	115	174	120	195	173	180	130	217	210	186	176	107	142	206	131	269	91	164	206	132	158	140	91	146	149	74	234	117	181	162	97	130	27	151	195
1411	1172207465	BPIFA2	862	363	349	582	418	374	382	411	279	412	397	203	509	363	309	332	325	301	355	676	314	379	359	452	384	379	283	414	303	256	377	309	381	137	279	368	283	331	382	141	401	348	200	258	275	234	314
1412	950233668	ATG7	627	297	568	452	244	329	263	313	246	299	291	148	551	247	517	288	261	315	323	182	258	301	239	433	244	249	220	279	298	246	280	320	322	71	299	300	327	514	554	136	289	273	313	250	445	200	225
1413	1152713810	ALYREF	508	7	41	39	52	138	22	10	31	38	177	3	3	20	11	198	8	1	10	3	155	9	34	94	19	124	62	37	107	22	145	32	32	28	18	156	22	0	16	55	149	18	3	16	10	101	47
1414	953667184	ZDHHC3	549	179	231	213	128	169	312	308	253	302	199	101	203	219	209	210	218	185	237	302	165	202	200	291	209	256	179	143	183	128	224	332	291	218	204	234	183	467	208	76	210	173	224	195	214	200	198
1415	966875995	EIF4G1	778	4	0	5	0	70	2	5	3	9	83	0	5	0	4	70	1	0	0	4	33	32	17	25	11	66	0	3	0	6	72	7	4	13	1	109	0	1	0	7	32	5	0	2	12	128	19
1416	946312410	WNT10A	884	296	399	474	266	261	356	519	501	323	430	164	287	384	406	320	341	265	278	286	365	344	306	390	302	371	404	337	403	293	292	375	341	464	289	322	389	254	278	376	355	452	307	336	518	261	214
1417	934682764	SNRNP200	640	4	0	9	9	96	3	2	10	17	127	0	11	3	5	101	1	5	5	3	100	9	4	4	12	56	0	6	7	9	67	6	40	2	3	129	3	11	2	0	59	4	0	7	0	96	14
1418	916955384	C1orf112	769	350	422	404	437	408	259	268	288	327	434	162	176	272	255	369	282	273	185	222	318	235	177	326	215	331	347	411	437	412	336	247	366	305	364	403	201	166	394	226	359	264	227	177	206	374	199
1419	1196061199	DCX	792	437	509	462	341	299	321	463	329	304	408	185	475	420	255	303	408	410	343	539	388	495	389	418	315	370	296	424	369	380	276	272	424	332	272	302	334	378	382	331	284	380	427	371	581	349	376
1420	1129936605	MINAR1	952	348	490	290	373	402	331	424	347	423	447	228	486	549	271	330	303	301	304	347	353	394	448	539	285	373	255	485	243	321	293	314	299	174	322	379	333	199	310	203	422	383	536	356	146	328	209
1421	1106709062	ZAR1L	603	317	308	295	234	320	272	309	293	289	291	158	372	249	295	309	332	259	358	365	281	221	275	375	373	340	332	319	298	295	254	318	498	285	230	261	293	241	244	357	283	283	374	309	264	216	293
1422	1060272176	NDUFA8	713	150	213	234	176	218	299	254	260	219	302	66	400	266	164	262	219	278	129	160	204	222	169	241	95	215	177	217	141	179	255	255	194	138	238	225	181	198	169	216	240	120	128	173	50	196	136
1423	980986818	MGST2	540	255	313	231	286	215	242	378	195	296	315	142	444	254	307	217	299	357	237	387	234	231	281	327	254	261	304	232	287	230	220	236	406	202	210	214	323	364	176	179	262	314	405	268	289	242	216
1424	1174251750	DDX27	506	46	38	39	26	144	17	33	30	35	184	5	0	51	52	173	18	14	15	47	122	36	0	57	46	175	30	11	11	29	110	33	37	43	6	189	15	14	43	55	155	23	14	14	0	160	52
1425	1002176650	F12	624	203	240	246	225	219	246	369	305	270	247	121	274	327	157	247	179	177	119	212	198	280	117	265	130	251	281	206	209	190	245	197	247	187	204	247	214	237	175	120	220	224	148	211	129	193	168
1426	1104428299	TMEM132C	660	122	205	201	155	179	275	270	257	201	360	136	102	228	134	270	135	94	135	188	161	209	297	362	191	259	123	155	102	180	234	140	193	219	160	303	127	134	165	116	298	120	191	118	70	173	86
1427	1070083207	FAM149B1	608	228	287	322	214	366	143	188	181	170	289	97	137	156	166	256	104	131	175	202	276	175	85	133	221	213	214	207	301	243	275	90	140	131	124	203	186	30	230	186	244	150	95	158	147	191	158
1428	936466551	CKAP2L	704	220	175	291	252	294	323	205	195	202	237	190	133	354	219	268	250	203	269	271	305	131	158	125	191	258	187	264	294	208	278	263	203	366	222	204	160	108	71	246	189	274	97	234	134	214	216
1429	903500576	GALE	579	335	309	309	243	232	169	210	162	218	274	147	354	292	237	237	202	153	318	261	179	187	159	139	229	247	291	270	306	234	252	235	250	80	263	190	202	102	122	167	246	260	308	156	153	243	177
1430	928154551	TRMT61B	743	89	128	172	138	209	133	121	105	70	192	39	39	80	82	164	53	32	84	72	166	115	121	32	116	174	117	82	41	108	158	102	95	15	143	206	46	29	83	76	195	64	21	69	32	172	84
1431	1147978060	SLC4A1	606	159	167	232	154	178	238	185	233	130	196	88	175	273	161	238	167	138	185	154	203	256	238	498	330	200	189	195	160	137	268	200	152	203	242	258	242	141	95	199	209	152	167	149	79	212	251
1432	953790869	CXCR6	668	265	294	326	310	300	233	331	288	274	364	99	198	222	245	218	163	169	149	249	204	248	324	105	243	243	310	308	269	297	255	297	327	297	174	325	184	215	374	229	233	239	237	220	372	225	211
1433	921935889	2001-03-01	404	138	207	120	203	199	249	262	265	249	228	55	222	232	202	246	186	162	194	247	160	185	201	240	201	178	253	237	208	175	169	163	199	117	125	195	188	210	294	96	206	250	139	178	92	169	242
1434	1019659531	MAD1L1	792	170	180	196	164	268	164	237	127	147	326	67	172	148	96	205	108	34	120	114	197	109	92	53	122	253	132	101	128	79	230	202	143	95	136	306	194	307	139	25	282	163	53	162	252	174	96
1435	1182618159	SFI1	531	264	249	291	352	291	286	257	332	369	360	136	314	294	243	331	278	230	223	368	245	254	436	376	271	341	395	307	432	194	187	182	237	269	221	240	253	162	377	235	313	288	345	241	345	243	291
1436	1082175900	TRIM64C	714	415	586	502	437	478	492	489	488	485	538	202	572	401	347	371	462	388	362	586	293	377	496	456	521	424	376	396	853	485	296	549	654	261	396	339	435	590	467	254	424	499	367	567	415	335	396
1437	932725051	MOB1A	497	142	238	215	194	202	217	194	223	275	226	66	242	195	166	179	130	94	137	128	193	186	254	292	214	211	154	159	123	134	199	236	172	170	200	195	231	531	405	81	171	146	265	146	209	167	114
1438	1090012679	HSPA8	510	104	107	86	66	200	28	23	44	27	215	22	25	34	48	169	34	19	38	59	141	50	152	364	71	175	59	75	32	68	218	28	43	11	32	269	43	26	56	39	196	23	0	36	0	151	63
1439	1151834344	ST6GALNAC2	541	195	343	322	258	294	238	196	315	259	209	92	206	170	173	156	208	221	215	220	241	219	151	486	215	204	278	203	223	283	246	199	211	337	316	268	258	94	370	359	207	157	236	181	140	139	167
1440	977597718	EIF4E	610	30	6	18	13	217	7	3	10	4	211	5	22	19	4	232	23	3	1	18	167	26	67	1	40	264	14	7	34	2	189	14	20	0	14	162	5	0	0	34	230	3	3	0	0	203	21
1441	1037848277	PIWIL2	613	190	332	227	189	226	311	385	406	245	306	152	255	335	257	289	268	302	279	350	214	194	255	241	332	263	299	310	158	319	236	275	313	223	287	252	426	397	230	231	250	224	319	225	493	265	298
1442	951960943	CMC1	670	337	353	274	323	286	411	415	438	468	389	177	334	412	215	374	328	259	290	349	330	391	470	507	436	348	476	362	298	379	280	307	408	230	380	279	359	413	374	349	433	376	322	342	450	302	263
1443	1005514945	HMGN4	455	279	245	332	313	289	286	363	259	256	271	151	333	342	316	272	219	246	165	204	296	282	448	424	356	295	237	230	216	208	194	250	196	377	229	275	292	204	355	183	301	301	118	226	342	219	223
1444	1202107141	PRORY	561	337	248	323	327	291	297	328	238	330	272	116	211	243	255	221	170	346	279	305	236	265	271	331	292	197	614	373	416	400	238	293	230	206	262	219	266	102	334	325	271	304	373	311	367	255	256
1445	914576980	PDE4DIP	525	243	337	234	282	219	160	227	207	193	215	109	323	193	270	239	194	133	197	165	190	153	273	323	120	209	154	128	170	94	141	170	229	97	232	200	158	335	166	135	239	202	259	144	309	171	157
1446	1144484181	TRIM16	713	103	118	137	104	193	63	132	124	103	217	99	137	160	110	171	87	42	56	108	154	155	158	170	138	262	96	123	177	116	138	136	268	66	74	185	140	32	102	185	192	128	14	87	69	163	125
1447	1038471611	PBK	516	249	292	201	180	262	323	317	261	232	205	183	458	212	243	269	181	230	238	260	204	267	358	158	212	240	274	297	251	315	237	240	217	285	238	227	152	170	175	196	243	178	96	158	256	166	128
1448	922488174	SDE2	615	9	49	3	3	177	5	10	10	22	181	2	22	18	12	226	3	0	0	17	147	5	29	0	26	271	28	23	8	0	163	8	14	0	23	184	0	0	0	13	156	20	0	16	0	183	31
1449	1068910865	ZNF365	428	172	152	155	174	383	203	392	285	165	205	79	194	236	256	242	221	187	243	277	162	228	299	340	201	257	260	224	245	222	203	197	205	80	181	189	165	293	128	81	163	207	142	237	404	199	91
1450	975088017	SMR3A	618	182	202	207	214	234	204	162	179	249	309	116	259	226	239	292	249	183	188	280	281	196	192	238	229	326	195	304	314	162	216	207	273	437	236	377	252	253	248	125	368	121	85	153	101	260	163
1451	1002061062	SNCB	775	247	350	372	288	341	252	402	448	385	317	139	305	387	314	288	285	200	188	272	310	338	348	379	362	377	314	269	423	255	331	330	362	424	319	390	370	290	235	168	344	281	160	230	52	302	308
1452	993393500	RASA1	728	300	314	275	327	287	360	340	221	414	359	181	292	395	373	314	248	292	290	320	277	298	385	387	271	277	249	333	403	272	227	277	552	360	272	275	387	326	600	365	289	409	413	320	632	288	313
1453	1076878913	UTF1	499	239	184	274	371	318	334	241	246	212	233	127	296	212	235	257	256	262	190	243	246	189	342	335	304	163	197	193	201	181	130	216	232	83	182	205	271	184	201	427	317	292	406	200	314	205	229
1454	913679659	FAM72B	665	172	147	206	187	209	332	204	226	820	277	88	192	242	224	317	180	114	138	207	210	208	197	336	225	284	152	139	205	199	198	243	277	131	282	285	201	100	134	197	280	171	101	188	369	219	202
1455	1114213905	OR6S1	583	225	164	294	123	188	132	175	117	226	196	64	183	183	203	218	261	280	417	250	193	192	307	202	242	194	198	202	122	124	185	171	154	81	228	194	146	160	104	331	200	188	133	218	177	233	158
1456	1052957280	KIF24	567	111	201	208	95	150	181	234	167	220	232	115	278	197	142	174	297	103	259	201	199	118	282	183	146	267	118	188	171	213	158	210	179	245	157	239	195	229	227	249	245	151	230	201	132	213	155
1457	901791918	FBXO44	548	186	172	296	228	231	205	217	253	159	307	113	269	282	188	220	178	82	141	177	158	137	300	87	185	202	199	181	234	122	228	149	146	156	160	199	205	380	98	116	193	229	257	204	148	130	175
1458	1029773252	POLR2J2	728	371	540	607	569	406	400	404	282	324	421	242	317	407	395	413	366	377	454	387	368	384	389	378	385	393	352	354	431	330	341	379	522	383	368	346	390	400	398	318	390	305	254	325	198	371	277
1459	948601790	HDAC4	606	172	338	210	285	309	280	237	287	241	297	120	130	246	206	264	156	170	182	206	278	164	299	146	178	232	181	236	130	218	261	297	232	200	239	251	172	242	248	200	285	127	80	147	324	219	270
1460	901701410	MASP2	528	185	260	290	281	283	283	232	216	169	282	138	196	266	249	221	262	248	182	297	209	241	268	350	225	215	196	344	399	244	295	232	203	185	213	217	229	241	238	182	319	227	190	176	158	278	224
1461	961804147	IFT122	785	437	512	453	403	378	373	319	378	311	412	181	576	515	375	416	345	311	398	435	334	427	507	528	325	297	235	323	411	312	326	374	367	211	380	391	451	474	367	241	419	375	341	319	374	323	319
1462	923694626	ERO1B	750	292	420	430	519	348	291	445	428	361	380	256	537	401	398	369	344	311	315	301	325	338	348	330	364	291	338	426	382	326	328	359	365	637	333	347	383	782	321	441	327	420	312	365	533	227	304
1463	1131272798	RCCD1	656	303	434	421	277	353	361	399	271	333	298	119	142	307	396	326	277	231	409	358	273	398	429	444	370	342	295	434	358	279	339	279	429	225	294	318	432	423	514	301	342	231	221	284	121	244	277
1464	1200018515	MAGEA1	793	276	308	275	256	363	325	393	259	273	455	169	369	381	270	356	174	184	198	225	347	326	360	248	204	298	191	317	241	197	322	254	264	195	250	260	202	449	377	550	337	270	186	283	351	299	223
1465	1059338420	RGS3	377	213	316	384	226	190	162	195	143	193	200	71	284	235	156	172	158	110	200	253	160	244	148	340	162	214	164	186	285	203	203	161	193	113	161	160	158	99	155	180	219	135	98	109	260	144	180
1466	986297150	UBE2QL1	449	222	292	404	137	300	242	437	352	275	263	141	261	264	256	249	289	325	237	366	229	209	294	294	283	230	210	276	325	254	225	326	414	209	247	248	374	284	302	387	304	235	144	263	393	219	280
1467	914391222	FMO5	544	268	181	226	222	182	237	255	268	268	324	132	303	296	198	298	249	244	153	279	208	229	266	174	212	207	211	228	226	246	209	160	134	59	128	242	208	115	234	122	239	318	352	315	319	203	251
1468	938580984	LYPD1	556	287	298	276	269	263	460	381	365	273	318	136	448	362	337	326	365	286	319	298	195	287	458	194	355	345	242	205	370	249	231	254	284	314	432	255	345	297	231	261	296	495	438	212	446	264	286
1469	1092397017	CLEC4A	661	259	378	327	238	301	373	289	294	419	326	142	397	322	377	384	330	228	216	300	329	320	456	346	308	305	196	279	251	220	228	336	312	281	330	278	264	321	234	189	325	286	204	271	404	219	261
1470	1053062593	C9orf131	533	302	191	380	298	362	236	256	308	234	387	96	229	235	178	277	185	200	171	195	308	286	212	148	217	276	186	300	217	278	255	250	164	73	201	259	198	200	294	196	243	186	94	161	222	162	162
1471	1037824649	LGI3	309	145	186	203	175	209	161	210	116	189	248	83	294	163	154	181	176	159	116	247	139	166	276	495	268	182	205	185	158	109	163	183	125	70	136	133	200	94	199	191	177	168	228	158	12	145	222
1472	1083559221	ATL3	332	127	136	124	81	127	161	162	91	205	134	52	84	87	91	108	78	124	142	70	122	75	139	172	127	141	64	69	23	37	110	99	97	52	83	98	104	101	60	125	106	89	36	61	63	86	122
1473	1160639021	OR4F17	278	132	100	85	67	77	111	135	103	133	116	56	84	44	43	108	62	50	58	79	108	150	113	82	82	108	114	77	183	86	116	96	73	16	114	155	67	25	39	123	133	69	64	71	272	135	82
1474	1144471457	TVP23C	629	376	440	462	372	316	306	327	351	284	311	193	471	383	271	256	452	296	384	361	275	296	382	321	224	323	232	288	268	312	285	289	572	441	280	264	381	412	357	141	283	328	365	397	228	219	256
1475	1044679751	DPY19L4	663	277	459	397	361	227	372	425	352	280	332	202	640	464	367	369	344	219	541	363	317	334	344	424	449	308	305	330	303	366	239	413	362	366	415	293	303	188	285	315	308	311	309	313	749	281	280
1476	1179935570	KRTAP10-7	574	307	595	576	432	409	431	406	323	376	351	174	594	473	319	309	425	702	340	446	304	320	479	559	395	293	316	714	257	361	274	381	294	170	364	301	369	505	410	532	409	381	515	283	199	304	428
1477	1197345229	TEX13C	420	302	413	476	364	266	392	380	278	258	289	140	309	283	229	305	523	222	367	446	281	271	346	397	311	224	370	316	295	415	291	361	328	289	253	260	424	427	252	259	259	214	246	189	145	218	287
1478	1053129624	TESK1	879	294	393	418	407	353	530	502	469	396	482	180	325	341	238	367	191	342	327	290	297	372	404	488	341	295	271	332	332	407	300	280	264	294	207	347	393	179	330	248	383	239	134	333	542	329	300
1479	1132604311	RPUSD1	993	446	649	598	576	547	542	608	510	608	488	292	716	658	484	489	583	470	486	564	472	550	680	431	600	413	591	725	640	699	455	686	588	532	562	412	606	390	535	408	521	598	518	539	432	454	648
1480	1088006806	CASP4	619	371	472	517	414	291	252	312	258	193	278	138	199	268	248	287	226	199	153	227	235	298	277	186	307	253	412	336	332	455	258	302	414	165	214	258	171	147	220	177	296	264	192	238	278	204	317
1481	1163013762	PKN1	747	109	90	152	100	188	130	247	173	162	310	78	124	130	102	257	134	51	122	170	236	194	169	180	181	267	89	130	181	124	171	163	170	52	105	223	141	73	132	142	287	117	163	177	422	265	141
1482	954101161	FBXW12	598	305	402	321	270	294	370	362	362	275	353	154	276	258	196	317	199	143	247	297	223	179	264	138	191	289	286	288	323	262	300	260	253	224	197	317	232	277	354	56	302	285	136	190	144	223	223
1483	1144778241	RAI1	754	143	164	156	154	238	68	62	48	72	179	32	74	86	58	148	56	63	81	86	116	76	58	58	113	194	115	105	130	119	199	93	48	4	68	122	55	140	71	33	199	42	46	43	149	115	82
1484	1003112832	PSMG4	888	60	85	98	77	283	27	23	18	8	115	5	1	4	7	123	32	0	7	14	119	78	29	136	36	134	54	51	59	46	346	23	22	51	24	127	4	0	59	3	134	9	24	11	0	127	5
1485	1162619660	ZNF440	674	306	265	364	404	306	186	358	252	181	353	158	257	302	254	279	150	436	288	298	239	254	351	243	275	314	232	245	453	250	354	239	269	241	284	302	267	303	276	243	385	230	233	275	153	208	273
1486	1168922435	SIRPD	488	237	422	375	334	268	269	417	327	377	256	126	315	339	302	247	254	261	213	306	203	265	325	249	316	225	265	237	165	291	201	253	191	227	224	193	249	305	184	123	180	316	98	270	305	210	222
1487	954682561	DNAH1	695	223	224	278	230	279	290	346	282	164	324	129	244	231	366	257	198	278	218	216	212	193	167	219	240	280	134	228	85	200	233	218	209	159	170	275	178	223	300	214	289	211	219	162	178	227	238
1488	971257845	LGI2	433	244	353	435	302	271	279	388	380	343	280	169	400	353	451	255	339	252	233	407	266	264	354	299	294	236	335	241	352	307	235	266	344	55	230	183	218	451	375	301	241	316	213	360	307	210	243
1489	945995530	SMARCAL1	563	246	390	289	239	339	319	300	277	244	230	116	332	242	197	284	208	142	236	282	268	225	147	132	216	273	256	273	323	269	247	268	425	116	203	255	293	482	360	291	298	120	231	162	129	239	259
1490	1166707525	APOC1	533	90	160	120	71	197	158	147	132	105	195	71	187	143	104	188	202	134	82	238	202	127	297	174	125	196	110	100	117	101	182	167	118	116	148	167	192	19	195	158	236	152	173	111	150	134	107
1491	1071854693	PANK1	406	157	230	134	200	172	127	158	222	172	218	102	192	162	155	217	217	452	162	146	118	151	203	172	223	206	148	158	134	184	183	197	243	124	162	202	91	201	180	136	207	190	65	220	53	155	206
1492	1146899989	GGNBP2	333	205	276	184	322	201	181	206	214	158	215	50	216	181	228	159	204	205	212	166	175	112	162	207	150	132	172	226	175	187	187	125	95	69	133	143	267	177	126	169	225	222	190	213	86	143	233
1493	1166792861	CD3EAP	449	145	135	253	168	268	192	212	127	179	237	97	119	260	124	173	166	39	201	80	165	164	142	143	168	223	175	225	148	141	236	102	297	61	147	296	158	38	196	150	196	66	151	87	2	114	141
1494	952468823	CLASP2	434	146	242	268	194	207	203	220	267	202	215	96	261	208	165	162	238	254	248	165	203	211	230	106	172	190	114	136	163	115	108	176	148	150	168	139	206	207	237	258	215	227	288	156	104	147	192
1495	961761383	CNBP	375	125	149	95	153	160	138	137	110	181	154	54	91	165	125	152	162	88	198	117	111	161	197	76	147	168	84	59	116	72	118	131	240	93	140	142	169	158	81	232	170	130	73	82	2	128	106
1496	946365599	STK16	349	193	121	169	218	139	169	200	242	202	181	85	203	145	134	137	204	146	179	171	156	136	102	108	132	115	183	143	227	243	155	154	161	123	146	150	222	266	88	95	149	228	89	117	355	113	189
1497	915243751	TDRD10	449	138	297	191	154	208	171	223	218	102	223	113	287	199	149	199	167	105	146	200	210	115	227	160	226	150	115	150	128	175	172	79	175	82	150	142	153	162	200	147	214	94	74	150	21	151	106
1498	1089508211	FOXR1	657	379	403	475	389	376	291	341	375	297	400	146	457	344	396	310	297	400	283	482	337	356	623	511	299	316	288	389	620	370	265	284	314	321	240	305	409	387	286	355	321	321	315	276	659	255	284
1499	1113887250	GRK1	578	234	426	242	323	288	342	244	266	215	266	110	200	207	242	226	134	115	179	247	235	245	249	108	235	216	281	320	282	296	240	187	239	206	147	246	204	145	239	113	255	174	159	125	225	170	237
1500	1059481318	ATP6V1G1	789	28	43	40	42	365	59	63	81	36	337	15	45	62	113	296	52	114	73	105	309	98	145	237	77	366	40	61	64	47	305	76	22	101	93	349	83	29	82	37	340	34	20	42	26	227	60
1501	1142221803	TRAPPC2L	645	343	387	376	293	431	345	463	395	353	418	233	317	419	316	457	311	223	253	423	303	350	392	303	406	427	273	297	321	287	353	348	377	161	247	339	332	201	487	505	374	315	431	221	404	299	387
1502	1147969479	UBTF	884	102	112	113	111	279	23	33	18	24	246	25	5	43	30	314	23	7	33	30	312	46	33	47	53	353	94	101	73	55	301	10	0	0	11	289	7	15	11	31	227	16	1	25	267	231	75
1503	968830916	MFSD10	634	391	443	375	455	404	316	253	438	302	339	176	458	399	279	330	451	290	477	372	234	305	305	315	340	254	347	289	329	404	253	365	328	350	428	270	252	219	458	483	382	356	268	448	381	325	370
1504	1130248025	SAXO2	393	297	356	357	326	237	133	175	178	120	230	88	213	157	245	189	173	129	270	182	148	172	248	201	244	195	259	264	437	232	216	285	186	214	169	173	122	221	183	220	193	188	292	152	102	166	190
1505	1019663512	MRM2	637	257	412	285	341	360	281	279	324	253	349	134	558	345	235	322	175	257	292	203	247	168	415	385	302	281	294	377	520	336	368	345	336	336	314	262	272	267	211	278	239	274	286	290	37	283	249
1506	1089492676	CXCR5	573	374	510	431	441	274	409	434	381	372	366	149	475	397	398	353	319	253	379	458	377	413	458	344	445	358	466	481	344	399	296	318	358	412	328	316	398	462	429	374	287	298	226	343	139	277	314
1507	1084053576	RBM14	554	1	11	2	9	158	52	28	25	7	147	7	0	24	13	152	13	0	7	25	120	14	7	0	11	201	4	3	10	3	182	17	16	1	22	173	7	21	4	14	136	24	0	2	3	183	23
1508	941969936	METTL8	581	172	326	238	246	221	268	348	371	273	293	134	182	291	227	222	198	436	215	283	192	277	355	276	234	229	206	218	198	306	223	359	313	549	273	216	224	277	221	235	293	222	228	291	268	230	167
1509	927265290	TDRD15	520	269	299	278	234	183	246	264	241	171	200	109	239	263	225	230	234	144	240	239	193	188	269	154	184	199	362	300	233	211	211	228	225	145	216	225	235	358	318	241	253	205	140	215	198	207	294
1510	1134815294	XYLT1	458	215	255	277	207	265	307	251	455	353	409	155	301	293	214	269	217	140	303	339	208	247	237	260	317	263	192	221	233	286	185	295	235	217	171	247	154	324	160	162	198	257	328	213	267	193	246
1511	1115322052	ARHGAP5	709	259	353	431	291	241	318	407	258	345	305	152	312	342	264	300	300	290	295	348	264	254	379	517	355	344	183	217	161	265	230	317	327	391	280	251	288	257	204	342	308	231	227	194	158	263	192
1512	964087618	P2RY1	740	348	373	423	341	257	314	268	337	325	356	122	430	259	390	352	379	165	280	352	254	291	472	304	279	303	229	271	401	293	228	294	315	423	301	270	347	307	356	507	348	257	305	358	360	228	247
1513	1121546976	GSC	814	255	296	331	351	360	291	470	367	363	435	160	296	437	237	329	286	1737	323	598	276	221	346	391	341	270	291	307	279	221	333	234	270	227	216	326	420	472	237	130	359	422	120	402	413	214	199
1514	900237475	FNDC10	579	360	476	454	491	418	437	459	392	459	349	220	417	605	361	377	464	331	384	707	326	399	360	417	497	294	494	522	341	482	266	467	507	195	404	320	374	268	346	241	351	363	284	418	501	267	402
1515	1031458145	PTPRZ1	529	153	270	226	185	249	181	263	200	209	190	147	176	246	229	247	128	297	187	265	186	144	202	244	221	195	193	334	327	186	235	249	268	127	323	258	210	205	213	259	268	120	270	169	998	187	184
1516	1101773751	ASCL4	644	283	331	361	363	291	378	378	285	276	414	153	300	284	246	286	308	279	248	344	373	291	476	510	282	336	298	356	659	283	333	366	405	313	274	385	197	200	323	284	264	283	312	271	242	286	235
1517	1168307194	SHISA7	647	473	556	533	462	406	298	453	384	396	375	164	548	439	396	337	306	313	430	334	260	327	463	472	344	343	404	554	669	564	305	376	370	337	312	314	274	461	487	283	324	312	442	342	742	298	325
1518	1031691240	C7orf77	669	195	359	324	180	256	288	332	379	335	342	154	554	317	298	282	177	286	241	307	244	439	360	450	329	389	297	289	193	257	245	332	304	590	386	291	360	296	319	313	283	209	362	277	201	258	273
1519	914244222	ANKRD35	467	260	297	280	302	273	134	219	160	154	230	86	212	234	139	204	229	349	212	218	260	236	236	347	216	185	298	355	342	329	189	199	167	99	121	187	206	225	123	188	235	218	243	169	99	242	143
1520	921189459	BATF3	798	386	504	424	353	417	310	540	392	321	360	243	365	377	371	467	269	374	338	430	321	325	429	323	326	386	223	386	340	327	369	395	378	360	390	408	320	253	390	384	339	280	355	245	606	317	246
1521	1083058106	CBLIF	601	321	318	337	247	359	273	307	271	223	287	145	315	333	292	297	236	355	308	260	266	247	280	212	194	273	313	342	332	369	283	251	325	190	225	259	154	458	177	113	291	284	297	203	250	247	189
1522	923747802	ACTN2	836	351	414	421	375	372	381	481	496	323	409	166	396	654	423	352	329	264	397	507	331	416	362	622	414	321	318	404	466	427	379	317	316	336	319	471	316	336	340	316	406	317	225	270	591	256	375
1523	1130342511	C15orf40	708	293	448	369	381	370	317	413	375	316	310	221	403	385	309	283	327	182	326	239	318	461	431	590	440	325	360	419	387	408	301	274	255	198	319	270	262	299	431	472	258	329	619	370	245	289	336
1524	1092594029	CLEC12A	429	289	346	276	292	222	228	251	206	262	282	92	280	189	200	228	203	137	190	314	206	234	234	147	241	241	226	295	219	394	265	181	171	237	140	237	256	234	289	188	181	214	130	120	98	192	210
1525	975334592	ANKRD17	557	190	199	151	153	265	167	246	216	177	281	79	149	213	170	272	126	73	208	235	250	233	200	264	228	342	166	178	223	158	268	154	297	101	193	231	121	69	301	144	254	158	107	181	433	248	175
1526	1166604785	ZNF225	494	228	223	260	198	190	188	165	241	197	252	116	241	224	204	243	183	193	238	270	182	207	285	266	157	246	255	239	191	246	176	274	298	115	185	200	234	293	257	199	261	121	253	125	43	136	225
1527	953173973	ZNF621	527	265	432	345	363	306	211	348	369	308	309	150	359	282	257	261	199	262	296	299	264	338	252	165	289	273	271	449	476	337	252	248	300	139	224	326	292	202	281	140	324	346	238	244	184	197	304
1528	1004924016	E2F3	474	88	193	185	157	255	101	114	113	94	168	71	182	116	94	179	73	160	94	190	177	382	109	192	104	161	102	151	125	229	179	79	104	136	83	141	78	205	168	230	205	201	87	101	30	194	127
1529	1162022165	PRR36	526	271	203	285	239	350	232	235	193	267	212	76	305	225	208	243	177	196	233	196	219	229	237	211	236	279	244	224	372	212	245	251	245	73	197	249	255	269	256	129	255	256	230	168	403	212	198
1530	1126704477	GLDN	686	277	424	340	302	420	323	264	272	339	351	128	285	357	268	362	266	150	339	334	245	266	291	217	210	330	292	313	421	392	282	272	271	375	260	328	255	232	161	122	327	302	161	241	233	444	220
1531	1006821828	C6orf89	671	155	402	253	215	231	156	156	138	129	253	61	103	194	170	246	48	85	97	91	207	163	129	200	87	244	262	278	252	317	292	114	120	120	76	222	102	68	96	44	245	95	95	110	102	216	125
1532	959977611	BTLA	654	241	326	309	344	321	309	342	401	302	323	106	433	358	195	461	314	245	251	294	285	319	349	232	286	351	221	258	148	190	257	257	221	304	236	249	326	151	299	281	364	305	197	238	210	255	231
1533	1181019212	DGCR8	581	64	92	63	85	213	122	109	135	71	359	40	6	71	130	243	176	0	86	148	223	143	23	138	147	201	67	108	90	76	161	89	39	61	70	244	136	0	39	90	261	125	4	128	398	216	152
1534	1108023909	LCP1	476	265	382	276	206	237	204	287	218	204	229	91	329	258	275	185	228	278	227	280	234	170	576	330	307	259	223	269	208	276	176	175	271	100	221	174	278	336	234	168	346	258	212	301	44	246	234
1535	920913430	SERTAD4	389	124	196	126	164	192	133	209	160	204	222	60	170	180	152	200	111	104	108	184	158	184	135	300	168	171	148	117	92	136	154	174	222	347	111	132	176	97	166	137	235	134	316	128	31	160	167
1536	901035434	ACOT7	686	326	329	204	290	371	374	410	309	515	446	172	348	475	423	271	290	198	350	370	280	324	432	223	279	377	242	283	385	299	250	291	312	380	220	306	352	361	369	215	282	396	207	359	762	254	294
1537	915774320	OR10K1	457	88	235	175	157	262	209	163	189	148	233	132	201	186	182	264	69	128	123	143	207	210	132	120	153	257	113	127	232	162	258	215	222	140	158	267	193	111	208	119	307	187	130	161	156	204	127
1538	1030119777	SYPL1	722	257	356	259	257	336	396	493	325	345	388	112	366	245	365	341	207	359	270	412	317	392	414	510	421	346	310	334	407	461	311	423	507	409	329	335	360	397	574	234	325	295	261	254	536	274	265
1539	915701866	FCRL1	575	253	315	307	328	278	278	343	331	254	340	160	387	299	344	340	360	183	196	238	305	285	315	182	286	250	193	392	187	382	270	260	534	399	242	301	196	233	216	124	332	310	673	214	129	234	215
1540	988835994	AGXT2	517	271	367	251	266	246	346	362	368	307	300	159	505	394	321	365	332	481	407	364	256	292	538	345	279	316	179	241	173	290	236	298	214	216	261	304	353	192	290	362	285	329	293	230	421	198	268
1541	943069917	NUP35	585	179	199	199	193	286	168	185	196	146	274	66	155	214	97	249	140	140	99	148	197	158	227	172	94	206	175	162	299	206	252	180	175	379	151	293	142	127	198	159	262	146	116	101	44	214	161
1542	1114484245	CDH24	646	225	210	385	262	191	230	244	215	261	231	159	272	235	273	211	310	275	291	321	294	258	343	333	284	272	244	301	279	261	205	249	250	322	220	256	379	268	434	258	245	305	359	210	285	220	210
1543	915238252	SHE	522	92	158	131	154	166	183	287	163	172	234	67	126	158	148	198	178	204	200	150	245	155	146	107	215	163	159	204	205	172	223	175	330	51	127	199	145	183	153	221	231	144	115	147	132	139	135
1544	1128127987	CILP	579	232	308	275	233	192	246	235	277	279	266	105	287	225	203	223	142	119	137	173	180	265	221	107	153	194	261	220	384	275	150	184	288	333	172	186	144	277	212	265	260	174	77	155	443	190	157
1545	1152571382	AATK	645	169	195	183	130	212	191	241	167	154	245	99	180	204	199	287	153	190	106	149	213	173	173	155	179	283	132	192	96	177	209	165	372	353	190	268	208	208	239	177	278	187	52	120	151	255	210
1546	1060338475	OR1L6	807	137	96	173	157	197	195	219	153	121	276	38	57	120	102	204	60	28	128	152	197	160	102	82	178	178	59	88	64	75	184	115	166	150	115	189	83	215	77	98	267	547	18	179	18	269	117
1547	1167472591	PRMT1	851	3	5	1	6	29	13	18	21	12	15	6	10	0	5	84	0	0	0	13	27	6	46	0	11	41	7	7	12	1	20	0	1	30	0	33	0	0	0	0	25	0	0	1	0	18	11
1548	964887657	OTOL1	801	391	509	433	439	356	351	292	278	245	314	105	220	328	193	322	268	166	247	270	261	271	261	232	345	279	301	401	371	429	383	347	167	125	236	289	272	207	280	306	289	392	543	219	102	352	213
1549	996767841	C5orf63	682	340	412	396	241	352	332	288	346	279	273	89	254	338	209	231	162	166	185	190	256	216	319	275	250	319	250	347	375	324	294	334	185	214	223	291	248	307	298	331	321	173	111	107	141	204	203
1550	1102943539	FBXW8	694	361	558	681	527	433	305	268	371	349	302	132	297	393	237	408	252	218	373	309	278	221	206	265	294	319	368	438	369	456	351	285	293	428	291	288	219	438	371	389	322	256	191	256	318	246	280
1551	920392742	ELK4	669	192	365	317	349	303	296	450	383	329	379	146	477	408	253	344	312	239	286	331	359	296	341	373	369	358	247	216	302	246	318	237	431	185	231	272	314	383	350	237	303	317	267	234	286	296	205
1552	1030216140	PRKAR2B	432	198	258	183	231	159	200	291	273	240	190	84	159	234	198	154	199	129	205	207	131	148	171	153	162	155	179	220	120	122	124	245	157	189	188	167	229	191	227	206	196	125	118	139	211	161	182
1553	901975692	PRAMEF6	439	257	250	327	250	284	39	56	48	70	121	35	25	56	21	85	22	18	39	37	98	38	71	42	44	122	162	217	256	146	225	32	25	49	36	157	52	56	25	52	98	43	4	24	51	73	32
1554	1083958970	BANF1	483	24	8	47	29	77	15	8	22	12	131	3	13	4	12	90	18	27	4	27	42	13	53	29	19	61	19	17	14	27	104	3	1	1	2	153	1	49	16	6	55	2	7	3	3	87	23
1555	1191633433	SPIN4	560	99	200	285	166	230	197	243	230	139	202	109	295	231	162	270	295	229	234	260	272	244	218	238	269	212	266	257	306	294	151	262	195	131	257	207	313	242	99	128	151	225	172	217	28	208	210
1556	1092681410	TAS2R50	489	396	400	343	300	216	269	370	341	345	261	197	304	292	287	265	188	185	401	351	268	354	299	448	300	290	225	366	305	262	254	281	290	112	264	207	308	324	360	317	279	315	245	335	206	215	380
1557	1163890334	ZNF682	514	370	341	406	411	246	245	243	277	233	282	127	248	184	215	250	197	133	166	197	154	198	254	310	211	211	234	255	177	246	251	315	312	213	248	227	227	333	277	239	268	206	274	163	257	232	184
1558	1189475104	DDX3X	526	162	251	241	204	187	154	216	143	178	327	118	183	236	192	223	173	145	150	198	198	210	194	115	240	199	158	139	66	167	172	147	65	126	114	187	218	146	276	182	173	246	76	217	79	171	115
1559	930627674	ASB3	394	220	306	333	256	248	159	267	173	187	171	69	144	162	110	199	99	106	113	185	174	188	214	205	140	203	242	282	229	265	246	158	172	278	142	203	141	138	265	196	205	123	135	125	128	166	235
1560	1062404331	SNAPC4	464	22	34	6	21	259	8	26	1	8	284	4	4	9	33	243	0	7	0	5	268	16	3	206	42	256	25	30	10	23	175	4	21	16	8	196	1	2	23	1	209	17	84	8	0	167	11
1561	900289212	CALML6	436	181	188	206	181	202	162	209	142	161	211	99	233	305	281	187	224	67	108	280	193	192	205	366	215	229	142	250	152	176	139	228	99	324	151	148	264	167	231	149	271	225	57	206	493	127	150
1562	1053840783	SPATA31A6	626	288	303	349	334	262	310	261	201	215	245	98	198	178	214	220	145	67	166	243	187	211	130	223	204	223	239	248	234	304	265	201	145	160	201	262	195	250	168	167	249	191	144	238	190	254	161
1563	1056153047	GKAP1	563	221	288	240	248	331	318	321	296	261	328	116	342	282	180	284	304	216	247	294	333	286	258	93	290	290	241	296	318	255	202	203	168	176	363	245	341	371	329	409	307	276	212	312	406	282	225
1564	1027109297	POM121C	585	171	300	228	188	298	238	329	324	274	334	136	156	285	164	321	281	175	237	283	285	274	341	326	342	277	168	262	111	222	186	195	220	295	290	276	281	726	298	284	340	223	122	267	209	244	245
1565	1183119658	APOL5	369	202	238	275	179	295	259	288	432	244	241	99	190	194	200	187	156	191	203	268	195	211	235	410	206	175	297	318	124	193	168	324	176	241	185	239	294	117	93	236	230	196	174	172	301	130	169
1566	1050330856	SLC1A1	695	277	320	329	278	250	332	360	372	386	277	142	344	427	356	370	287	208	319	319	206	341	438	452	442	227	293	369	278	260	284	315	238	295	246	352	191	315	324	281	241	324	207	355	109	248	325
1567	923154452	GNPAT	491	159	292	175	226	170	322	331	202	333	189	127	365	354	319	240	258	132	222	213	290	229	376	224	294	188	211	184	184	173	191	199	262	117	230	165	271	337	263	250	226	282	126	212	174	205	170
1568	1151743924	CDK3	610	28	96	49	110	170	84	109	82	113	273	29	112	92	146	297	87	92	74	84	167	105	146	274	116	234	29	52	18	37	152	120	73	39	75	233	52	54	114	73	222	116	14	52	63	164	103
1569	1166287142	LYPD4	509	184	165	268	124	299	281	316	276	285	257	141	297	190	200	277	170	208	214	243	207	152	217	197	199	196	184	185	360	213	244	302	124	117	168	234	313	88	143	184	231	231	228	231	477	198	184
1570	951560584	NR1D2	461	253	273	307	201	229	226	258	269	251	204	132	216	212	167	203	135	262	210	255	272	156	248	187	248	177	187	193	196	176	146	228	215	161	274	176	216	113	266	71	311	187	207	239	272	161	274
1571	1153456776	ZBTB14	397	219	276	239	379	186	173	253	235	252	181	86	178	216	166	213	166	107	129	215	186	184	203	162	185	205	145	194	275	147	217	152	173	195	190	147	237	152	160	237	179	155	222	123	247	146	145
1572	1001262765	C5orf58	550	275	255	354	376	256	261	267	294	347	348	120	145	223	144	246	254	231	343	266	246	204	215	324	287	308	229	234	118	281	231	252	283	299	205	287	276	175	257	167	255	288	295	152	123	172	284
1573	1036764909	BLK	800	176	213	254	254	371	279	320	172	320	353	139	232	316	213	297	290	92	189	130	225	260	233	211	284	361	252	152	119	149	261	200	247	245	292	299	201	165	233	179	288	193	51	157	210	220	199
1574	915082317	S100A9	539	293	235	277	299	278	271	232	275	319	346	144	421	459	297	316	284	232	319	336	297	233	249	170	230	314	244	275	404	311	260	190	227	146	142	305	225	330	181	318	291	231	233	313	279	234	210
1575	1000001011	MED7	260	19	0	4	0	115	11	11	17	2	144	0	20	0	0	128	10	0	20	2	107	12	41	60	30	119	0	12	15	2	70	3	0	0	0	148	11	0	2	0	115	3	0	6	0	101	21
1576	1097081399	TIMELESS	614	56	109	51	127	268	4	28	1	7	125	4	10	7	7	131	3	2	6	7	130	11	24	1	29	150	71	57	26	67	202	16	13	1	3	170	10	0	39	0	150	17	26	21	0	149	32
1577	1142183147	SNAI3	676	391	467	547	462	387	349	381	322	266	279	149	338	324	246	369	330	214	342	392	320	376	279	240	299	368	335	351	329	349	288	273	282	261	349	315	388	381	222	306	296	325	272	263	312	235	186
1578	1077747576	OR51G1	512	314	314	380	344	310	322	320	223	287	320	127	217	226	290	247	247	98	218	303	292	342	474	408	299	259	305	307	266	373	235	308	204	397	276	302	281	157	334	242	282	257	154	220	88	224	331
1579	1072694046	C10orf62	461	308	336	230	251	229	293	331	273	284	235	126	230	330	296	239	341	385	238	333	239	234	344	446	343	215	275	214	103	184	188	283	421	139	345	233	299	293	255	361	247	256	208	220	297	257	106
1580	1004615536	RBM24	397	153	227	285	159	231	186	216	262	299	165	120	356	198	199	284	229	224	145	267	159	216	231	231	190	243	162	219	142	230	154	255	152	259	200	180	222	184	252	192	192	153	82	158	98	137	230
1581	1072531148	DNTT	453	39	67	62	63	97	112	96	46	80	161	53	36	87	81	152	64	7	52	61	144	107	87	89	98	145	63	169	23	80	191	62	120	27	74	158	64	32	75	94	133	47	68	35	64	122	90
1582	1096593634	KRT1	431	153	188	198	185	193	127	190	185	134	191	97	197	190	137	281	165	113	182	174	160	165	264	105	186	202	143	149	137	199	166	125	234	164	130	171	254	108	122	140	211	269	105	157	37	209	210
1583	1034256096	KRBA1	605	319	378	286	356	311	420	444	431	386	281	137	364	283	329	306	209	197	272	390	237	268	402	439	357	306	289	234	303	249	253	261	349	430	270	274	289	288	521	400	308	248	179	288	316	193	347
1584	1094116266	INTS13	359	283	471	331	481	235	218	265	216	231	229	152	216	345	288	249	322	100	318	338	185	218	173	415	208	232	290	358	254	247	198	266	146	149	203	146	255	205	142	147	171	291	352	339	251	257	239
1585	1183919157	EP300	640	88	74	46	78	157	61	41	29	62	212	43	55	66	54	205	93	45	45	46	143	55	11	109	77	237	54	44	80	77	194	28	22	84	73	196	65	58	147	25	177	39	18	46	83	135	81
1586	1188441570	MAGEB2	563	374	579	457	424	344	311	299	312	375	363	142	230	332	297	372	320	164	364	433	293	301	288	227	218	277	364	436	476	490	319	274	244	300	262	278	276	270	335	144	345	175	258	223	260	243	202
1587	1166082259	BLVRB	496	210	243	225	222	238	247	348	361	226	273	119	226	265	157	210	197	143	164	178	173	146	180	202	171	178	216	208	163	198	239	327	184	447	234	209	231	133	181	124	217	220	210	152	176	179	191
1588	1172539501	ROMO1	571	157	118	135	129	182	159	222	258	217	325	75	175	221	187	273	146	141	126	98	210	134	205	263	154	275	111	133	219	98	212	196	156	173	176	208	174	181	177	187	248	114	86	132	24	218	127
1589	1147427297	RARA	99	143	214	176	166	98	139	188	135	226	139	97	245	149	73	159	177	167	185	122	119	113	318	259	154	128	144	175	67	134	76	76	102	14	156	70	103	38	148	60	104	211	208	171	72	95	197
1590	1122899551	AKT1	702	400	489	226	266	363	348	441	421	282	396	154	361	346	350	357	240	280	351	399	318	246	226	233	308	310	281	274	234	395	195	247	250	400	249	273	211	326	294	269	350	298	241	267	217	273	272
1591	1096823666	CBX5	652	446	393	408	392	395	326	368	400	338	366	112	271	234	193	275	345	442	250	313	243	206	360	354	239	274	355	376	314	320	321	236	396	239	284	259	207	366	270	256	330	321	292	315	523	272	278
1592	1020069471	WIPI2	647	393	462	454	426	309	425	592	590	403	333	166	552	428	301	277	345	520	382	400	282	353	392	237	398	319	370	380	353	350	312	472	287	382	398	300	342	465	443	453	315	543	323	428	187	260	314
1593	1097013124	CDK2	400	35	34	25	8	89	24	23	39	29	99	14	16	13	18	109	6	1	1	19	97	40	41	52	63	130	18	11	14	20	93	43	42	4	20	106	40	6	3	19	104	12	28	15	3	110	18
1594	1033486115	TAS2R5	420	176	224	240	216	212	231	206	109	186	249	91	192	252	154	180	80	55	116	166	150	158	294	217	246	197	216	133	263	173	147	115	283	309	125	171	166	284	169	247	185	142	134	151	97	162	107
1595	901325314	RERE	619	217	258	306	211	268	231	232	255	225	353	129	255	249	173	268	93	171	226	245	232	221	346	255	244	251	220	470	141	211	163	217	220	255	160	171	231	193	205	231	233	216	199	235	534	238	192
1596	937083746	C1QL2	708	333	341	382	212	474	428	280	354	252	314	91	401	257	232	353	189	147	173	325	242	155	178	150	206	283	226	372	431	307	285	243	240	263	164	307	209	370	157	184	320	158	220	162	450	239	219
1597	1015395099	VNN3	426	160	191	216	204	222	193	189	232	285	242	85	266	158	149	222	226	289	151	201	227	178	199	202	224	200	180	157	171	138	169	283	253	127	174	292	147	150	233	187	222	145	188	148	75	188	152
1598	1077060257	IRF7	513	291	388	352	326	249	344	227	327	176	207	145	393	367	303	256	240	397	308	318	241	296	592	297	238	215	200	281	243	318	237	335	281	236	259	204	264	443	404	272	240	312	376	221	334	158	232
1599	997485251	PPP2CA	214	3	8	26	21	30	2	9	16	1	56	0	0	2	0	12	0	37	16	5	15	4	18	38	7	31	1	5	0	4	20	10	0	9	6	31	8	5	9	21	44	0	0	1	0	6	8
1600	1083920574	AP5B1	425	133	194	205	162	140	161	191	136	120	366	101	170	149	146	151	97	79	126	145	134	151	122	18	181	112	118	127	115	110	103	187	208	128	132	121	156	142	261	106	144	129	145	108	109	123	150
1601	936226791	BUB1	410	67	120	132	80	106	58	39	99	56	165	24	82	75	45	113	38	35	73	87	139	65	58	52	59	119	56	81	78	56	136	36	64	7	42	106	86	83	102	34	204	72	10	87	15	130	66
1602	930809259	CFAP36	399	254	179	243	192	192	239	246	235	187	255	109	226	239	213	244	257	261	365	393	203	201	217	265	169	221	266	387	356	293	189	185	229	146	192	164	158	182	201	29	254	197	86	183	185	209	203
1603	912378113	SARS2	344	0	3	0	0	16	0	0	0	0	18	0	0	3	7	18	0	0	0	0	14	19	21	0	8	62	0	0	0	0	33	0	0	0	10	41	0	0	0	0	32	11	0	10	0	27	11
1604	1059491492	TEX48	443	236	161	173	208	215	198	286	210	248	264	70	188	261	236	251	181	87	172	210	201	275	282	336	208	211	107	212	109	168	153	172	179	117	189	217	217	78	192	161	169	244	163	191	85	200	159
1605	1163829882	CILP2	643	169	189	256	206	192	211	222	215	221	274	121	268	195	243	259	142	227	154	214	176	270	275	408	240	222	225	177	144	134	244	251	205	65	214	209	254	104	120	166	261	209	257	125	2	232	123
1606	1143639876	BORCS6	680	297	290	169	225	285	212	252	291	269	257	145	323	247	268	223	208	176	258	271	208	198	225	387	248	188	321	293	85	310	207	294	196	206	224	199	254	400	296	331	257	323	133	264	287	193	207
1607	974860008	CENPC	577	151	149	110	64	264	78	50	44	87	194	22	80	20	39	217	37	53	50	72	159	52	185	150	39	312	61	82	47	156	200	25	97	12	82	188	95	43	27	119	240	63	30	16	68	148	33
1608	970424822	FGFBP1	713	414	494	385	469	345	396	462	367	338	338	181	372	504	322	309	250	264	390	412	300	317	423	362	1036	505	470	296	343	518	312	326	313	637	324	270	442	291	421	306	388	382	279	359	256	324	419
1609	1167371709	SNRNP70	768	79	149	117	94	316	25	50	22	36	327	36	31	73	23	316	40	78	29	51	282	38	184	93	104	337	56	93	137	94	217	35	87	5	39	239	53	62	23	110	251	19	29	14	2	190	64
1610	923124027	FAM89A	465	210	221	245	221	209	223	176	239	172	151	81	187	246	390	197	219	109	200	195	229	148	187	237	163	205	215	209	284	254	178	184	246	172	124	185	249	231	213	436	198	197	154	255	185	167	165
1611	913010685	AMPD1	503	123	135	165	154	212	141	127	201	199	235	74	191	129	104	145	130	105	113	133	194	167	181	147	173	181	191	132	207	143	102	127	162	32	190	179	160	33	112	163	194	118	126	116	19	151	169
1612	1070081541	FAM149B1	337	122	128	116	134	114	212	221	189	156	198	47	148	147	113	146	127	230	168	143	135	135	82	83	172	171	108	90	115	121	113	98	196	229	149	129	108	73	60	63	109	141	97	134	135	120	129
1613	1005968053	FLOT1	537	160	226	186	161	202	278	286	354	297	279	130	197	270	187	172	232	173	141	279	196	184	270	120	245	232	213	264	313	174	149	217	195	355	225	210	193	146	135	111	185	217	473	198	206	181	172
1614	1093054504	PLBD1	402	155	222	176	150	150	196	196	194	197	201	84	186	240	203	191	124	161	244	165	182	162	225	243	173	236	216	181	89	247	158	173	168	165	204	235	113	107	179	233	178	161	375	157	396	162	137
1615	1053193129	RECK	382	210	279	242	186	216	203	192	204	138	233	85	210	264	239	191	264	100	209	164	161	177	258	442	240	184	221	231	168	216	214	195	231	112	211	214	228	389	251	318	188	203	208	194	175	173	154
1616	1057156653	ZNF484	261	180	173	194	147	144	150	128	183	169	201	92	266	175	193	224	160	377	175	263	242	168	226	195	175	144	164	193	110	143	129	169	74	135	193	130	145	273	247	131	156	141	144	175	91	163	148
1617	1139436220	CES2	458	205	316	263	291	200	229	212	179	212	224	154	178	267	212	314	248	57	133	167	167	205	230	134	203	222	230	372	232	397	206	209	195	144	157	181	226	93	262	145	171	166	77	197	287	189	152
1618	1098268448	SLC35E3	365	167	174	186	174	137	155	168	137	163	197	96	164	179	97	204	149	156	128	248	195	98	197	250	214	177	116	107	72	158	112	145	110	110	145	193	164	73	247	88	172	98	189	153	266	163	122
1619	911000477	TMED5	360	204	164	163	124	211	149	117	98	135	140	82	132	126	127	173	126	81	104	152	131	117	128	153	167	127	156	212	138	180	162	134	221	88	63	143	193	217	282	97	147	133	133	121	93	129	112
1620	954412926	CACNA2D2	910	260	387	436	274	404	298	343	259	294	342	183	240	523	207	340	232	242	227	239	307	321	368	315	375	298	306	424	406	371	326	261	321	474	207	290	239	227	224	383	324	232	384	225	119	292	206
1621	1006315694	PFDN6	240	1	4	4	6	97	7	11	0	15	115	12	18	2	19	90	1	7	52	13	75	31	20	0	25	124	18	29	0	50	82	32	9	1	14	83	21	13	30	3	106	20	18	32	7	72	13
1622	1183180560	APOL1	581	540	495	650	566	408	313	408	405	371	344	186	437	481	385	395	288	245	293	364	325	313	514	302	341	376	466	523	413	533	322	400	503	264	309	286	319	261	309	161	332	459	388	421	498	339	249
1623	1089425570	UBE4A	511	245	284	247	209	221	323	259	316	282	304	139	228	361	193	248	203	229	193	225	215	241	413	306	240	229	190	113	114	135	155	223	226	467	183	177	257	561	247	93	223	290	257	288	176	203	195
1624	1149275583	STXBP4	678	271	415	400	414	314	368	425	364	272	332	124	210	408	382	410	272	208	288	298	313	229	401	563	329	311	204	261	154	216	335	302	293	129	342	296	312	454	366	374	336	492	361	385	412	365	288
1625	1161301004	C19orf71	729	321	259	406	382	345	390	415	383	378	371	134	413	377	326	358	285	259	319	375	360	320	399	371	295	335	340	348	274	311	359	276	431	311	241	345	296	754	303	114	418	260	295	271	204	296	391
1626	1083849365	TIGD3	650	304	385	312	272	283	286	348	343	228	252	142	336	315	205	295	336	202	300	288	248	250	374	242	370	255	198	371	223	220	237	276	288	198	256	221	303	202	304	253	238	340	322	290	444	188	289
1627	932599223	RAB11FIP5	616	293	335	404	335	300	326	304	382	297	305	159	406	304	369	284	302	432	326	332	318	257	394	374	363	276	289	234	251	270	259	345	280	257	307	236	306	476	303	214	343	705	274	739	187	296	316
1628	1148838566	RSAD1	529	157	191	122	181	152	131	222	187	115	186	112	105	148	168	166	135	181	148	189	161	172	164	156	166	185	158	142	204	120	140	132	157	49	176	167	99	189	147	130	175	203	138	105	79	141	206
1629	1183439177	GCAT	630	334	383	215	245	250	331	241	281	306	322	129	337	223	211	241	240	182	239	283	273	265	306	173	272	235	338	311	314	276	295	219	244	134	267	278	144	182	205	267	263	431	429	271	413	203	171
1630	1034400316	AOC1	454	224	326	345	299	235	204	263	229	106	188	69	130	187	182	180	171	130	153	166	235	183	187	139	174	179	315	340	462	261	210	182	206	116	109	237	152	90	148	89	188	150	67	137	149	159	198
1631	957234310	ROBO2	593	212	200	240	225	271	295	316	259	297	296	145	210	209	169	240	195	553	220	159	221	280	304	298	210	265	386	223	165	261	150	177	217	153	218	212	300	359	201	228	251	244	352	239	428	243	225
1632	1087827266	MMP10	515	193	379	297	319	252	267	255	273	246	261	140	296	227	188	291	328	259	313	244	249	276	421	368	332	245	282	221	350	305	201	146	279	247	180	191	324	335	432	397	271	334	124	217	133	185	205
1633	1144815067	ATPAF2	711	335	337	312	295	272	315	413	349	221	285	148	372	305	297	291	234	365	225	342	347	373	428	511	225	286	262	404	167	276	243	337	289	304	256	304	282	397	451	277	224	338	285	262	246	257	270
1634	1155875794	DSC2	566	269	409	283	397	259	340	326	331	331	359	228	432	389	370	234	256	196	213	322	230	318	349	510	340	280	241	335	214	364	219	345	198	251	379	286	298	277	312	195	324	280	296	258	187	244	249
1635	1053390245	FRMPD1	293	168	235	182	124	143	194	262	264	171	185	48	108	208	132	138	125	103	184	146	129	173	238	237	123	136	113	131	100	176	121	213	179	223	180	194	196	174	145	237	197	205	126	219	353	151	180
1636	961779964	H1-10	640	165	172	149	178	195	100	173	203	174	235	72	160	183	101	194	156	97	78	123	146	180	217	168	156	211	177	147	341	194	187	155	91	248	107	146	175	59	105	84	196	62	78	78	107	164	93
1637	928580503	TTC27	437	44	23	55	41	196	8	37	51	48	185	7	59	46	47	196	56	11	68	49	181	62	18	95	43	196	28	26	42	26	149	27	54	3	17	155	16	15	131	47	169	27	36	21	13	205	23
1638	1049778000	SLC39A4	612	260	381	268	292	375	218	184	234	182	357	91	201	219	148	196	138	182	147	246	207	211	331	368	189	273	371	357	264	245	206	291	188	145	186	238	178	221	147	249	238	197	40	154	233	223	220
1639	977241953	PDLIM5	436	276	317	373	241	240	146	266	209	199	280	107	231	193	169	208	132	122	185	153	268	122	286	244	266	205	279	224	155	200	207	255	271	192	192	227	224	66	153	431	262	237	236	266	412	227	228
1640	903210280	LDLRAD2	637	134	206	213	112	206	227	223	197	211	281	97	189	149	160	143	202	134	280	230	179	155	203	227	179	167	181	150	192	172	175	216	178	123	171	232	179	236	241	259	165	166	300	223	34	168	189
1641	1056100830	FRMD3	400	218	238	207	225	162	206	288	172	251	216	102	110	177	133	153	141	190	233	188	156	224	254	168	244	132	129	139	259	175	223	174	175	171	163	145	135	144	77	55	221	214	188	207	113	146	121
1642	1059113897	PTGR1	760	273	364	417	311	398	310	408	339	264	311	119	248	312	307	317	163	110	247	191	211	326	208	226	185	356	248	416	165	264	265	239	191	179	249	304	187	214	223	133	303	191	32	158	52	235	256
1643	1033486120	TAS2R5	691	266	422	389	451	368	410	362	387	248	319	194	453	403	392	361	391	271	406	393	390	255	423	510	303	287	269	361	462	383	297	372	352	482	420	351	387	261	456	488	331	323	266	298	845	227	321
1644	954249669	GPX1	711	194	338	252	388	345	174	208	232	226	280	82	559	369	217	271	236	668	248	272	211	234	466	240	277	198	256	283	273	264	242	196	278	181	242	222	239	233	100	346	221	222	345	164	56	163	241
1645	1075896051	FANK1	726	336	341	473	353	317	501	375	367	315	377	212	474	381	349	353	321	249	296	315	285	445	443	507	414	274	224	173	355	263	191	296	383	307	258	352	328	288	395	229	345	324	437	294	219	270	339
1646	1115734835	MBIP	404	204	308	302	232	199	182	196	203	256	224	146	168	244	273	184	246	156	285	220	189	201	190	294	179	256	138	212	217	292	133	230	172	240	195	208	246	133	175	190	161	327	104	282	127	151	166
1647	1012211487	UFL1	449	157	157	132	160	204	210	185	222	220	274	86	233	196	139	281	265	190	127	219	202	169	246	318	167	212	131	129	81	177	191	106	133	181	156	164	169	377	150	119	265	127	56	150	86	209	128
1648	1046989301	MRPL13	411	277	388	332	223	199	163	248	484	222	216	84	295	196	137	168	167	211	346	258	207	209	223	472	282	249	173	193	239	267	188	227	198	44	192	212	240	273	153	198	231	215	110	239	161	173	240
1649	955388629	KCTD6	296	177	215	174	163	207	189	153	147	156	189	94	191	233	186	165	142	115	136	193	133	73	165	289	206	166	134	128	92	111	105	212	274	203	126	162	199	57	128	102	144	118	180	129	185	143	152
1650	1200403739	SRY	545	283	415	411	307	320	375	384	407	363	302	215	415	316	300	251	300	262	385	448	234	324	374	414	295	245	257	394	404	324	203	357	295	170	294	211	279	231	215	297	270	312	231	427	137	232	348
1651	1073358105	AS3MT	417	144	181	231	179	255	218	195	165	194	153	76	133	221	106	123	202	112	155	301	165	210	185	119	198	146	173	194	326	133	118	198	105	169	155	189	144	118	221	128	175	151	193	236	126	149	270
1652	944246488	MOB4	319	41	25	27	18	204	55	37	55	35	121	10	25	20	49	190	14	2	6	33	109	17	54	89	28	124	12	38	38	18	133	34	4	26	32	123	38	3	9	23	194	16	44	15	2	146	22
1653	1080070825	KIF18A	581	51	53	30	58	105	41	19	19	25	85	3	21	26	7	38	15	15	11	29	54	75	40	43	81	93	72	78	80	58	139	11	22	2	14	114	22	0	41	5	48	8	0	19	0	70	62
1654	1077962345	RBMXL2	627	285	344	292	305	264	242	440	305	331	341	137	395	390	250	260	207	300	366	341	275	287	216	475	285	249	188	343	223	266	229	332	272	176	278	258	339	243	236	257	291	314	280	304	253	245	253
1655	993932939	FAM172A	332	139	205	154	146	162	116	188	165	140	140	58	119	150	120	163	81	91	161	206	122	145	116	116	116	100	161	157	256	194	167	182	84	80	169	129	195	202	138	73	120	162	38	175	2	154	187
1656	1010223314	MTO1	254	68	71	67	100	86	97	348	67	143	129	50	60	79	62	70	65	66	87	84	101	80	66	70	82	88	31	84	53	56	34	90	74	50	120	107	51	85	43	12	99	64	23	41	5	42	51
1657	1121478032	PPP4R4	477	222	304	329	265	251	191	228	250	151	215	64	247	272	251	272	203	161	195	284	178	194	202	274	232	203	191	227	175	206	274	132	173	57	173	196	207	279	138	256	198	183	197	160	561	179	190
1658	1182450275	SEC14L2	431	187	211	229	202	194	173	233	223	227	185	87	369	157	187	175	188	276	223	307	193	201	314	323	190	188	223	194	100	175	137	206	231	37	189	158	130	49	108	167	197	201	150	155	334	144	245
1659	1158934249	TNFRSF11A	343	188	185	220	179	185	210	293	213	317	257	122	262	264	198	215	115	150	235	207	153	259	213	158	210	168	275	238	209	268	164	286	284	166	176	179	203	300	109	106	155	165	334	169	59	170	159
1660	1118625636	VTI1B	530	201	229	237	152	266	162	227	237	198	250	135	361	414	240	230	269	118	176	261	203	249	332	243	299	226	191	289	146	219	183	248	244	280	223	158	304	451	242	95	231	158	197	191	71	190	183
1661	1165027764	FAAP24	376	119	175	208	125	146	138	212	219	150	217	69	177	157	126	175	148	99	140	214	159	123	77	146	150	128	48	116	132	130	106	176	152	232	165	194	135	199	151	159	169	87	41	90	22	132	81
1662	1022449366	GGCT	525	244	306	293	230	336	380	379	585	350	270	108	302	302	220	259	303	222	274	259	242	286	275	409	249	222	250	268	243	315	183	246	280	171	246	228	279	414	234	212	282	254	284	301	76	324	292
1663	1007446357	MED20	689	56	48	75	34	310	7	28	5	0	319	1	13	0	3	337	5	0	8	1	227	28	15	34	14	240	16	65	30	44	341	1	32	1	4	239	3	0	0	0	233	3	0	9	123	268	5
1664	1036842912	USP17L2	700	439	464	455	321	305	471	411	423	378	385	223	683	512	468	429	474	266	453	438	443	473	683	435	554	407	327	496	405	476	284	495	498	529	406	357	561	595	454	601	420	469	354	525	403	366	350
1665	1032769366	AGBL3	468	141	227	221	156	220	188	231	300	178	237	89	226	164	119	200	147	274	125	213	164	185	265	305	205	280	136	157	157	159	139	146	151	98	173	156	164	191	250	149	235	78	28	109	134	137	160
1666	962755744	ESYT3	442	115	165	161	105	186	208	221	221	254	277	142	163	262	167	192	179	410	218	224	247	182	275	370	315	208	149	166	129	181	208	156	210	76	244	207	167	217	129	185	179	171	171	180	135	170	132
1667	1082720086	OR5AR1	600	74	39	93	93	195	60	59	50	85	209	37	88	84	83	229	62	71	74	79	152	66	59	107	98	180	24	29	1	56	80	101	53	7	90	194	75	49	69	47	236	77	45	73	20	210	93
1668	1049958205	KANK1	739	226	233	256	340	244	309	314	255	345	302	136	396	300	264	328	265	346	335	382	300	318	446	350	322	390	235	193	501	278	240	341	284	495	303	288	388	499	429	465	296	377	334	267	308	269	252
1669	1062586594	STPG3	646	278	415	359	415	326	333	398	414	405	390	186	434	459	312	376	310	206	198	321	281	233	338	408	342	303	239	289	206	263	307	341	380	322	280	288	242	462	342	347	327	199	224	295	364	240	402
1670	987288017	RETREG1	589	353	473	419	295	359	396	365	256	380	274	185	285	469	349	288	396	429	338	408	311	335	475	474	306	307	355	272	236	315	234	300	333	245	267	229	374	435	298	231	290	338	437	376	445	303	382
1671	1015234604	EPB41L2	360	207	211	217	118	146	194	326	268	301	206	122	224	284	258	202	172	146	169	292	181	216	215	399	211	284	240	182	222	160	167	256	188	193	265	172	202	317	130	192	174	216	92	196	102	183	211
1672	1004598113	STMND1	590	216	249	236	277	284	290	309	305	370	303	161	382	367	294	326	216	172	250	221	273	239	380	252	256	317	223	258	245	191	225	330	290	221	272	319	269	166	244	140	283	263	187	275	66	275	201
1673	1086107829	PCF11	766	70	71	136	67	66	76	88	80	63	88	131	135	85	48	83	16	35	36	62	70	65	150	37	68	63	66	96	69	83	80	53	68	20	76	97	80	140	248	157	82	126	158	104	47	104	88
1674	928549547	BIRC6	898	117	187	307	213	311	279	335	300	214	302	118	201	214	247	279	250	115	176	233	376	162	67	62	178	308	248	193	119	157	286	169	173	52	193	258	346	150	197	180	315	220	52	119	143	259	181
1675	1041271485	MOS	412	189	260	307	249	127	105	135	159	199	124	81	133	150	55	151	163	93	122	106	122	207	135	166	138	141	158	149	173	171	122	184	189	22	182	101	96	54	166	212	130	141	77	97	132	87	256
1676	1121370041	COX8C	466	165	270	236	243	188	219	242	209	196	228	97	148	108	143	218	235	110	245	167	187	212	351	377	255	257	118	203	317	138	179	154	209	137	181	210	223	96	195	252	227	165	167	239	39	225	177
1677	1167965517	ZNF347	326	129	194	199	206	192	217	318	221	211	291	100	175	197	206	185	104	94	123	163	180	197	490	193	202	223	218	180	189	215	211	219	183	213	209	149	172	132	152	93	214	231	278	174	534	162	195
1678	1067109224	HNRNPF	677	113	110	137	132	266	188	146	196	145	247	44	258	156	197	292	207	192	123	210	243	131	258	145	204	288	122	113	127	133	261	98	122	136	128	202	141	317	103	249	296	153	345	112	351	246	152
1679	968859392	HTT	757	173	203	89	116	346	249	250	271	221	341	105	158	221	188	354	104	17	95	80	295	162	119	246	113	369	136	205	99	175	366	247	192	293	290	254	178	52	166	131	373	140	88	86	79	257	169
1680	960083628	SIDT1	387	185	277	203	220	237	138	171	243	214	249	58	206	169	159	159	137	122	147	125	186	208	262	134	184	165	154	191	323	225	249	182	134	141	212	181	197	263	203	178	193	169	207	114	6	161	198
1681	1162523045	KANK2	473	164	186	277	114	187	198	200	228	214	232	99	215	201	206	207	201	154	228	105	214	189	92	397	206	196	94	151	153	133	195	223	259	189	188	197	185	191	204	199	221	209	253	185	130	172	181
1682	902435102	SZRD1	762	267	203	269	260	359	368	288	363	352	350	127	85	287	230	307	244	115	252	332	310	308	219	324	219	306	187	249	322	196	249	254	180	266	281	314	243	218	250	278	339	227	187	192	131	221	271
1683	1141418959	MLYCD	870	470	597	703	425	506	629	622	647	586	459	219	673	424	412	427	373	327	452	511	378	500	707	497	563	420	334	503	538	400	352	454	564	574	517	424	557	573	596	235	506	443	527	419	234	403	277
1684	1089436365	KMT2A	515	66	101	34	78	142	87	109	116	104	246	48	44	129	79	189	58	28	43	79	133	99	47	0	51	150	71	41	122	49	161	61	37	58	77	216	33	42	89	172	199	44	37	47	130	141	94
1685	1075047504	SFXN4	544	328	376	601	373	381	262	361	336	341	272	229	444	285	378	337	357	258	430	424	329	298	619	586	279	266	323	352	360	397	261	331	262	252	439	279	362	494	370	205	320	343	236	275	738	261	171
1686	1151475350	KIF19	739	316	296	466	217	307	364	437	363	403	441	152	394	362	328	396	327	204	313	424	280	338	280	456	298	350	229	210	297	218	325	395	409	227	315	293	278	362	526	409	320	317	258	250	287	254	361
1687	983919686	HMGB2	432	237	488	253	249	227	294	407	311	290	260	151	457	280	304	222	316	441	383	371	240	276	245	302	280	266	268	376	296	363	173	313	274	369	185	246	297	321	177	329	286	332	121	300	90	160	201
1688	924437362	ZBTB18	558	264	285	244	295	304	269	308	253	276	254	116	245	302	305	268	302	162	208	254	233	236	363	276	273	271	192	177	257	320	259	258	178	206	275	249	258	229	133	362	281	233	361	231	340	246	273
1689	1158147422	STARD6	533	168	238	214	268	166	315	264	269	248	239	118	376	316	254	218	253	293	296	318	213	251	357	439	227	206	234	285	117	230	233	271	228	339	231	222	339	282	382	390	290	255	358	248	79	262	224
1690	1104844639	MMP17	541	312	444	289	237	356	285	327	308	229	325	123	298	211	265	301	149	181	189	194	226	277	304	333	301	261	197	261	413	369	185	249	230	382	319	229	185	195	310	261	299	172	247	201	172	160	317
1691	1183540740	KCNJ4	748	80	123	157	124	310	207	165	193	185	289	80	228	149	157	244	119	83	109	164	197	243	242	209	204	287	209	161	55	153	255	137	109	235	137	330	138	218	179	205	255	167	42	151	10	241	214
1692	1114033769	OR11H12	776	217	286	390	179	390	78	89	94	80	244	32	90	79	70	164	26	68	71	46	131	63	85	156	102	257	197	217	227	138	330	68	129	98	51	149	97	86	63	37	183	62	9	85	82	170	90
1693	1117920703	SIX4	557	517	621	430	395	429	415	540	421	414	386	257	611	457	408	469	307	365	374	589	357	440	500	425	389	414	339	495	434	455	348	295	348	317	441	277	436	243	415	322	348	459	460	451	99	342	304
1694	1143471108	ASGR1	629	242	234	371	368	256	341	326	281	247	340	154	460	383	281	297	338	356	473	463	239	203	447	584	290	270	238	242	311	327	264	315	477	419	551	288	373	433	284	349	334	288	324	294	161	278	282
1695	1105502836	LATS2	686	468	580	582	579	323	424	416	637	422	303	176	504	514	459	271	399	407	433	592	305	345	324	459	344	279	417	414	393	426	268	445	333	402	451	304	500	587	470	322	308	311	363	223	221	216	332
1696	1049990810	DMRT3	719	308	318	298	352	296	320	432	483	372	344	134	392	371	412	338	536	236	317	439	333	302	380	307	395	327	238	344	359	352	328	453	383	457	360	320	348	278	433	196	359	329	299	384	372	324	350
1697	1129330938	CPLX3	810	304	348	353	265	434	316	276	285	311	357	185	303	380	298	368	303	366	350	317	237	258	395	698	296	425	257	353	166	323	328	279	309	133	201	354	291	381	469	287	403	311	147	262	400	287	428
1698	1196839432	UPF3B	523	91	118	148	146	228	183	184	198	234	259	90	64	146	167	202	113	46	114	176	192	197	115	78	235	264	62	145	87	98	188	138	182	108	121	177	174	63	193	29	235	66	0	86	225	178	148
1699	1190644737	XAGE1B	479	237	425	363	326	215	181	203	146	212	249	107	298	256	193	209	188	185	221	230	227	166	329	268	180	256	274	250	263	188	206	89	132	136	113	245	162	159	94	83	219	188	329	149	119	196	173
1700	946386286	DNPEP	546	270	381	439	263	271	203	204	283	202	272	72	247	244	172	298	130	72	73	159	231	193	163	131	208	343	322	252	298	250	318	187	181	177	178	207	236	373	344	267	247	147	83	216	8	205	172
1701	1194240233	PABPC5	780	289	368	308	341	284	328	424	406	326	299	208	445	348	515	348	455	549	455	632	275	418	381	499	414	320	357	346	404	299	300	240	494	563	297	310	380	373	298	133	311	320	350	291	440	259	312
1702	1036481214	PPP1R3B	433	220	343	322	309	270	294	315	311	290	264	187	256	265	291	275	183	179	200	219	186	317	402	161	272	285	360	323	207	211	188	268	320	172	196	162	345	172	277	184	266	210	169	152	250	186	283
1703	1167990049	ZNF845	744	205	262	360	235	383	394	343	284	311	322	173	264	348	223	270	244	185	230	216	241	354	330	403	252	263	270	392	324	324	245	334	351	130	247	355	426	185	375	200	300	217	199	328	143	265	230
1704	1189119719	OTC	501	313	552	418	299	319	253	381	425	406	272	173	315	283	227	243	389	225	248	360	273	367	417	204	284	330	280	375	410	711	294	328	316	195	303	247	344	312	328	391	353	437	310	289	704	251	325
1705	954395741	IFRD2	863	199	274	266	319	231	297	249	282	280	365	92	310	153	199	251	195	142	143	212	288	207	225	258	244	320	214	186	97	221	229	266	318	174	295	303	219	240	274	839	395	94	257	197	281	222	268
1706	1011430819	GJB7	543	250	505	308	306	349	279	305	387	320	354	199	389	369	202	302	371	344	282	328	303	326	421	388	309	303	246	409	205	390	223	269	301	205	276	265	297	376	306	182	256	279	337	264	639	352	304
1707	1029408108	PILRA	450	214	267	287	225	185	210	208	208	183	202	90	197	166	263	236	208	134	209	213	215	202	274	305	234	209	235	260	230	269	210	177	144	108	166	215	140	106	168	165	198	168	53	125	271	182	205
1708	1173519262	MYBL2	491	111	117	126	128	189	194	158	118	96	185	65	141	72	122	208	102	64	47	72	131	109	139	163	111	214	87	122	104	61	82	106	168	40	114	212	83	224	114	117	285	87	27	137	21	297	130
1709	945831510	BARD1	391	173	218	211	263	250	191	212	124	158	222	102	185	224	167	245	166	256	218	190	198	184	271	225	148	244	184	248	185	253	209	165	72	71	127	168	125	176	120	140	222	204	54	142	344	185	193
1710	1152807305	TEX19	245	168	231	268	180	157	252	265	184	209	185	54	136	206	126	174	184	106	178	168	118	133	215	108	120	170	153	203	93	141	151	182	134	116	187	121	254	262	226	217	176	141	245	202	7	123	184
1711	1053362392	POLR1E	438	149	225	198	124	277	179	202	151	196	259	115	151	200	185	239	132	89	224	200	237	142	143	217	160	220	158	176	225	117	179	110	224	71	127	207	155	81	144	114	230	188	126	143	143	167	183
1712	999032893	SPINK7	458	206	336	265	207	151	265	299	294	294	254	133	457	277	234	218	232	142	190	288	209	218	230	330	187	270	146	150	178	200	205	203	335	64	210	244	147	166	131	71	217	163	263	221	275	172	143
1713	1151856199	JMJD6	499	69	105	125	116	182	184	226	221	236	281	90	138	139	141	244	108	137	123	244	179	130	141	281	163	211	125	215	210	118	201	147	114	101	124	231	184	227	79	162	202	99	50	45	33	184	228
1714	1107191036	POSTN	550	321	320	335	286	212	389	364	375	292	288	112	400	319	286	237	208	259	301	305	270	292	423	204	291	222	209	344	223	291	199	285	227	119	264	215	260	161	355	501	294	218	220	305	328	214	306
1715	960609736	CD80	626	330	421	384	375	331	302	459	285	341	334	157	440	468	363	340	239	268	247	341	295	274	364	390	253	251	254	240	247	270	249	357	180	106	241	266	287	213	224	124	251	339	593	255	122	218	198
1716	907094569	OSBPL9	476	179	227	236	183	228	258	232	265	204	363	119	199	250	318	271	205	203	251	192	239	242	196	242	225	254	305	179	247	160	147	292	247	179	243	234	258	217	250	185	258	364	228	267	107	192	156
1717	1097295030	ATP23	543	190	293	282	244	316	103	111	140	98	239	41	61	91	136	219	72	90	88	136	174	69	93	146	77	197	150	225	438	194	204	110	115	68	80	210	75	33	119	35	259	85	36	57	1	163	132
1718	973865674	KDR	498	68	116	109	115	190	89	63	82	89	194	50	88	101	115	175	70	18	61	72	118	167	108	66	117	123	146	173	157	158	127	72	29	71	89	122	119	32	103	77	154	48	64	59	60	100	71
1719	959702076	DPPA2	428	114	190	265	171	214	145	218	193	183	181	94	145	138	173	145	145	196	124	209	154	141	204	238	104	168	208	258	200	156	158	140	148	210	201	186	178	206	191	194	224	154	171	178	379	152	182
1720	1114472584	AJUBA	461	370	451	481	338	354	267	255	412	337	233	118	134	218	188	267	132	436	249	219	290	185	231	335	224	274	207	363	397	374	195	183	211	248	231	227	208	407	241	201	219	178	173	139	33	192	166
1721	1124928458	EMC7	478	40	29	66	39	162	45	57	46	47	230	19	102	29	33	94	20	57	26	42	147	24	127	146	46	130	10	29	47	11	129	34	16	60	22	162	23	179	37	79	161	14	77	16	21	132	39
1722	944605249	FLACC1	753	279	331	312	363	235	330	308	282	345	328	148	224	280	267	275	303	261	423	282	287	304	349	394	389	318	278	285	446	269	245	445	255	308	316	206	251	75	162	266	246	328	447	317	352	256	264
1723	1120804844	EML5	578	199	262	225	175	227	243	285	251	333	264	153	216	324	198	281	249	290	153	307	224	284	405	431	217	230	239	244	162	214	265	221	300	41	175	199	196	310	177	131	237	313	310	312	215	208	194
1724	1060330302	OR1L1	529	168	222	261	157	233	184	253	237	165	249	99	148	171	143	238	129	159	132	243	190	189	281	50	193	258	193	269	152	193	227	191	151	54	153	199	158	59	214	121	203	172	176	172	305	256	163
1725	1091848157	CRACR2A	706	309	463	415	426	371	330	441	331	336	374	192	343	339	350	368	358	324	278	396	274	369	387	495	371	394	228	386	162	296	275	358	421	378	267	275	409	542	336	218	354	461	283	409	312	281	336
1726	1048244445	PHF20L1	402	250	250	215	271	213	234	269	288	249	194	111	232	261	240	207	204	73	174	162	204	186	140	130	248	208	191	328	130	257	222	192	217	123	178	217	348	187	324	165	256	400	232	242	270	171	173
1727	1047615052	LRATD2	607	308	371	554	318	337	265	404	290	260	304	159	223	234	271	288	397	253	281	419	253	339	406	440	391	253	394	282	351	395	256	275	461	565	263	307	242	237	274	318	262	278	151	248	605	265	341
1728	906104331	C1orf210	721	355	421	481	308	423	420	409	386	399	344	169	394	375	395	491	453	178	396	466	334	313	509	469	327	384	368	333	425	457	339	428	445	172	348	421	322	528	358	178	328	283	310	328	289	360	279
1729	1163829333	CILP2	744	187	196	194	208	212	203	189	160	243	268	101	233	308	262	215	186	239	228	219	247	207	351	232	246	188	162	204	227	172	230	177	188	265	210	251	233	91	161	256	228	194	356	186	257	240	207
1730	1178882652	CLDN14	812	452	545	567	426	425	461	521	456	476	473	230	694	485	376	388	491	673	342	374	340	288	791	600	356	369	390	504	495	545	347	371	376	305	389	440	348	563	471	259	364	447	404	358	864	326	508
1731	1099973460	GALNT4	561	262	233	249	262	249	304	357	303	293	194	119	270	333	215	207	169	133	231	319	249	200	253	248	189	172	216	167	204	144	265	207	209	107	195	253	150	116	276	108	232	327	145	211	405	201	223
1732	1005480020	H4C7	502	252	456	369	297	233	266	265	238	267	281	111	247	265	170	271	243	304	333	294	221	176	204	360	236	194	200	381	215	380	187	261	229	146	199	236	242	423	205	209	207	212	232	201	548	199	194
1733	1165968546	LGALS13	591	245	191	230	205	195	284	293	277	369	323	122	241	243	211	255	128	116	156	222	198	184	266	477	170	263	170	187	203	255	191	244	362	396	297	234	205	135	224	180	237	193	91	81	219	146	168
1734	904094519	XKR8	620	299	425	273	269	264	138	154	97	101	265	80	43	67	126	176	94	42	87	64	219	121	48	113	86	224	246	238	290	270	314	150	137	12	159	194	85	137	103	73	195	107	82	97	3	227	136
1735	968235347	MELTF	863	330	405	468	435	402	383	413	372	402	477	171	435	248	242	356	326	232	327	507	332	275	432	469	327	332	431	422	471	492	268	530	375	238	406	300	419	352	351	387	333	401	333	294	625	286	345
1736	1052896253	PRSS3	715	221	324	395	305	278	286	377	180	208	339	106	443	332	203	232	192	237	265	309	289	283	252	489	348	334	310	289	228	289	226	277	450	389	258	325	312	257	182	267	380	313	248	272	162	285	298
1737	1168325336	SBK2	583	268	424	279	357	271	184	200	159	178	262	72	77	164	98	268	121	92	95	73	141	183	157	128	179	186	266	308	314	284	259	261	221	112	117	224	120	93	147	164	246	136	35	116	390	172	143
1738	1101989056	KCTD10	831	61	52	94	66	204	192	326	334	291	356	36	54	97	67	297	60	51	36	31	187	141	153	72	157	293	61	103	66	59	325	292	260	129	215	301	84	35	50	12	221	36	222	111	16	216	113
1739	904005651	MAP3K6	604	122	157	199	154	169	195	220	127	131	283	59	218	193	124	273	191	188	206	242	245	213	230	191	187	258	139	169	324	110	253	209	278	35	151	219	161	68	233	73	234	143	14	135	219	192	216
1740	1152815707	OGFOD3	572	237	227	265	167	255	233	385	215	336	314	138	209	252	274	308	156	225	160	219	231	209	164	414	274	219	187	235	246	249	171	221	199	362	162	217	217	179	137	190	231	157	193	185	176	147	244
1741	1138504313	POLR2C	468	2	0	0	0	38	0	0	13	0	33	0	0	0	0	9	2	0	6	0	36	1	10	0	1	46	2	5	0	7	22	13	1	1	0	49	0	0	0	0	34	1	0	0	2	38	4
1742	1173794352	ACOT8	747	253	307	305	289	265	333	379	192	247	314	145	360	237	340	345	225	140	205	236	336	174	324	265	273	225	249	258	187	255	210	226	232	277	226	275	253	104	188	361	323	258	168	191	703	261	242
1743	1122418593	DIO3	678	270	349	262	180	361	180	301	337	274	324	140	299	257	261	294	274	140	257	213	504	282	245	359	239	288	290	340	228	294	287	243	336	254	280	304	297	234	169	285	291	173	87	257	54	271	199
1744	1084639978	CTTN	617	30	40	120	45	121	74	67	32	84	138	49	55	79	119	113	71	43	52	37	112	131	60	42	49	153	105	52	29	78	105	73	63	31	44	151	85	79	65	58	147	76	23	48	34	89	83
1745	1051032304	TYRP1	318	138	185	162	203	142	174	167	200	153	216	83	177	147	152	198	155	143	87	210	138	136	295	415	178	229	162	188	276	174	190	156	179	66	115	161	149	185	111	109	207	147	127	163	260	134	132
1746	1094152601	STK38L	575	138	156	168	167	206	172	162	187	227	246	39	126	95	109	263	136	98	164	265	196	189	165	46	155	215	82	119	42	91	211	186	153	130	103	248	234	52	210	100	245	218	111	147	76	177	121
1747	908986381	LRRC7	516	395	375	395	490	305	270	212	219	250	314	163	144	190	172	224	134	125	182	244	205	232	269	142	165	259	255	394	373	272	291	272	374	264	192	245	277	142	137	375	280	195	240	138	309	238	198
1748	1192326161	IGBP1	719	48	40	18	3	182	11	30	17	35	127	26	23	49	25	100	8	13	29	26	131	56	16	26	45	161	8	27	12	42	143	13	15	9	6	92	47	2	74	1	147	44	0	15	5	89	45
1749	1179798095	RRP1	839	147	288	282	279	436	131	91	114	122	402	33	17	104	98	351	66	60	138	91	300	105	144	174	147	366	244	204	213	257	359	67	123	95	78	336	83	146	72	34	407	59	88	73	170	263	89
1750	1050428267	PDCD1LG2	524	253	316	288	205	327	260	316	342	298	251	99	289	220	250	286	222	544	141	235	239	223	441	376	233	276	242	234	191	253	203	238	257	336	242	239	257	163	295	366	307	464	152	184	162	210	297
1751	1179641572	PDE9A	650	296	414	402	345	292	258	316	289	319	444	146	619	359	299	298	274	541	395	368	235	312	507	373	299	221	300	249	365	383	171	261	292	355	399	311	327	757	268	207	294	204	437	167	200	204	264
1752	1132590685	CCDC78	774	381	541	426	349	319	274	323	296	338	327	93	194	380	269	343	354	96	254	296	223	294	211	240	300	340	316	374	320	315	315	347	332	141	258	356	188	133	328	273	339	268	93	201	165	260	243
1753	1183299470	KCTD17	694	369	363	451	367	311	360	283	367	342	348	207	603	341	347	335	416	453	384	427	292	411	545	662	424	382	316	522	688	444	329	379	245	393	315	261	249	344	481	335	378	409	500	386	182	291	213
1754	1020661031	PHF14	385	160	222	223	194	218	290	277	278	228	236	121	281	199	182	300	129	221	176	322	197	253	295	340	227	227	219	211	349	175	264	166	238	144	171	206	225	388	240	253	191	120	261	108	217	155	205
1755	1013008632	PRDM1	622	375	393	413	345	362	202	241	180	174	296	92	220	159	236	281	137	180	174	153	208	206	141	149	306	257	320	298	141	345	175	262	200	202	201	280	144	198	214	166	279	158	87	185	124	180	127
1756	1157296286	RNF165	529	295	363	301	321	278	315	373	366	323	296	175	399	370	363	315	303	378	310	451	267	243	365	414	289	251	392	408	345	385	287	218	250	176	358	219	305	423	257	165	284	251	261	342	157	215	233
1757	1134142238	TXNDC11	370	184	283	214	199	179	287	278	198	241	216	95	284	126	169	189	161	122	261	252	174	216	249	271	165	183	138	237	137	214	224	189	173	80	171	191	273	129	186	104	202	213	250	199	168	131	192
1758	1131158287	IDH2	481	160	237	239	221	232	183	218	186	225	267	70	160	177	209	214	218	199	216	294	218	163	289	241	216	181	170	155	139	201	156	162	150	144	178	190	317	227	230	221	248	170	162	212	287	199	195
1759	914221745	PDZK1	526	143	166	163	139	205	146	128	153	164	212	77	124	173	135	241	115	106	159	134	223	139	136	214	153	267	174	202	110	136	209	193	74	57	193	213	130	71	205	11	208	177	141	153	75	199	134
1760	1018020020	WTAP	453	15	10	8	15	232	26	32	46	41	317	23	9	14	4	315	16	9	22	15	345	11	44	0	15	271	21	17	9	12	179	29	7	3	3	274	3	23	12	0	187	5	0	12	0	230	32
1761	1096247068	RACGAP1	702	72	11	15	35	139	8	25	37	9	158	11	32	25	23	105	59	25	37	37	140	45	102	57	52	100	23	45	43	12	101	4	33	15	24	121	28	99	38	8	80	3	8	19	13	115	57
1762	1138943984	CDH8	616	321	519	317	373	316	256	446	457	301	364	151	293	298	353	285	277	196	371	382	270	330	359	567	359	279	487	457	467	422	314	260	331	499	421	256	356	373	359	247	307	290	215	357	482	260	324
1763	1149808954	CLTC	582	155	167	111	145	262	64	74	60	93	337	31	20	92	114	269	88	0	94	72	267	92	19	87	86	319	101	86	63	100	311	48	9	44	33	252	43	29	70	49	236	118	40	174	8	258	134
1764	1061451292	PRDM12	767	160	320	260	254	250	372	354	334	309	298	178	306	360	327	343	293	271	214	214	185	246	361	284	256	285	141	192	174	203	201	339	364	207	231	318	186	276	173	394	318	245	256	322	268	310	296
1765	1098769761	ATXN7L3B	491	156	247	234	244	241	153	174	251	194	208	68	439	167	144	267	147	284	129	139	173	112	300	349	161	182	150	152	163	149	176	191	133	132	187	213	186	424	121	86	234	145	411	187	269	187	212
1766	1037977692	TNFRSF10A	450	212	154	183	252	294	236	271	185	268	232	145	192	215	133	194	169	176	180	197	206	206	366	183	215	247	185	163	235	194	161	164	360	64	176	181	198	152	167	111	264	201	132	218	216	154	170
1767	1173707618	WFDC12	503	189	313	253	217	249	178	283	273	286	226	76	314	217	208	243	176	155	160	170	153	223	188	443	277	195	198	335	261	189	221	116	253	207	186	236	265	169	278	131	325	174	270	132	203	143	143
1768	1064065539	NUDT5	575	265	363	225	227	323	315	370	332	285	288	107	317	241	221	308	161	262	207	337	259	215	273	317	281	261	240	209	338	165	310	191	189	199	199	285	277	231	204	121	282	186	201	199	321	227	153
1769	989554654	CCDC152	429	220	389	174	363	187	206	210	255	280	217	113	231	216	246	197	277	151	156	321	247	213	405	168	129	208	213	210	302	184	133	219	181	125	207	191	234	220	134	150	206	269	55	201	18	170	268
1770	999233707	CSF1R	497	161	236	209	159	250	257	225	269	233	239	141	169	287	219	257	136	62	154	173	135	198	159	275	171	206	164	216	278	142	152	198	245	224	177	183	204	78	156	162	161	127	94	102	33	168	160
1771	969770386	USP17L21	402	358	429	398	476	299	340	372	286	242	289	132	324	288	227	327	250	166	227	207	274	330	309	202	330	202	233	347	405	271	209	389	300	85	234	241	335	111	345	267	271	376	170	200	244	186	284
1772	917204407	SUCO	442	60	137	123	87	176	130	102	112	127	188	60	175	113	164	194	91	65	144	178	149	99	148	194	184	207	92	108	47	95	185	115	101	17	66	176	211	176	85	39	229	93	21	98	208	146	142
1773	1167804274	FPR2	313	177	193	249	125	163	218	243	227	181	174	58	213	143	136	131	99	190	173	156	178	113	155	210	141	162	89	130	169	219	104	142	137	339	107	181	76	88	143	163	198	118	57	184	217	125	126
1774	1140398438	RFWD3	436	221	273	242	209	205	278	282	259	208	238	68	236	186	117	200	116	66	181	132	141	177	201	141	155	206	204	153	142	211	197	193	159	137	206	165	251	104	204	61	174	151	128	163	44	106	175
1775	1133278493	MGRN1	558	198	341	279	199	307	538	273	201	477	270	90	274	244	213	251	194	200	193	250	268	218	280	298	305	224	166	153	158	148	237	285	110	239	189	209	247	322	262	316	230	155	283	225	166	210	274
1776	1069718364	PALD1	650	310	365	237	284	265	247	382	265	270	229	97	402	229	301	234	217	246	253	321	246	235	229	130	263	220	189	255	137	191	182	211	331	270	280	315	401	370	317	168	291	195	169	206	674	188	202
1777	1077665643	RRM1	636	15	43	40	48	75	10	25	2	4	54	0	0	19	0	53	2	7	2	7	31	21	115	62	44	62	12	13	0	15	38	35	23	47	11	65	11	47	0	0	38	32	0	18	0	48	43
1778	1134073239	PRM3	565	231	332	337	332	318	243	325	337	291	299	205	272	317	323	359	304	389	225	365	244	320	426	535	266	289	315	365	111	355	221	295	317	303	279	190	243	267	152	171	252	359	549	317	107	251	256
1779	1033666272	TAS2R60	343	146	216	190	182	196	206	146	213	218	215	66	186	133	144	161	168	145	216	173	200	208	111	195	194	170	197	165	107	196	145	249	96	164	129	206	163	36	235	166	170	195	412	194	48	175	183
1780	981179962	IL15	232	102	197	134	111	158	149	108	83	164	125	35	291	116	101	100	132	203	152	136	108	95	143	91	98	92	132	125	253	153	132	111	149	20	58	82	113	135	158	99	155	167	53	163	58	103	146
1781	1048458841	ZFAT	485	264	303	307	216	193	194	229	221	155	189	120	153	207	278	267	167	158	172	242	197	237	270	254	250	201	232	305	267	249	204	238	301	205	182	221	139	63	220	219	179	211	238	198	88	197	198
1782	1049724227	HGH1	584	261	307	357	318	211	301	279	272	266	278	131	256	229	242	264	283	303	250	286	284	223	832	291	415	251	136	222	192	292	180	260	162	72	214	233	308	173	312	259	262	178	208	202	219	217	255
1783	1166707530	APOC1	569	142	258	233	190	262	204	275	294	251	247	84	346	169	193	201	207	178	203	172	198	207	203	226	167	194	236	234	182	188	188	201	148	80	284	259	211	340	170	167	254	203	198	183	157	212	209
1784	1087827010	MMP10	703	358	451	474	465	424	389	462	428	457	412	215	460	409	474	332	472	397	381	631	407	474	472	523	412	354	348	466	245	376	232	464	580	381	411	247	490	765	372	317	404	465	481	489	445	336	517
1785	1057312971	BARX1	529	222	355	272	232	164	173	268	299	188	196	73	130	253	159	217	192	180	166	195	232	217	396	185	234	227	154	280	244	212	161	198	209	278	134	166	105	263	220	131	166	186	171	632	271	165	215
1786	1029457246	GNB2	597	148	172	112	140	206	202	158	269	246	260	140	276	255	279	313	143	151	232	295	230	196	321	396	251	277	172	160	360	229	206	209	101	91	135	202	249	230	323	205	271	167	202	163	56	184	171
1787	1072743334	CRTAC1	362	127	204	263	164	224	193	249	194	182	248	110	298	281	243	238	206	93	220	171	162	284	251	213	268	320	279	217	130	210	149	231	213	360	309	202	233	118	163	61	166	195	323	190	198	182	191
1788	1097035489	ZC3H10	610	216	234	274	176	289	188	226	127	159	306	92	145	245	259	299	117	70	156	183	209	192	112	176	253	251	214	126	227	204	249	158	194	43	137	211	142	104	113	135	297	147	21	128	23	259	205
1789	1159103633	SERPINB8	437	210	310	228	192	218	358	248	394	321	251	125	303	216	187	235	185	188	252	225	221	273	272	228	217	202	242	197	324	286	200	314	223	188	237	160	284	223	199	210	171	247	169	200	258	169	225
1790	942449475	HOXD12	391	225	358	225	164	160	229	213	168	177	200	68	293	179	166	212	161	238	137	122	176	163	168	187	163	170	160	179	108	176	212	118	47	89	74	153	196	221	84	62	187	182	218	101	91	208	97
1791	975915934	NAA11	384	246	242	215	223	210	248	220	219	255	224	134	286	272	272	199	141	224	320	187	237	372	377	216	246	230	281	298	251	241	271	218	156	92	196	204	297	342	229	223	226	318	242	229	151	194	221
1792	997957611	CDC25C	602	147	165	255	235	243	248	259	301	200	263	91	203	240	112	199	127	150	155	145	246	167	179	300	155	177	112	190	223	87	169	172	155	49	209	186	205	227	70	127	217	79	83	113	258	176	144
1793	988737074	C1QTNF3	338	83	162	157	187	171	152	158	156	184	115	63	72	164	120	123	184	232	222	139	182	207	213	727	208	146	162	136	166	178	121	167	135	131	112	95	241	50	106	139	178	160	60	108	52	99	140
1794	1098895445	NAP1L1	331	188	259	282	234	169	247	256	211	229	189	68	257	291	174	186	228	266	283	213	209	91	211	113	197	191	178	216	180	210	139	231	160	456	208	163	209	204	172	150	172	294	197	191	268	182	165
1795	1152723783	PYCR1	507	331	243	298	338	305	329	420	319	381	356	117	239	317	304	251	179	225	320	328	170	285	286	558	310	251	245	373	142	362	207	311	314	276	303	242	340	327	282	347	315	222	419	249	516	244	287
1796	1088234486	SLN	433	251	369	352	264	268	182	169	220	247	192	103	222	309	367	239	165	192	161	209	204	186	219	162	211	199	190	229	288	292	196	190	171	127	178	231	219	127	260	124	224	312	219	278	326	181	168
1797	924364084	SDCCAG8	390	186	284	278	221	235	216	335	282	497	252	81	193	216	267	170	172	201	250	248	239	257	229	78	203	138	131	186	232	154	111	182	242	148	143	175	220	243	152	217	242	277	54	186	399	201	211
1798	1167163294	SELENOW	424	144	195	186	252	158	260	345	290	270	288	117	195	224	217	258	152	177	166	168	177	254	370	647	294	228	165	180	177	184	255	291	225	237	241	185	218	98	165	243	220	150	108	268	136	177	229
1799	1023837000	POLM	655	186	205	171	185	263	201	294	138	129	299	54	274	130	192	253	120	380	118	153	216	218	204	157	180	242	205	164	154	181	166	200	202	54	105	219	124	23	114	48	238	135	137	137	344	180	166
1800	990589376	GPBP1	677	276	393	374	299	439	407	286	440	344	360	195	411	346	309	317	270	289	288	412	239	322	441	314	312	334	311	383	281	362	225	362	390	231	277	354	324	230	206	268	513	357	221	234	151	276	330
1801	1145913988	PIGS	726	256	267	359	363	362	376	346	396	336	286	113	280	328	263	346	318	319	323	357	328	278	461	465	372	294	232	365	237	287	296	260	147	226	277	230	286	322	291	199	349	282	206	351	134	233	274
1802	964285664	MME	577	224	250	299	257	252	244	254	206	246	285	127	457	282	251	264	158	235	250	241	217	202	293	262	216	244	312	296	400	309	226	216	217	108	204	246	320	412	321	181	276	231	284	240	208	257	286
1803	1049803225	C8orf82	637	371	524	468	514	366	296	326	333	286	311	180	353	327	356	323	361	425	412	372	270	326	463	286	284	265	276	342	308	288	319	332	330	889	279	278	328	238	317	284	271	186	338	363	437	231	249
1804	1074131602	SMC3	393	39	39	78	50	187	21	2	6	23	174	13	7	10	4	170	33	5	14	33	162	29	25	41	42	162	43	47	9	37	216	2	1	0	16	196	12	0	1	20	191	2	16	2	27	116	24
1805	963741299	HLTF	360	168	229	168	140	198	192	247	252	258	215	62	187	149	131	212	81	71	100	154	164	163	166	122	181	151	163	190	184	236	200	150	149	80	147	151	132	85	138	44	171	83	114	140	70	146	174
1806	1165902120	PAK4	434	133	198	115	74	188	125	177	103	171	218	58	86	161	75	166	137	52	132	132	216	135	179	386	132	199	157	90	190	186	118	165	86	79	171	162	114	50	64	57	176	83	78	43	306	153	97
1807	1037375417	NAT1	520	343	385	455	294	310	448	447	359	396	306	144	565	391	481	357	359	289	236	331	253	317	399	461	300	310	312	394	284	256	214	355	295	376	331	252	473	204	295	191	297	251	212	301	123	297	251
1808	906416281	CCDC17	639	232	248	258	233	248	237	283	137	153	280	81	322	297	278	247	145	184	175	128	236	234	343	238	142	243	236	226	197	259	200	191	167	88	169	158	150	176	205	175	253	193	241	203	149	220	138
1809	966834376	HTR3D	408	198	245	280	231	214	182	258	242	240	168	69	236	263	154	193	118	140	135	157	132	211	190	226	196	192	180	183	156	232	170	220	259	191	188	177	229	171	179	121	220	163	121	198	255	155	162
1810	1082694620	OR8K1	377	298	344	309	225	265	272	284	238	204	269	85	362	211	222	262	339	286	311	282	241	321	306	314	289	282	277	283	276	230	192	243	244	159	163	175	302	217	268	257	252	238	497	280	259	191	227
1811	1000358371	PTTG1	523	190	235	124	79	220	180	125	173	229	218	81	305	175	149	240	80	96	131	121	153	176	184	265	265	251	218	118	258	138	166	139	150	495	136	185	154	193	181	238	176	154	49	171	222	175	128
1812	947193282	AGFG1	483	243	374	268	202	220	254	317	222	238	284	133	320	275	301	273	198	227	183	234	178	219	233	253	247	251	305	255	250	292	137	285	283	187	231	182	252	239	296	202	246	261	190	270	206	205	217
1813	920870566	IRF6	516	154	228	288	191	222	181	260	176	272	254	152	220	206	275	262	229	238	234	205	247	237	372	300	242	221	199	195	209	181	174	212	173	70	157	287	161	58	197	135	247	200	223	168	229	197	135
1814	1006312256	VPS52	398	113	88	88	124	174	62	45	48	75	215	17	9	63	67	193	63	11	39	89	164	74	83	36	120	186	29	45	24	56	171	45	22	7	49	193	65	65	49	85	144	45	201	41	17	146	47
1815	1075328164	FGFR2	504	295	400	318	333	277	311	330	359	238	349	150	420	282	290	250	249	290	218	233	243	278	378	365	287	225	303	442	200	260	263	302	337	304	237	234	219	297	208	196	232	272	206	218	224	266	251
1816	969784562	DEFB131A	287	132	144	105	182	123	185	204	177	195	193	114	244	175	145	171	160	165	172	116	145	202	221	89	181	177	124	152	158	154	147	130	219	111	139	172	218	26	197	40	166	152	94	172	46	174	152
1817	1182482031	TCN2	534	312	329	313	366	338	330	299	290	275	273	185	285	309	298	268	331	333	430	289	383	245	334	281	284	312	190	422	267	352	225	278	239	233	281	217	345	340	254	110	298	391	308	254	887	256	332
1818	1045775794	ZFPM2	611	378	694	532	514	319	303	509	427	414	343	237	320	407	337	344	423	236	362	462	351	395	408	559	359	327	369	494	513	533	336	414	367	187	368	284	311	242	281	461	325	419	327	337	486	297	347
1819	1166198021	AXL	489	214	266	243	195	271	256	381	335	303	283	93	142	191	198	206	237	318	183	207	254	258	227	204	227	175	108	150	151	228	202	254	195	114	297	216	183	330	255	160	299	151	142	152	144	172	170
1820	1165666599	ZFP30	516	259	459	290	338	277	291	322	225	311	265	195	318	361	228	365	238	268	243	321	243	286	422	618	301	243	271	341	284	287	203	351	312	110	249	261	273	176	234	76	277	305	88	243	224	203	306
1821	1104688577	STX2	608	137	199	93	91	196	94	201	166	158	258	60	104	132	141	199	108	92	112	98	132	167	202	194	161	267	81	66	51	87	110	89	111	236	99	205	187	40	94	78	188	103	198	118	106	171	182
1822	1091986269	KCNA1	368	307	280	208	244	223	164	237	183	217	208	118	309	230	208	237	157	177	213	176	191	166	344	305	239	171	163	229	216	175	198	149	198	132	205	119	171	109	76	196	162	184	170	158	159	185	256
1823	975972267	ANTXR2	334	172	283	249	263	224	186	264	193	191	252	91	350	246	171	232	246	203	233	334	312	237	363	442	278	215	207	212	238	299	163	226	133	101	205	187	187	55	97	105	231	155	219	186	16	199	280
1824	1164239726	ZNF91	363	118	181	205	208	279	152	122	171	216	219	90	154	195	180	188	138	186	165	136	165	134	167	240	160	128	133	113	188	167	162	154	118	102	115	107	142	45	149	41	131	107	26	149	8	125	171
1825	950785802	EAF1	338	129	177	233	114	215	77	191	170	161	234	73	138	176	194	178	147	73	119	137	202	232	172	158	180	210	222	155	209	180	105	85	43	70	123	141	149	109	187	140	190	162	247	145	91	117	148
1826	1039531562	PLPP5	288	112	172	221	203	201	129	200	148	134	198	54	266	238	87	115	135	79	114	130	123	203	297	289	255	181	130	194	278	110	145	182	226	74	173	126	200	313	129	127	160	124	197	152	113	126	170
1827	1122558335	RCOR1	275	137	139	237	188	157	95	191	172	171	125	49	154	132	84	123	133	49	82	154	97	77	177	111	91	102	68	81	121	131	131	98	187	31	97	87	167	148	50	56	126	163	79	73	10	128	158
1828	905559542	RHBDL2	438	188	210	150	144	211	190	243	239	133	219	63	238	165	179	209	72	59	118	203	175	214	222	51	224	167	111	133	167	140	126	204	263	126	193	157	192	144	270	45	201	113	121	204	35	190	133
1829	1120155740	TSHR	415	105	215	193	195	132	190	187	126	200	188	125	234	248	220	207	216	194	346	312	225	210	232	461	203	243	179	153	257	194	165	170	241	92	176	180	232	339	298	142	198	224	195	90	102	134	195
1830	1076315366	MGMT	596	318	445	445	241	321	343	445	390	403	342	147	265	323	289	367	271	459	207	234	279	245	455	457	361	300	221	208	256	242	274	280	270	153	282	193	243	334	316	264	281	273	265	268	102	241	235
1831	1140092591	ATXN1L	440	171	217	193	133	185	194	162	248	235	198	108	209	170	152	172	184	132	140	149	214	149	161	208	177	154	146	219	299	193	196	156	148	105	137	155	209	123	146	98	178	164	37	137	146	119	142
1832	915601855	LRRC71	805	226	292	250	211	363	410	275	328	293	381	130	222	367	180	287	250	100	341	308	304	339	365	340	298	248	230	436	386	227	296	334	274	286	280	289	241	275	334	120	252	310	207	289	216	321	312
1833	963086609	ZBTB38	357	131	280	207	179	141	123	124	112	113	117	32	184	176	94	116	82	75	80	56	171	110	106	99	133	115	127	242	159	186	117	148	153	94	143	141	142	111	90	95	141	108	154	128	386	136	162
1834	915458487	LAMTOR2	611	73	55	110	85	289	71	81	43	88	283	46	53	75	109	293	75	26	67	110	177	141	90	111	58	215	77	63	64	58	242	115	114	119	84	178	86	89	86	155	196	84	116	83	29	216	79
1835	922314790	WDR26	311	122	128	123	85	124	37	65	38	30	120	25	48	23	42	109	33	91	56	53	111	60	84	55	54	107	107	79	118	103	152	72	56	1	24	118	70	32	35	41	111	52	19	37	130	90	55
1836	1081868895	DGKZ	432	193	186	140	155	159	257	262	284	236	206	84	194	258	198	188	197	164	227	235	159	194	156	266	133	167	138	201	94	188	144	165	258	319	286	174	213	196	158	85	121	326	184	213	96	138	217
1837	1005700021	ZSCAN12	642	346	356	304	349	335	282	366	312	302	378	132	266	281	258	352	295	205	173	255	247	292	347	332	282	307	257	230	333	210	230	223	190	191	315	251	260	366	202	179	251	177	267	283	136	189	199
1838	1183713811	ATF4	411	129	164	124	124	171	158	98	213	123	222	68	262	186	154	156	120	141	66	116	214	168	259	87	169	170	88	135	185	101	160	99	91	71	78	192	168	151	139	231	203	165	145	88	84	123	134
1839	1032090137	KCP	666	187	288	284	217	271	351	239	411	269	320	208	362	355	393	296	231	257	353	389	261	225	294	525	293	262	222	193	378	203	235	381	270	197	315	280	320	434	307	370	206	220	194	276	98	196	164
1840	907895231	MYSM1	412	215	308	145	230	176	161	153	144	146	189	79	182	240	138	204	124	233	130	290	163	191	176	139	175	184	134	107	86	124	173	148	182	204	93	142	220	161	211	111	232	171	129	166	413	157	144
1841	1049630297	ZNF623	742	260	440	430	307	363	364	390	303	378	317	133	294	414	260	334	250	191	169	316	242	280	369	255	280	270	351	389	354	303	231	387	247	123	250	252	284	240	173	147	290	225	267	211	1084	239	416
1842	1083076426	OOSP2	586	134	246	217	185	215	197	268	314	299	194	91	133	226	246	248	187	121	145	197	204	117	215	388	268	232	167	274	169	162	196	226	225	20	261	266	217	275	228	159	245	233	30	130	183	180	169
1843	1196482987	AGTR2	405	258	263	253	278	199	332	306	283	261	252	104	296	189	227	251	393	253	374	280	316	269	440	277	262	266	233	223	219	236	227	220	316	123	231	162	343	375	269	125	258	230	138	205	84	222	258
1844	993991727	SLF1	434	160	199	136	153	213	252	234	278	197	177	132	124	264	189	175	227	137	167	307	145	180	151	101	99	150	204	197	147	143	156	150	215	82	143	167	145	54	214	165	179	138	141	183	134	131	193
1845	1074515330	CCDC186	374	230	298	264	269	200	264	259	303	244	257	96	363	191	195	185	141	139	211	279	144	246	272	615	227	213	186	179	309	222	157	244	155	124	213	192	253	103	257	34	219	224	312	238	226	177	234
1846	975056711	CSN1S1	439	148	321	295	165	224	199	305	164	191	221	57	316	215	108	207	114	327	167	209	159	231	294	66	215	189	192	197	127	193	199	114	166	119	126	185	147	174	131	225	262	112	129	157	45	167	165
1847	904225814	EPB41	532	192	251	219	209	215	257	281	210	221	243	157	369	266	374	300	302	292	272	192	212	182	190	312	231	223	216	271	159	279	232	257	228	70	183	210	222	202	203	302	209	207	254	227	194	221	261
1848	1182445190	RNF215	709	281	407	286	329	375	337	413	310	386	428	210	337	359	320	306	373	392	314	467	291	257	381	280	252	318	167	394	383	254	228	285	348	445	275	264	301	528	272	172	323	337	441	292	498	308	350
1849	954274144	DAG1	602	186	225	193	190	232	260	241	224	237	274	91	206	224	191	223	213	183	248	290	185	160	228	238	225	215	164	197	331	94	197	202	170	214	161	274	154	266	196	188	200	215	309	208	147	220	202
1850	983654931	AADAT	476	248	347	298	216	316	257	305	337	425	266	125	311	235	278	315	220	362	197	279	215	260	433	428	264	230	228	269	215	107	202	273	269	171	243	235	174	128	277	142	222	194	359	223	403	164	166
1851	916026994	CD244	325	155	148	133	172	228	187	274	149	185	157	61	199	161	137	222	133	125	200	143	160	105	186	152	194	165	170	188	58	228	190	175	249	80	118	199	205	53	170	233	191	129	82	147	123	168	168
1852	1108666999	HNRNPA1L2	794	21	22	36	25	74	68	81	106	115	224	20	45	65	58	158	69	26	64	29	111	69	52	20	92	172	22	31	19	54	116	45	35	123	62	158	66	12	54	38	155	52	52	75	2	104	116
1853	1177788723	JAM2	461	329	514	441	318	367	415	381	271	341	268	174	1119	316	258	299	250	866	330	304	262	344	1262	572	426	290	246	385	245	290	205	275	598	187	272	268	351	805	255	240	289	346	481	308	184	231	412
1854	1080753846	CD44	442	228	309	301	243	200	223	259	244	311	180	159	364	271	223	243	317	224	243	349	231	285	242	143	154	226	279	283	297	242	193	278	208	161	216	135	126	116	296	216	180	323	349	245	311	172	256
1855	1072241813	CEP55	524	165	283	287	212	215	246	225	274	261	327	118	111	211	164	187	225	98	172	183	226	367	261	191	179	207	146	165	186	139	221	122	139	183	206	175	126	207	203	227	272	153	260	146	376	179	116
1856	953069072	MOBP	368	205	243	304	353	181	221	231	267	334	240	97	272	218	172	187	246	204	267	255	174	153	346	340	288	221	232	178	220	185	165	208	284	203	127	170	167	68	208	34	194	277	348	229	330	203	282
1857	913013945	NRAS	590	5	10	11	2	67	1	0	0	0	39	3	0	1	0	35	0	0	6	0	20	4	2	39	15	34	9	2	24	26	32	0	1	1	17	98	0	30	20	0	44	2	47	0	16	15	9
1858	1098834807	GLIPR1L2	221	143	260	117	176	149	67	111	132	131	205	43	180	168	203	147	95	112	73	125	125	96	194	83	96	111	125	156	130	93	156	88	107	28	70	128	151	78	231	128	141	124	242	132	99	143	141
1859	981615551	POU4F2	708	298	443	337	287	357	369	366	340	296	383	199	510	358	388	472	387	331	443	307	313	268	634	522	328	294	287	257	318	344	340	355	266	314	396	297	386	460	377	272	389	336	470	285	318	267	302
1860	1148703964	SPOP	623	274	263	330	232	322	326	239	276	266	356	123	211	299	207	356	249	226	418	351	343	220	303	178	257	369	196	143	237	206	326	209	161	198	223	309	253	183	185	132	371	292	194	245	391	217	284
1861	1148341357	WNT9B	539	280	237	181	227	198	198	260	265	239	296	115	203	269	165	242	285	192	253	313	249	215	196	285	230	269	326	255	170	175	198	222	202	263	208	297	297	263	123	216	257	242	168	190	267	267	132
1862	1054894897	SMC5	451	20	37	22	38	185	46	64	32	32	200	12	0	26	13	220	40	2	14	16	154	38	20	0	28	193	28	45	37	66	165	36	55	37	30	188	15	43	15	39	148	32	69	22	82	182	36
1863	1193206578	LPAR4	551	265	493	356	399	353	241	406	307	259	299	142	436	371	313	254	437	255	343	377	261	352	349	265	355	283	372	335	499	199	295	387	407	211	353	260	399	774	352	236	391	348	210	381	318	300	280
1864	954201887	IMPDH2	664	235	355	248	259	268	236	244	278	258	303	117	293	204	170	243	235	207	120	218	228	212	481	311	291	342	174	199	241	260	177	265	246	155	203	269	295	289	284	101	285	272	221	267	223	204	192
1865	1006515042	SPDEF	553	238	320	357	281	327	235	312	293	239	261	101	159	253	197	256	209	246	190	327	199	240	348	169	224	271	231	293	270	242	326	260	207	333	198	315	245	430	144	270	271	174	39	100	148	177	169
1866	1002158772	RAB24	614	294	445	401	359	242	459	362	426	209	297	108	460	263	259	322	260	207	266	367	225	193	340	418	290	287	212	402	395	248	277	391	402	424	330	260	304	290	449	226	249	349	263	263	150	267	280
1867	1162613925	ZNF441	439	284	362	356	304	243	204	190	298	274	294	86	230	322	198	254	235	135	222	261	205	225	302	161	185	239	378	378	272	292	214	191	195	150	208	227	231	62	196	134	227	115	187	153	53	201	189
1868	1006131229	SLC44A4	487	212	219	163	220	213	133	191	227	169	228	99	300	200	214	182	187	229	192	234	194	221	304	269	359	246	200	255	237	208	190	204	259	191	162	184	221	211	194	131	178	287	117	177	249	183	242
1869	1093399195	PLCZ1	755	343	326	411	367	316	404	339	310	282	295	171	381	422	472	380	327	290	231	394	438	351	514	523	335	373	293	325	463	327	225	414	339	177	363	354	350	354	454	347	280	340	193	321	470	287	290
1870	1065948156	LYZL2	682	307	250	396	283	353	251	212	333	302	236	127	337	330	318	292	234	230	312	204	249	322	277	255	301	341	178	334	308	228	211	237	339	322	335	251	460	168	371	202	260	259	137	223	54	226	306
1871	1028157931	ABCB4	582	216	333	343	251	254	236	357	232	280	302	114	270	264	246	252	259	213	207	257	246	271	289	216	281	239	250	308	171	300	183	184	135	464	205	243	167	90	173	206	208	253	315	236	195	227	203
1872	1163443080	ANO8	679	332	369	412	294	334	189	260	188	200	286	115	275	241	250	313	275	207	227	288	219	220	286	365	250	234	358	429	477	385	314	201	137	67	172	224	241	286	319	225	261	146	240	185	209	212	255
1873	1005473923	H4C4	644	246	250	289	224	244	193	242	266	203	235	168	228	374	226	242	252	241	207	253	246	139	248	115	213	200	204	171	204	170	266	168	172	306	216	231	188	123	303	268	270	295	343	135	181	180	211
1874	1039520811	LSM1	463	211	330	276	207	194	323	379	347	321	312	133	294	268	224	248	230	231	256	273	200	199	234	327	239	181	213	204	277	132	221	175	176	233	199	190	313	479	256	105	229	220	226	214	214	172	218
1875	1149758767	SMG8	482	108	198	197	144	166	163	121	205	194	235	88	139	214	133	204	102	60	96	148	150	110	109	99	124	207	91	97	112	89	120	153	76	112	163	178	129	62	184	39	149	82	106	126	658	148	116
1876	922948828	ABCB10	666	356	530	418	410	320	361	428	346	365	415	152	498	446	327	360	499	276	357	502	276	407	451	405	409	321	388	449	383	476	323	519	339	631	425	269	458	349	491	436	403	307	133	305	175	250	353
1877	1127940869	HERC1	620	290	260	356	328	389	345	398	346	250	324	194	225	351	252	350	334	165	523	342	285	247	277	322	229	236	289	327	336	356	289	298	473	274	248	302	347	260	322	215	339	247	182	180	142	269	302
1878	1008967311	PRIM2	331	7	1	2	3	113	5	10	0	2	156	2	13	4	0	142	4	2	0	11	113	12	9	0	13	112	3	10	3	2	71	14	1	0	0	83	0	2	0	0	96	5	0	12	1	99	6
1879	1187732883	CBLL2	493	215	402	263	342	295	296	240	328	329	272	123	352	289	197	273	253	147	291	312	225	213	357	202	307	219	190	295	195	259	216	284	318	130	306	207	230	161	295	86	257	327	299	228	238	231	320
1880	944460132	TYW5	421	224	192	340	211	239	192	254	218	216	227	115	214	263	188	224	205	188	201	234	202	164	149	171	135	210	169	294	170	220	211	122	201	50	148	199	205	81	219	215	239	161	290	194	366	152	188
1881	976782901	FAM13A	605	241	376	283	343	314	331	376	378	309	338	241	423	411	256	407	323	339	391	442	292	253	560	508	340	350	319	339	417	276	299	357	347	272	425	288	393	387	334	321	383	368	358	317	122	282	197
1882	1039531725	PLPP5	569	306	325	483	473	302	397	332	335	441	295	212	265	484	386	323	217	340	245	309	265	318	382	332	285	308	261	270	210	248	251	267	471	139	298	229	376	202	445	285	323	323	301	217	157	267	413
1883	1111701335	GPC5	397	298	344	234	340	323	228	370	236	245	285	129	356	262	266	267	320	187	277	248	224	311	277	410	244	220	150	286	316	300	236	220	186	206	223	205	296	260	377	272	241	409	183	275	801	215	180
1884	1117137970	STYX	459	88	124	78	89	173	62	118	123	99	165	76	66	102	91	195	93	153	126	90	129	143	174	143	133	238	75	96	103	80	149	105	75	80	92	162	76	93	72	82	187	82	111	85	177	172	99
1885	1128098819	SPG21	443	152	97	113	163	171	179	127	141	148	197	93	205	234	191	214	165	100	203	81	145	145	97	126	137	154	209	171	89	157	154	128	96	107	121	194	149	132	263	160	229	138	103	127	45	156	152
1886	1096036144	ANP32D	481	217	344	317	291	278	251	229	334	224	190	73	309	250	212	239	191	241	145	153	221	206	219	316	231	195	186	234	200	207	142	223	340	188	181	204	191	123	210	199	202	233	161	199	167	183	196
1887	1031696584	POT1	414	45	51	76	41	166	136	148	129	128	208	31	105	110	94	205	58	50	71	46	198	106	149	109	48	206	31	24	118	28	135	113	56	142	98	161	67	36	63	58	239	52	40	21	19	178	46
1888	928531239	SLC30A6	472	128	159	249	165	189	159	154	150	177	155	69	157	182	223	146	159	169	155	189	130	129	165	94	222	160	156	139	85	177	135	166	189	248	219	151	213	172	153	264	149	248	83	240	435	137	131
1889	1118545304	GPHN	718	420	460	526	387	353	311	352	487	415	402	209	397	531	354	404	227	313	314	286	332	386	298	607	383	288	309	411	504	465	348	276	298	195	327	409	270	343	360	171	290	353	161	396	237	301	317
1890	975610209	SCARB2	445	138	216	206	159	190	151	150	208	134	196	110	318	176	120	195	176	214	182	219	142	129	150	211	164	170	179	226	185	229	104	166	81	162	124	145	132	103	187	126	154	343	216	157	71	118	100
1891	995378180	STARD4	563	199	322	264	187	233	254	263	252	254	282	162	300	177	298	191	165	336	225	227	173	197	244	234	231	169	285	178	137	273	309	208	256	139	200	206	143	346	141	218	239	201	294	190	7	198	169
1892	1032064362	CALU	503	191	293	247	308	163	302	244	266	276	219	135	234	278	237	229	305	299	246	320	253	174	189	180	222	268	178	178	255	207	204	237	307	43	252	190	210	245	188	224	209	309	153	292	55	172	253
1893	962337232	CEP63	744	257	374	282	252	393	331	265	410	312	392	125	441	320	337	392	273	503	285	332	339	338	347	323	374	395	269	309	318	246	380	390	383	332	389	394	216	335	251	183	370	347	305	356	50	339	327
1894	1108486406	RNASEH2B	560	225	266	294	249	243	289	322	296	209	287	129	246	291	162	257	216	195	147	115	237	182	290	392	208	247	184	223	220	262	253	252	159	543	211	259	208	352	242	47	280	165	269	203	175	196	127
1895	1161370325	ATCAY	567	279	304	225	216	218	276	333	287	283	190	120	194	275	282	244	312	221	203	351	211	224	257	333	295	217	288	243	169	259	274	169	264	333	268	223	269	228	268	254	322	190	242	207	419	198	200
1896	928010428	ZNF512	537	364	616	424	289	354	455	374	319	387	333	159	345	355	379	300	363	271	341	482	307	328	350	427	394	309	238	322	368	334	259	327	430	323	301	281	414	370	317	331	374	364	177	262	106	283	345
1897	1087661356	ARHGAP42	589	318	315	447	456	296	376	365	383	312	333	180	558	426	337	333	214	342	287	355	254	235	358	474	460	318	304	362	169	279	290	353	295	241	302	259	300	273	250	336	330	363	355	373	90	283	266
1898	961735952	EFCC1	564	138	136	95	78	158	88	144	176	95	194	67	255	136	92	224	72	103	199	133	98	69	138	94	122	277	139	161	158	93	146	160	75	253	98	122	163	267	181	98	187	87	116	120	136	146	129
1899	924962310	FAM110C	745	323	412	392	283	303	378	389	387	378	358	108	545	342	389	364	210	231	298	246	234	380	345	309	396	342	322	412	507	430	328	316	293	283	397	302	344	345	202	352	295	277	257	282	162	279	280
1900	940263200	ARL5A	463	215	237	265	210	259	186	246	166	150	254	107	268	218	211	226	183	162	179	234	201	232	115	120	152	191	188	184	54	128	175	124	179	171	69	197	103	97	121	287	190	240	145	193	392	177	164
1901	1187265123	NHS	510	244	326	343	233	247	214	212	403	253	224	116	320	273	254	264	250	359	231	237	183	200	246	224	235	229	190	248	314	275	208	243	203	192	235	206	280	319	224	126	283	296	71	296	122	228	246
1902	1133118397	SLX4	647	133	196	206	190	255	184	185	167	205	287	118	301	254	312	356	178	122	147	117	184	155	153	193	221	209	182	179	201	169	215	169	237	183	164	245	217	205	161	177	225	189	222	157	25	178	175
1903	1118588530	EIF2S1	795	10	26	9	9	60	19	16	5	9	89	2	5	0	5	47	6	11	0	11	35	5	102	7	1	70	8	9	3	9	71	1	2	1	7	92	11	0	1	0	48	0	0	17	0	30	17
1904	988575562	ZFR	639	300	347	603	228	327	282	385	353	306	282	160	221	344	245	319	221	104	247	222	270	308	178	537	256	340	147	273	295	207	212	294	307	265	261	268	291	237	268	397	226	300	234	206	29	259	228
1905	901724936	MTOR	527	24	32	16	19	156	7	38	18	53	147	16	5	18	10	137	0	8	17	39	156	19	13	56	24	143	9	2	22	19	181	17	14	7	17	138	30	15	35	0	120	23	8	7	80	126	67
1906	1090178829	SPA17	528	353	469	488	321	219	388	401	351	537	343	148	443	365	231	331	452	355	391	483	263	312	448	373	314	248	265	431	405	309	351	299	402	442	221	235	359	230	544	268	298	249	335	286	312	235	258
1907	1129312480	CYP1A1	532	308	338	356	324	276	220	262	216	240	296	95	281	267	217	324	217	310	200	254	216	253	282	347	203	268	231	224	294	320	241	200	193	159	296	205	274	76	134	298	211	221	229	189	169	205	213
1908	922956164	TAF5L	526	184	218	256	244	258	150	184	137	175	224	46	40	98	213	188	104	22	123	102	171	107	44	110	98	214	113	66	189	145	187	185	177	107	148	214	90	12	107	37	202	100	7	84	48	156	88
1909	961585903	KBTBD12	463	321	267	311	230	229	187	224	204	188	223	107	213	159	202	213	174	164	289	275	206	207	233	114	127	149	172	273	122	162	159	166	116	402	187	175	185	153	113	254	180	260	83	179	352	143	167
1910	1072389846	CYP2C9	238	133	161	172	113	179	213	212	163	132	126	64	174	174	106	136	74	56	117	147	129	166	256	167	109	164	173	238	89	170	113	147	121	101	119	120	195	95	86	114	140	126	253	115	38	113	133
1911	1101583935	NUAK1	576	264	347	407	317	335	330	335	369	330	314	164	357	351	297	363	284	253	331	344	244	322	329	398	324	326	274	275	294	275	310	262	299	159	256	287	263	231	239	231	296	329	348	403	135	244	252
1912	1148899189	TOB1	826	456	523	424	479	398	374	572	539	441	480	209	351	437	341	357	451	320	445	450	407	521	815	532	579	438	453	441	543	454	409	611	370	464	428	310	431	198	273	219	416	517	309	342	742	345	455
1913	1086080681	PRCP	543	208	415	287	345	202	302	315	346	308	275	139	256	382	304	287	319	182	183	222	230	245	341	178	276	265	220	296	162	289	203	223	224	86	189	208	282	184	288	185	274	254	386	331	253	235	197
1914	1064675101	TMEM236	376	179	310	213	229	240	198	236	175	173	174	90	235	260	212	159	224	136	225	230	178	183	332	204	129	171	172	170	255	147	108	167	231	246	160	186	233	164	176	79	197	216	142	157	26	161	132
1915	1028215888	ADAM22	490	145	225	169	171	130	308	222	236	241	221	61	252	283	157	247	180	94	113	157	162	132	283	159	183	140	138	175	168	127	128	200	180	26	95	166	160	43	195	46	200	217	71	140	168	137	118
1916	916908929	NME7	375	226	423	377	264	281	391	282	277	251	223	133	387	270	210	264	261	228	322	421	242	243	422	275	334	246	217	316	148	259	207	165	178	241	230	175	294	337	183	285	254	249	259	244	246	196	252
1917	942089923	ITGA6	382	92	224	160	153	144	178	198	321	259	237	56	199	208	173	179	76	103	168	158	128	222	266	132	169	158	131	160	113	129	131	145	135	93	122	123	229	316	182	124	147	174	72	148	66	157	120
1918	954214430	USP19	423	126	180	159	151	202	115	143	142	141	187	93	246	186	175	213	145	159	113	81	156	230	133	96	150	267	91	177	83	106	163	128	115	30	217	112	169	143	131	87	192	139	61	119	1	139	201
1919	976184182	HNRNPDL	309	175	212	211	149	309	122	228	120	115	187	111	299	209	181	179	142	238	147	144	154	124	257	136	143	136	75	128	111	165	121	158	194	79	234	173	161	99	183	79	197	84	207	97	262	157	155
1920	1083076527	OOSP2	485	182	319	264	220	188	274	290	264	210	265	78	316	174	218	244	263	288	285	392	218	199	279	187	206	178	210	212	307	332	180	232	240	184	207	167	310	211	273	201	259	264	128	274	506	195	216
1921	931351531	XPO1	345	18	4	8	40	81	18	22	12	21	121	0	14	9	7	88	25	8	13	32	111	13	11	2	11	85	0	9	0	2	80	28	21	154	13	89	18	3	7	6	110	20	21	1	0	89	4
1922	1096634714	KRT18	508	135	184	147	178	267	154	230	172	180	283	56	185	183	219	191	176	130	221	261	221	165	227	68	176	168	182	181	173	208	176	184	287	178	158	221	158	171	182	147	246	178	86	209	86	169	166
1923	1138364452	OGFOD1	528	348	366	485	350	269	508	436	439	466	324	190	210	343	281	267	296	220	380	432	315	293	301	429	354	270	389	362	454	319	234	330	517	364	341	298	367	156	237	379	284	350	148	345	70	254	273
1924	978752386	AP1AR	377	183	194	212	252	258	217	210	182	198	297	139	339	256	257	228	171	442	128	177	244	241	322	189	204	203	220	277	302	179	168	229	178	187	191	215	243	268	194	136	241	227	221	116	79	178	159
1925	1092252312	LRRC23	399	149	320	245	231	281	168	208	325	199	216	114	274	260	231	241	166	156	87	247	198	223	267	212	290	225	156	224	323	209	160	212	226	310	223	209	177	129	187	232	167	120	183	126	285	171	244
1926	902568408	PADI4	567	303	333	350	316	326	375	362	402	278	300	113	264	422	282	336	274	255	360	351	270	296	389	373	437	275	267	353	306	307	287	437	418	212	294	293	304	194	284	355	283	394	316	363	220	281	274
1927	926102418	RRM2	664	0	0	9	12	24	0	4	0	3	33	3	0	8	10	55	0	0	0	0	40	15	13	18	19	43	0	2	15	10	36	0	0	0	0	33	10	0	4	2	49	2	0	16	44	32	19
1928	1061792622	CEL	414	122	161	178	202	151	267	131	177	160	212	63	256	164	157	162	89	138	88	129	128	161	162	244	167	188	108	92	76	114	180	129	168	193	103	163	140	109	116	161	185	119	36	86	126	141	101
1929	1090326887	PUS3	493	386	419	311	320	362	282	271	293	302	338	161	202	384	285	343	277	117	338	312	282	291	199	404	299	275	298	390	243	358	263	263	343	184	239	296	410	289	207	551	342	349	66	225	225	219	303
1930	1181349527	VPREB1	425	162	219	245	176	219	176	216	261	188	193	116	248	230	193	223	126	173	166	180	185	169	170	63	165	145	60	89	310	203	151	176	175	129	209	148	104	83	144	173	170	242	218	133	78	154	181
1931	953770512	SLC6A20	558	285	367	380	334	318	190	313	278	229	219	116	219	251	296	199	245	292	194	261	214	313	308	241	237	204	217	253	285	236	181	279	248	245	339	213	231	185	307	173	249	260	258	221	369	176	187
1932	1054803615	FAM189A2	382	189	194	220	144	177	163	210	239	200	227	99	273	345	195	251	164	188	192	298	222	249	357	411	203	182	195	209	195	185	176	190	200	87	119	203	164	174	178	123	200	170	127	182	207	182	236
1933	1110648609	EDNRB	422	236	257	450	216	272	195	230	247	204	201	106	249	240	153	160	223	237	165	226	187	229	272	357	190	180	203	186	336	231	173	199	207	61	266	155	225	268	197	145	230	220	323	172	6	115	203
1934	1007537510	UBR2	276	142	124	197	161	131	89	109	100	83	139	52	165	99	106	90	101	218	152	104	100	58	120	79	102	130	125	180	81	100	55	87	65	46	77	71	143	157	65	76	96	89	143	121	163	100	49
1935	1164000979	ZNF714	445	129	255	223	182	188	191	180	260	173	156	104	274	215	200	236	125	115	186	136	195	191	135	355	119	242	157	209	238	174	139	138	180	85	183	158	133	113	140	240	195	194	267	148	281	211	174
1936	1025222137	ZNF479	541	95	183	138	142	174	149	118	220	132	273	80	127	112	124	170	110	98	97	167	240	222	331	259	334	290	133	127	105	130	183	102	178	99	171	212	143	29	141	99	248	159	214	99	43	175	229
1937	950736561	NR2C2	497	172	199	192	148	299	233	216	312	187	234	102	217	242	258	219	110	243	142	147	165	124	249	183	198	219	94	233	151	103	174	154	162	81	191	226	237	217	274	221	257	109	193	102	321	178	203
1938	1187168702	TXLNG	750	465	412	501	622	385	412	429	394	472	381	152	413	466	403	408	368	247	435	385	370	316	488	394	403	315	387	403	419	538	372	383	535	610	357	279	428	383	400	227	400	434	307	343	350	281	460
1939	1006658661	FKBP5	334	101	139	125	144	145	145	202	145	157	202	89	179	116	180	177	153	71	124	137	131	122	172	183	123	138	119	162	58	165	134	131	197	97	127	128	180	119	92	72	211	94	42	98	14	124	168
1940	1198462755	RBMX	544	56	40	31	18	242	55	63	46	59	264	30	8	33	45	251	33	5	26	58	205	64	20	85	64	288	24	17	58	14	180	31	26	15	31	265	28	0	38	19	249	44	0	17	7	175	51
1941	995026330	EFNA5	491	239	248	221	246	214	441	278	317	264	261	110	255	318	245	324	212	154	189	234	195	325	352	221	345	221	172	238	450	280	230	267	264	105	254	288	226	410	236	370	248	297	120	210	27	170	239
[truncated: 35,781 more rows]
[truncated: 109 more columns]
